# Supplementary material for: Reconstructing rare soil microbial genomes using in situ enrichments and metagenomics
Source: Front Microbiol. 2015 Apr 30;6:358. doi: 10.3389/fmicb.2015.00358 (PMC4415585; doi:10.3389/fmicb.2015.00358)
Supplement: Supplementary file 1 [file TableS1.XLSX]

## Sheet: Feuil1
Condition	Control	Control	Ethanol	Ethanol	Salt2	Salt2	Salt1	Salt1	Temp	Temp	Nitrogen	Nitrogen	Metal1	Metal1	Metal2	Metal2	Mercury1	Mercury1	Mercury2	Mercury2	Mercury2	Diesel	Diesel	Pristine	Pristine	Pristine	Pristine	Pristine	Pristine	Pristine	Pristine	Pristine	Pristine	Pristine	Pristine	Pristine
Microcosm name	FA2	FA3	FC1	FC3	FD1	FD2	FE1	FE2	FF2	FF3	FG2	FG3	FH2	FH3	FI1	FI3	FO1	FO3	FP1	FP2	FP3	FZZ4	FZZ5	N55	E1	E4a	E4b	E41	F47	F48	F64	H32	L01	L02	N56	N57
Abies	0	0	0	0	0	0	0	0	0	0	0	0	0	0	0	0	0	0	0	0	0	5.38702e-05	0	0	0	5.40697e-05	0	0	0	7.12324e-05	0	0	0	0	0	0
Abildgaardia	0	0	0	0	0	0	0	0	0	0	0	0	0	0	0	0	0	0	0	0	0	0	0	0	0	0	0	0	5.57509e-05	0	0	0	0	0	0	0
Abiotrophia	0.00268585	0.00307659	0.00914102	0.0112161	0.00579559	0.00586872	0.00207143	0.00238174	0.0131882	0.0384618	0.00660055	0.00485833	0.00357976	0.00345055	0.00335576	0.00566261	0.00102147	0.00238303	0.00374749	0.00242939	0.00127871	0.00522541	0.00436879	0.00418178	0.0039048	0.00524476	0.00464738	0.00377919	0.00446007	0.00377532	0.00353366	0.00505635	0.00518986	0.0050441	0.00429604	0.00432849
Abramis	0	0	0	0	0	0	0	0	0	0	0	0	0	0	0	0	0	0	0	0	0	0	4.74869e-05	0	0	0	0	0	0	0	0	0	0	0	0	0
Abrodictyum	0	0	0	0	0	0	0	0	0	0	0	0	0	0	0	0	0	0	0	0	0	0	0	0	0	0	0	0	0	0	0	0	0	0	0	0
Abudefduf	0	0	0	0	0	0	0	0	0	0	0	0	0	0	0	0	0	0	0	0	0	0	0	0	0	0	0	0	0	0	0	0	8.23788e-05	0	0	0
Acanella	0.000188481	0	0	0	0	0	8.23085e-05	0	0	0	0	0	5.96627e-05	0	0	0	0	0	0	0	0	0	0	0	0	0	0	0	0	0	0	0	0	0	0	0
Acanthamoeba	0.000502616	0.000731321	0.000400922	0.00066332	0.000724449	0.00106136	0.000480133	0.000539511	0.000565208	0.000467147	0.0012001	0.000484487	0.000536964	0.000739403	0.000883095	0.000411826	0.000239263	0.000132391	0.000674549	0.00113877	0	0.00123902	0.000807277	0.000916555	0.00078096	0.0012436	0.00123446	0.000833645	0.00267604	0.00206574	0.00137279	0.000983179	0.00197709	0.000720586	0.000787608	0.000937839
Acanthochlamys	0	0	0	0	0	0	0	0	0	0	0	0	0	0	0	0	0	0	0	7.59183e-05	0	0	0	0	0	0	0	0	0	0	0	0	0	0	0	0
Acanthocyclops	0	0	0	0	0	0	0	0	0	0	0	0	0	0	0	0	0	0	0	0	0	0	0	0	0	0	0	0	0	0	0	0	0	0	7.16007e-05	0
Acanthoscurria	0	0	0	0	0	0	0	0	0	0	0	0	0	0	0	0	0	0	0	0	0	0	0	0	0	0	0	0	0	7.12324e-05	2.5422e-05	0	8.23788e-05	0	7.16007e-05	0
Acaryochloris	0.0491778	0.0519742	0.0842738	0.0857491	0.052829	0.0526936	0.0309069	0.0335286	0.0781872	0.0468185	0.0771064	0.0610992	0.0612736	0.061124	0.0400925	0.0412856	0.0267975	0.0302733	0.0489423	0.0442604	0.0149354	0.0691155	0.0685235	0.0734963	0.0790189	0.0796988	0.079296	0.0764175	0.121091	0.134629	0.102502	0.0807611	0.0804017	0.0880015	0.0677343	0.0788506
Acaulospora	0	0	0	0	0	0	0	0	0	0	0	0	0	0	0	0	0	0	0.0001499	0	0	0	0	0	0	0	0	0	0	0	0	0	0	0	0	0
Acer	0	0	0	0	5.57268e-05	0	0	0	0	0	0	0	0	0	0	0	0	0	0	0	0	0	0	0	0	0	0	0	0	0	0	0	0	0	0	0
Acetabularia	0	5.04359e-05	0	0	0	0	0	2.63176e-05	0.000125602	0.000207621	0	0	0	0.000123234	0	0	0	0	0	0	0	5.38702e-05	4.74869e-05	0	7.09964e-05	5.40697e-05	0.000145231	0.000166729	0.000111502	7.12324e-05	0.000177954	0	0	0	0	7.21415e-05
Acetitomaculum	0	0	0	0	0	0	0	0	0	0	0	0	0	0	0	0	0	0	0	7.59183e-05	0	0	0	0	0	0	0	0	0	0	0	0	0	0	0	0
Acetivibrio	0.00851306	0.00806975	0.0335973	0.0484826	0.0186685	0.0177935	0.00657097	0.00559249	0.107704	0.362869	0.0997583	0.0304958	0.0136031	0.0147881	0.00869848	0.00911165	0.0045644	0.00556041	0.0125166	0.0143486	0.00245513	0.0159995	0.0170478	0.0144357	0.0144123	0.0137878	0.015104	0.0164506	0.0201818	0.0206574	0.0121263	0.01545	0.0151577	0.0161231	0.0141769	0.0142119
Acetobacter	0.138439	0.124905	0.015235	0.0104925	0.0304268	0.0300928	0.105986	0.116955	0.0170819	0.0140663	0.0304525	0.11664	0.0372892	0.0359843	0.0254773	0.024761	0.102865	0.0214473	0.0273567	0.0240661	0.0161629	0.0376553	0.0363749	0.0449685	0.0467156	0.0468244	0.0464012	0.0428494	0.0383009	0.0349751	0.0960953	0.0417851	0.0479444	0.041794	0.0410272	0.0380907
Acetobacterium	0	2.5218e-05	0	6.03018e-05	0	0	1.37181e-05	0	0.000251204	0.000259526	0	0	0	0	0	0.000102956	0	0	0	0	0	0	9.49737e-05	0	0	5.40697e-05	0	0	0	0	0	0	0	0	0	0
Acetohalobium	0.0111675	0.0101376	0.0235742	0.0225529	0.0169967	0.0174813	0.00820342	0.00854006	0.0266276	0.0638953	0.0211518	0.0175627	0.0149157	0.0155275	0.00799201	0.00849391	0.00366257	0.00458954	0.0127415	0.0100971	0.0015856	0.0154069	0.0151958	0.0186748	0.0160452	0.0176267	0.0155397	0.0194517	0.0188996	0.0195177	0.017109	0.0162225	0.0202652	0.0209871	0.0140337	0.0150776
Acetomicrobium	0	0	0	0	0	0	0	0	0	0	0	1.3458e-05	0	0	0	0	0	0	0	0	0	0	0	0	0	0	0	5.55763e-05	0	0	0	0	0	0	0	0
Acetonema	3.14135e-05	0	0	0	0	0	0	0	0	0	0	0	0	0	4.41547e-05	0	0	0	0	0	0	0	0	0	0	0	0	0	0	0	0	0	0	0	0	0
Acheilognathus	0	0	0	0	0	0	0	0	0	0	0	0	0	0	0	0	0	0	0	0	0	0	0	5.72847e-05	0	0	0	0	0	0	0	0	0	0	0	0
Achelia	0	0	0	0	0	0	0	0	0	0	0	0	0	0	0	0	0	0	0	0	0	0	0	0	0	0	0	0	0	0	0	0	8.23788e-05	0	0	0
Acheta	0	0	0	0	0	0	0	0	0	0	0	0	0	0	0	0	0	0	0	0	0	0	0	0	0	0	0	0	0	0	0	7.02271e-05	0	0	0	0
Achlya	0	0	0	0	0	0	0	0	0	0	0	0	0	0	0	0	0	0	0	0	0	0	0	0	0	0	0	0	5.57509e-05	0	0	0	0	0	0	0
Achnanthes	0	0	0	0	0	0	0	0	0	0	0	0	0	0	0	0	0	0	0	0	0	0	0	0	7.09964e-05	0	0	0	0	0	0	0	0	0	0	0
Acholeplasma	0.00284292	0.0016896	0.00849955	0.0157991	0.0031207	0.00287193	0.00187938	0.00177644	0.00558928	0.012042	0.000900075	0.00379515	0.00232685	0.00147881	0.00128049	0.002368	0.000469324	0.000882605	0.00404729	0.00227755	0.000204594	0.00269351	0.00237434	0.00292152	0.00411779	0.00405523	0.00341292	0.00311227	0.00395832	0.00327669	0.00264389	0.0025984	0.00321277	0.00405329	0.00250603	0.0038235
Achromobacter	0.0903924	0.0914151	0.0675955	0.0566837	0.136586	0.133857	0.0833923	0.0887824	0.0925058	0.0738092	0.178665	0.0832241	0.172783	0.202843	0.210309	0.197213	0.136555	0.162929	0.131987	0.110082	0.328476	0.174593	0.165017	0.185488	0.209013	0.281108	0.28487	0.19524	0.20416	0.203084	0.0860536	0.200358	0.21748	0.201674	0.18788	0.183528
Aciculosporium	0	0	0	0	0	0	0	0	0	0	0	0	0	0	0	0	0	0	0	0.000151837	0	0	0	0	7.09964e-05	0	0	0	5.57509e-05	0	0	0	0	0	0	0
Acidaminococcus	0.0120314	0.0129368	0.0297484	0.0354574	0.0146562	0.0145469	0.00805252	0.00788212	0.0227967	0.0588086	0.0142512	0.0197025	0.0163476	0.011584	0.0088751	0.00978087	0.0049325	0.00533976	0.0117671	0.00933795	0.00209709	0.0144372	0.0162405	0.0183884	0.0164002	0.017086	0.0181538	0.0202298	0.0206278	0.0173095	0.012711	0.0197338	0.0182057	0.0229687	0.0153226	0.0155826
Acidianus	1.57068e-05	0	0.000160369	0	5.57268e-05	0	8.23085e-05	0	0	0.00010381	0	2.69159e-05	5.96627e-05	0.000123234	0.000176619	0.000205913	0	0	7.49499e-05	7.59183e-05	0	5.38702e-05	4.74869e-05	0.000114569	0	5.40697e-05	0	0	0	0	2.5422e-05	0	0.000247136	0.000180146	0	0
Acidilobus	0.00142931	0.00226962	0.0046507	0.00458293	0.00105881	0.00212273	0.00115232	0.00102639	0.00194683	0.00212811	0.00105009	0.00141309	0.00107393	0.00271115	0.00220774	0.00257391	0.000496931	0.000838475	0.0013491	0.00113877	0	0.00188546	0.00242183	0.00246324	0.00298185	0.00221686	0.00159754	0.00277882	0.00245304	0.00206574	0.000966038	0.0025984	0	0.00189154	0.00157522	0.00216424
Acidimicrobium	0.0707118	0.0685677	0.0564498	0.0483017	0.0767358	0.0777918	0.0839547	0.067702	0.0498639	0.0269907	0.130361	0.0400105	0.0888378	0.22675	0.0985092	0.10656	0.0136012	0.0155338	0.0386741	0.0350743	0.00598438	0.0643749	0.0697107	0.0680542	0.0572231	0.03255	0.0383409	0.0665804	0.0461618	0.0321258	0.0303031	0.0574458	0.0433312	0.051702	0.08141	0.0578575
Acidiphilium	0.175884	0.177308	0.0762554	0.0657892	0.150797	0.146156	0.154507	0.147734	0.0970902	0.0664387	0.151813	0.160325	0.195395	0.154412	0.130345	0.132093	0.129699	0.109708	0.134685	0.112207	0.139636	0.183267	0.175891	0.206225	0.214196	0.210115	0.220097	0.194628	0.17963	0.17338	0.114679	0.193054	0.217398	0.188523	0.19769	0.204305
Acidithiobacillus	0.0742144	0.0831689	0.0528415	0.0492665	0.058959	0.0530058	0.0914997	0.102178	0.0482939	0.0354513	0.0625552	0.0843949	0.0834085	0.0799788	0.0800967	0.0745405	0.0922635	0.059973	0.0518653	0.043653	0.065777	0.0708393	0.0681911	0.071033	0.0700734	0.0738052	0.0705821	0.0726938	0.0694099	0.0746515	0.083003	0.0776712	0.0748823	0.0714281	0.0622926	0.0730072
Acidithiomicrobium	0	0	0	0	0.00016718	0	0	1.31588e-05	6.28009e-05	0	0	2.69159e-05	0	0.000246468	4.41547e-05	5.14782e-05	1.84049e-05	4.41302e-05	0	0	0	5.38702e-05	9.49737e-05	0	7.09964e-05	0	0	0	0	0	0	0	0	0	0	7.21415e-05
Acidobacterium	0.795626	0.827175	0.314002	0.242051	1.1346	1.04744	0.897451	1.06686	0.471007	0.365568	1.98107	0.82317	1.40004	2.83376	0.411257	0.469791	1.17351	1.83255	0.946467	0.87549	0.240142	0.887458	0.796924	1.12765	0.855009	0.702528	0.704442	0.780181	0.435861	0.475547	0.259966	1.24772	0.561988	0.513507	0.846679	1.00407
Acidocella	0	0	0	0	0	0	0	2.63176e-05	6.28009e-05	0	0	0	0	0.000123234	4.41547e-05	0	0	0	0	7.59183e-05	0	0.00010774	0	0	7.09964e-05	5.40697e-05	0	0	0	0	0	7.02271e-05	0	0	0	0
Acidomonas	0	0	0	0	0	0	1.37181e-05	0	0	5.19052e-05	0.000150013	0	0	0	0	0	0	0	0	0	0	0	0	5.72847e-05	7.09964e-05	0	0	0.000111153	0	0	0	7.02271e-05	0	0	7.16007e-05	7.21415e-05
Acidothermus	0.260669	0.267865	0.401804	0.233308	0.276405	0.310792	0.346094	0.306587	0.528344	0.23674	0.170114	0.1519	0.347118	0.29687	0.485967	0.503869	0.0620059	0.0977043	0.148776	0.116686	0.0374919	0.317349	0.346084	0.228451	0.179834	0.11506	0.118654	0.221972	0.11769	0.0860487	0.0656906	0.217353	0.158332	0.179696	0.278169	0.228039
Acidovorax	0.226664	0.230417	0.153954	0.136885	0.244195	0.247423	0.218076	0.267268	0.171886	0.158622	0.189766	0.262552	0.286978	0.158972	0.368074	0.3848	0.449575	0.313678	0.248909	0.207864	0.460695	0.324406	0.303394	0.354707	0.420014	0.680954	0.671402	0.315396	0.366005	0.492002	0.23795	0.400365	0.412388	0.339306	0.438769	0.333222
Aciduliprofundum	0.00639265	0.00627927	0.0061742	0.00802014	0.00495969	0.00480736	0.00478761	0.00276335	0.00496127	0.00638434	0.0157513	0.00990507	0.00554863	0.00850314	0.00300252	0.00324313	0.00184969	0.00194173	0.00389739	0.00364408	0.0015856	0.00592572	0.00660067	0.00492648	0.00702864	0.00459593	0.00624492	0.00600224	0.00563084	0.00420271	0.00467766	0.00632044	0.00551938	0.00648527	0.00365164	0.00577132
Acinetobacter	0.178413	0.209007	0.100792	0.114634	0.130624	0.120621	0.256432	0.176512	0.0988487	0.0878236	0.0612051	0.166946	0.158762	0.0746797	0.195341	0.175078	0.659519	0.178242	0.110326	0.0941387	0.19774	0.166028	0.15419	0.147852	0.173089	0.193894	0.210149	0.154558	0.173385	0.186558	0.416693	0.158362	0.169947	0.156817	0.144991	0.147241
Acipenser	0	0	0	0	0	0	1.37181e-05	0	0	0	0	0	0	0	0	0	0	0	0	0	0	0	0	0	0	0	0	0	5.57509e-05	0	0	0	0	0	7.16007e-05	0
Acmopyle	0	0	0	0	0	0	0	0	0	0	0	0	0	0	0	0	0	0	0	0	0	0.00010774	0	0	0	0	0	0	0	0	0	0	0	0	0	0
Acorus	0	0.000100872	0	0	0	0	0	0	0	0	0	0	0	0	0	0	0	0	0	0	0	0	0	0	0.000141993	5.40697e-05	0	0	5.57509e-05	0	0	0	0	0	0	0
Acremonium	0	0	0.000160369	0	5.57268e-05	0.000124866	0	2.63176e-05	0	5.19052e-05	0	0	0	0	0.000220774	5.14782e-05	0	4.41302e-05	0.00022485	0.000303673	0	0	0	0	7.09964e-05	0	0	0	0	0	0	0	0	0	0	0
Acrida	0	0	0	0	0	0	0	0	0	0	0	0	0	0	0	0	0	0	0	0	0	0	0	0	0	0	0	5.55763e-05	0	0	0	0	0	0	0	0
Acroceras	0	0	0	0	0	0	0	0	0	0	0	0	0	0	0	0	0	0	0	0	0	0	0	5.72847e-05	0	0	0	0	0	0	0	0	0	0	0	0
Acrochaetium	0	0	0	0	5.57268e-05	0	0	0	0	0	0	0	0	0	0	0	0	0	0	0	0	0	0	0	0	0	0	0	0	0	0	0	0	0	0	0
Acropora	0	0	0	6.03018e-05	0.000111454	0	0	0	0	0	0	0	0	0	0	0	0	0	0	0	0	0	0	0	0	0	0	0	0	0	0	0	0	0	0	0
Actaea	0	0	0	0	0	0.000124866	2.74362e-05	0	6.28009e-05	0	0	0	5.96627e-05	0.000246468	4.41547e-05	5.14782e-05	1.84049e-05	0	7.49499e-05	0	0	0	4.74869e-05	0	7.09964e-05	0	0	0	0	0	0	0	8.23788e-05	0	0	0
Actias	0	0	0	0	0	0	0	0	0	0	0	0	0	0	0	0	0	0	0	0	0	0	0	0	0	0	0	0	0	0	0	0	0	9.00732e-05	7.16007e-05	0
Actinidia	0	5.04359e-05	0	0	0	0	0	0	6.28009e-05	5.19052e-05	0	1.3458e-05	5.96627e-05	0	0	0.000360348	0	0	0	7.59183e-05	0.000102297	0	0	0.000114569	0.000141993	0	7.26154e-05	0	0	0	2.5422e-05	0	0	0	0	0.000144283
Actinoallomurus	0	0	8.01844e-05	0.000120604	5.57268e-05	0.000124866	0.000137181	2.63176e-05	0.000125602	0.000415242	0.000900075	0	0.000178988	0.000985871	4.41547e-05	0.000205913	0	0	0	0	0	0.000430962	0	0	0	0	0	5.55763e-05	0	0	0	7.02271e-05	0	0	0.000143201	0.000360707
Actinobacillus	0.0486281	0.0519995	0.0326351	0.0387137	0.0250771	0.0228505	0.0478899	0.0751367	0.0207243	0.0288593	0.00915076	0.107112	0.0288171	0.0134325	0.0305551	0.0300633	0.0568342	0.0275373	0.0178381	0.0164743	0.0182089	0.0312986	0.0258328	0.0285278	0.0278306	0.0322796	0.0342018	0.0262876	0.0340638	0.0331943	0.269321	0.0252115	0.0313863	0.0297242	0.0240578	0.0251052
Actinobaculum	0	0	0	0	0	0	0	0	0	0	0	0	0	0	0	0	0	0	0	0	0	0	4.74869e-05	0	0	0	0	0	0	0	0	0	0	0	0	7.21415e-05
Actinocorallia	0	5.04359e-05	0	0	5.57268e-05	0.000437032	0.000137181	0	0.000251204	5.19052e-05	0.000300025	2.69159e-05	0.000119325	0	0	5.14782e-05	0	4.41302e-05	0	0	0	0.00010774	9.49737e-05	0.000229139	7.09964e-05	0	7.26154e-05	0	0	0	0	0	0	0	0.000143201	0.000144283
Actinomadura	0.000643977	0.00143742	0.00553273	0.0033166	0.00178326	0.00231003	0.000727059	0.000513193	0.00753611	0.00560576	0.00390033	0.000605609	0.00173022	0.00455965	0.00251682	0.00185322	0.000653372	0.00172108	0.0019487	0.00144245	0.000102297	0.00269351	0.00208942	0.00177583	0.00120694	0.0012436	0.000798769	0.00205632	0.00100352	0.000427394	0.00025422	0.00196636	0.000741409	0.00252205	0.00243442	0.00158711
Actinomyces	0.0467276	0.0479646	0.100231	0.0781511	0.0740609	0.0874065	0.0609906	0.0515167	0.129056	0.0669058	0.0849071	0.038409	0.090568	0.108199	0.239539	0.256156	0.0233374	0.0544567	0.0516405	0.0382628	0.0297685	0.0972358	0.0959234	0.0792247	0.0680145	0.0533127	0.0551151	0.0750281	0.0682391	0.0569859	0.0200326	0.0676989	0.0691158	0.0698968	0.0837012	0.0706987
Actinoplanes	0.000973819	0.000983501	0.00569309	0.00247237	0.00412378	0.00362113	0.00192053	0.00132904	0.0165794	0.0089796	0.00825069	0.000686356	0.00441504	0.0102284	0.00574011	0.00617739	0.00068098	0.00185347	0.0026982	0.00242939	0.000767228	0.00479445	0.00474869	0.00315066	0.00312384	0.00205465	0.00152492	0.00200075	0.00183978	0.00142465	0.00025422	0.00280908	0.00238898	0.00288234	0.00358004	0.00245281
Actinosynnema	0.173999	0.178039	0.354656	0.184523	0.199112	0.223636	0.226019	0.186368	0.541721	0.272399	0.11866	0.107354	0.234952	0.201611	0.38397	0.378262	0.138184	0.2169	0.17126	0.12314	0.0427602	0.226632	0.240663	0.183712	0.151506	0.0968389	0.104276	0.177344	0.109718	0.0893254	0.0538947	0.164823	0.128181	0.128354	0.205279	0.177179
Actinotrichia	0	0	0	0	5.57268e-05	0	0	0	0	0	0	0	0	0	0	0	0	0	0	0	0	0	0	0	0	5.40697e-05	0	0	0	0	0	0	0	0	0	0
Acyrthosiphon	0.000643977	0.00368182	0	0.00241207	0.00200617	0.00305923	0.000493851	0.000342129	0	0.00114191	0.00330028	0.00212636	0.00161089	0	0.00189865	0	0.000717789	0.00172108	7.49499e-05	0.00121469	0.000255743	0.00204707	0.0028967	0.00303609	0.00404679	0.00313604	0.00304985	0.00316785	0.00406982	0.0052712	0.00119484	0.00266863	0.00280088	0.0023419	0.00200482	0.00339065
Adiantum	0.000141361	0	8.01844e-05	0	0	6.24332e-05	4.11543e-05	2.63176e-05	0.000188403	0.000207621	0	9.42058e-05	0.000298314	0	0	5.14782e-05	0	0	7.49499e-05	7.59183e-05	0	0.000269351	0.000189947	0.000286423	0.000354982	0.000324418	0.000290461	0.000111153	0.000278755	0	7.62661e-05	0.000280908	0.000247136	0.000360293	7.16007e-05	0.000144283
Adina	0	0	0	0	0	0	0	0	0	0	0	0	0	0	0	0	0	0	0	0	0	0	0	0	0	0	0	0	0	0	0	0	8.23788e-05	0	0	0
Adineta	0.000157068	0	0.000481107	0.000180905	0.000724449	0.000437032	0	0.000131588	0	0.000363336	0.000300025	8.07478e-05	0.000119325	0	0	0.000257391	8.28218e-05	0.000264781	0	0.000303673	0	0.000377092	0	0.000515562	0.000638967	0.000270349	0	0.000555763	0.00167253	0.00128218	0.000152532	0	0.000494273	0.000450366	0.000859209	0
Adonis	0	0	0	0	0	0	0	0	0	0	0	2.69159e-05	5.96627e-05	0	0	0	0	4.41302e-05	0	0	0	0.000161611	0	0	0	0	0	0	0	0	0	0	0	0	0	0
Adoxophyes	0	0	0	0	0	0	6.85905e-05	0	0	0	0	0	0	0	0	0	0	0	0	0	0	5.38702e-05	0	0	0	0	0	0	0	0	0	0	0	0	0	0
Aedes	0.00665966	0.00711147	0.00553273	0.00633169	0.0060185	0	0.00441723	0.0035134	0.00069081	0.00389289	0.00315026	0.00781908	0.00578728	0.000123234	0.00454794	0.00545669	0.00355214	0.0033539	0.00899399	0.00554204	0.00327351	0.00684152	0.00707554	0.00842085	0.00837757	0.00875929	0.00885907	0.00911452	0.0125997	0.0104712	0.00633009	0.00772498	0.00988545	0.00702571	0.00730327	0.00779128
Aegiceras	0	0	0	0	5.57268e-05	0	0	0	0	0	0	0	0	0	0	0	0	0	0	0	0	0	0	0	0	0	0	0	0	7.12324e-05	0	0	0	0	0	0
Aegilops	3.14135e-05	5.04359e-05	0	0	5.57268e-05	0	2.74362e-05	1.31588e-05	0	0.00010381	0	0	5.96627e-05	0.000492936	0	0	0	0	0	0	0	5.38702e-05	0.000237434	0.000229139	0.000354982	0.000108139	0	0.000444611	0	0	0	7.02271e-05	0	0	0	0
Aeluropus	0	0	0	0	0	0	0	0	0	0	0	0	0	0	0	0	0	0	0	0	0	0	0	0	0	0	0	0	0	0	0	0	0	0	7.16007e-05	0
Aeolosoma	0	0	0	0	0	0	0	0	0	0	0	0	0	0	0	0	0	0	0	0	0	0	0	0	0	0	0	0	0	0	0	0	8.23788e-05	0	0	0
Aerococcus	0.00147643	0.00181569	0.00737697	0.0130855	0.00451387	0.00362113	0.00101514	0.00197382	0.00370526	0.00560576	0.00255021	0.00226094	0.00298314	0.00258791	0.00194281	0.00169878	0.000745396	0.00172108	0.0019487	0.00204979	5.11485e-05	0.00301673	0.0028967	0.00240596	0.0039048	0.00264942	0.00290461	0.003279	0.0032893	0.00313422	0.0014999	0.00301976	0.00304801	0.00486395	0.00243442	0.00245281
Aeromicrobium	0.0220523	0.0204518	0.0335171	0.0183317	0.0319315	0.0351499	0.0334036	0.0302784	0.040695	0.0248107	0.0510043	0.0139963	0.0463579	0.108076	0.0772266	0.0771659	0.00801531	0.0186671	0.0212108	0.015791	0.00629127	0.0653985	0.0605457	0.0333397	0.0245647	0.0173564	0.0178634	0.0293443	0.0205163	0.0148876	0.00714359	0.0267565	0.0243841	0.0216176	0.0446072	0.0269088
Aeromonas	0.0665809	0.0673824	0.0576526	0.0534274	0.0539993	0.0545042	0.0825555	0.0958882	0.0468495	0.0445347	0.0259522	0.0583403	0.0744591	0.0401743	0.0955508	0.0853509	0.110724	0.0769631	0.0460942	0.0443363	0.0463406	0.0729942	0.0663391	0.0641016	0.0709964	0.0810505	0.0824911	0.0672474	0.0768805	0.0831282	0.0828759	0.0676287	0.0830378	0.070077	0.0632234	0.0629074
Aeropyrum	0.00662825	0.00754017	0.0113862	0.0114573	0.0112011	0.011675	0.00615942	0.0054609	0.0114298	0.00929103	0.00435036	0.00804787	0.010441	0.00455965	0.0101556	0.00998678	0.00203374	0.00348629	0.00944368	0.00751591	0.00148331	0.0119592	0.012774	0.0125453	0.0127083	0.0111924	0.0139422	0.0132827	0.0126555	0.0133917	0.00554201	0.0143263	0.0135925	0.0162132	0.0113845	0.0146447
Aesculus	0	0	0	0	0	0	0	0	0	0	0	0	0	0	0	0	0	0	0	0	0	0	0	5.72847e-05	0	0	0	0	0	0	0	0	0	0	0	0
Aethionema	0	0	0	0	0	0	0	0	0	0	0	0	0	0	0	0	0	0	0	0	0	5.38702e-05	0	0	7.09964e-05	5.40697e-05	0	0.000111153	0.000111502	0.00028493	0	0	0	0	0	0
Aethomys	1.57068e-05	0	0	0	0	0	0	0	6.28009e-05	0	0	0	0	0	0	0	0	0	0	0	0	0	4.74869e-05	0	0	0	0	0	0	0	0	0	0	0	0	0
Afifella	0	5.04359e-05	0	0	0	0	0	0	0	0	0	0	0	0	0	0	0	0	0	0	0	0	9.49737e-05	0	0	5.40697e-05	7.26154e-05	0	0	0	0	0.000140454	0	0	0	7.21415e-05
Afipia	0.0890259	0.0902299	0.030871	0.025387	0.0927852	0.0914022	0.043212	0.0385816	0.0498639	0.0329598	0.219018	0.0709773	0.154228	0.26865	0.0484819	0.0521989	0.042322	0.0502202	0.0746501	0.0759183	0.0246024	0.0916333	0.102667	0.162402	0.177136	0.208385	0.209205	0.172009	0.152646	0.107205	0.101612	0.12978	0.195155	0.202665	0.178071	0.185259
Aframomum	0	0	0	0	5.57268e-05	0	0	0	0	0	0	0	0	0	0	0	0	0	0	0	0	0	0	0	0	0	0	0	0	0	0	0	0	0	0	0
Afrocarpus	0	0	0	0	0	0	0	0	0	0	0	0	0	0	0	0	1.84049e-05	0	0	0	0	0	0	5.72847e-05	0	0	0	0	0	0	0	0	0	0.000180146	0	7.21415e-05
Afrololigo	0	0	0	0	0	0	0	0	0	0	0	0	0	0	0	0	0	0	0	0	0	0	0	0	0	0	0	0	0	0	0	0	0	0	0	7.21415e-05
Agalma	0	0	0	6.03018e-05	0	0	0	0	0	0	0	0	0	0	0	0	0	0	0	0	0	0	0	0	0	0	0	0	0	0	0	0	0	0	0	0
Agaricus	3.14135e-05	0.00012609	0.000160369	0.000180905	0.000111454	0.000437032	5.48724e-05	2.63176e-05	0.00169563	0.000311431	0	2.69159e-05	0.000298314	0.000123234	0.000176619	0.000308869	9.20243e-06	0	0.000674549	0.000607347	0	5.38702e-05	0.000189947	0.000400993	0.000496974	0.000108139	0	0.000333458	5.57509e-05	0	0	0.000210681	0	9.00732e-05	0.000787608	7.21415e-05
Agarivorans	0	0	0	0	0	0	0	2.63176e-05	0	0	0	0	0	0	0	0	0	0	0	0	0	0	0	0	0	0	0	0	0	0	0	7.02271e-05	0	0	0	0
Agarum	0	0	0	0	0	0	0	0	0	0	0	0	0	0	0	0	0	0	0	0	0	0	0	5.72847e-05	0	0	0	0	0	0	0	0	0	0	0	0
Agathon	0	0	0	0	0	0	0	0	0	0	0	0	0	0	0	0	0	0	0	0	0	0	0	0	0	0	0	0	0	0	5.08441e-05	0	0	0	0	0
Agave	0	0	0	0	0	0	0	0	0	0	0	0	0	0	0	0	0	0	0	0	0	5.38702e-05	0	0	0	0	0	0	0	0	5.08441e-05	0	0	0	0	0
Agelas	0	0	0	0	0	0	0	0	0	0	0	0	0	0	0	0	0	0	0	0	0	0	0	0	0	0	0	0	0	0	5.08441e-05	0	0	0	0	0
Ageratina	0	0	0	0	0	0	0	0	0	0	0	0	0	0	0	0	0	0	0	0	0	0	9.49737e-05	0	0	0	0	0	0	0	0	0	0	0	0	0
Aggregatibacter	0.0130994	0.00784279	0.0123484	0.0142915	0.0110339	0.0110507	0.00839547	0.0108034	0.00948294	0.0116787	0.00615051	0.0664689	0.0110376	0.00566876	0.0132023	0.0140536	0.00961653	0.0131508	0.00944368	0.00736408	0.00951363	0.0120131	0.0138662	0.0109414	0.0135603	0.0148151	0.0137243	0.0121712	0.0182306	0.0148876	0.177675	0.0138347	0.0136749	0.0127904	0.0110981	0.00952268
Aglaothamnion	1.57068e-05	0	0	0	0	0	0	0	0	0	0	0	0	0	0	0	0	0	0	0	0	0	0	5.72847e-05	0	0	0	0	0	0	0	0	0	0	0	0
Agonandra	0	0	0	0	0	0	0	0	0	5.19052e-05	0	0	0	0	0	0	0	0	0	0	0	0	0	0	0	0	0	0	0	0	0	0	0	0	0	0
Agreia	0	0	0	0	5.57268e-05	6.24332e-05	0	0	0	0	0	0	0	0	0	0	1.84049e-05	0	0	0	0	5.38702e-05	0	0	7.09964e-05	0	0	0	0	0	0	0	0	0	0	0
Agrobacterium	0.249078	0.241033	0.147138	0.10981	0.232214	0.222075	0.241027	0.172841	0.175905	0.120835	0.209117	0.222528	0.301177	0.229462	0.199888	0.201537	0.168211	0.178992	0.20229	0.186683	0.191909	0.27059	0.27096	0.32383	0.357467	0.401414	0.410059	0.339349	0.415289	0.353028	0.213443	0.309631	0.458191	0.404609	0.335306	0.333294
Agrocybe	3.14135e-05	0	8.01844e-05	0.000603018	0	0	0	0	0	0	0.000150013	0	0	0	4.41547e-05	0	0	0	0	0	0	0	0	0	0	0	0	5.55763e-05	5.57509e-05	0	0	0	0	0	0	0
Agrodiaetus	0	0	0	0	0	0	0	0	0	0	0	0	0	0	0	0	1.84049e-05	0	0	0	0	0	0	0	0	0	0	0	0	0	0	0	0	0	0	0
Agromyces	3.14135e-05	0	0	0	5.57268e-05	0	4.11543e-05	1.31588e-05	0	0.000259526	0	0	0	0	0.00128049	0.00144139	0	8.82605e-05	0	7.59183e-05	0.000153446	0.000161611	0.000237434	0	0.000212989	0	7.26154e-05	5.55763e-05	0.000111502	7.12324e-05	2.5422e-05	0	0.000411894	0	0.000143201	0
Agropyron	0	0	0	0	0	0	0	0	0	0	0	0	0	0	0	0	0	0.000176521	0	0	0	0	0	5.72847e-05	0.000212989	0	0	0	0	7.12324e-05	0	0	0	0	0	0
Agrostis	0	0	0	0	0	0	0	0	0	0	0	0	0	0	0	0	0	0	0	0	0	0	0	0	0	0	0	0	0	0	0	7.02271e-05	8.23788e-05	0	0	0
Agrotis	0	0	0	0	0	0	0	0	0	0	0	0	0	0	0	0	0	4.41302e-05	0	0	0	0	0	0	0	0	0	0	0	0	0	0	0	0	7.16007e-05	0
Agrypnus	0	0	0	0	0	6.24332e-05	0	0	0	0	0	0	0	0	0	0	0	0	0	0	0	0	0	0	0	0	0	0	0	0	0	0	0	0	0	0
Agulla	0	0	0	0	0	0	0	0	0	0	0	0	0	0	0	0	0	0	0	0	0	0	0	0	0	0	0	0	5.57509e-05	0	0	0	0	0	0	0
Ahrensia	0.0135706	0.0147777	0.00633457	0.00434173	0.0187799	0.0161078	0.0103297	0.00979015	0.0115554	0.00633244	0.023552	0.0125697	0.0217769	0.0269882	0.0115244	0.0103986	0.00631286	0.00878192	0.0143904	0.0115396	0.00542175	0.018693	0.0207992	0.023945	0.0279726	0.0335232	0.0323865	0.027677	0.0231924	0.0235779	0.0144143	0.0227536	0.0289149	0.0315256	0.0253467	0.0247445
Ailuropoda	0.00350261	0.00194178	0	0	0.00317643	0.00268463	0.0033335	0.00209225	0	0.00119382	0	0.00351253	0.00387808	0	0.00313499	0	0.00180368	0.00326564	0	0.00318857	0	0	0.00574591	0.00446821	0.00489875	0.0035686	0.00653538	0	0.00808389	0.00876158	0.00305065	0.00737384	0.00782598	0.00405329	0.00372324	0.00750271
Aira	0	0	8.01844e-05	0	0	0	0	0	0	0	0	0	0	0	0	0	0	0	0	0	0	0	0	0	0	0	0	0	0	0	0	0	0	0	0	0
Aistus	0	0	0	0	0	0	0	0	6.28009e-05	0	0	0	0	0	0	0	0	0	0	0	0	0	0	0	0	0	0	0	0	0	0	0	0	0	0	0
Ajellomyces	0.00485339	0.00600188	0.158364	0.403962	0.227533	0.14266	0.00486992	0.00510561	0.0239272	0.0491542	0.00690058	0.00379515	0.00859143	0.0145416	0.0129815	0.0137962	0.0329447	0.0661512	0.609567	0.90191	0.0140147	0.00942729	0.0113968	0.0213099	0.019311	0.00832674	0.0111102	0.0257318	0.012098	0.00918898	0.00338113	0.0113066	0.00881453	0.00693564	0.0153942	0.0248167
Ajuga	0	0	0	0	0	0	1.37181e-05	0	0	0	0	0	0	0	0	0	0	0	0	0	0	0	0	0	0	0	0	0	0	0	5.08441e-05	0	0	0	0	0
Akalyptoischion	0	0	0	0	0	0	0	2.63176e-05	0	0	0	0	0	0	0	0	0	0	0	0	0	0	0	0	0	0	0	0	0	0	0	0	0	0	0	0
Akkermansia	0.11711	0.117541	0.0651899	0.0508344	0.0735037	0.064993	0.0579864	0.0564644	0.0514968	0.0610405	0.0808568	0.0937213	0.183522	0.0987104	0.0387237	0.0468452	0.026641	0.0416589	0.0559126	0.0657453	0.00792802	0.186122	0.216825	0.156731	0.224206	0.109545	0.100935	0.219971	0.123042	0.106136	0.111704	0.125285	0.14128	0.197711	0.120862	0.169532
Alaria	0	0	0	0	0	0	0	0	0	0	0	0	0	0	0	5.14782e-05	0	0	0	0	0	0	0	0	0	0	0	0	0	7.12324e-05	0	0	0	0	0	0
Albidiferax	0.0909107	0.0879855	0.0549263	0.0442012	0.085262	0.0838478	0.0848738	0.0847032	0.0560184	0.0583934	0.0772565	0.110059	0.0985628	0.05373	0.0865874	0.104552	0.134944	0.0994254	0.0894152	0.0764498	0.161936	0.110003	0.0964458	0.117548	0.132479	0.209412	0.208116	0.112153	0.107599	0.149873	0.0815031	0.132799	0.12258	0.111961	0.131531	0.115931
Albinaria	0	0	0	0	0	0	0	0	0	0	0	0	0	0	4.41547e-05	0	0	0	0	0	0	0	0	0	0	0	0	0	0	0	0	0	0	0	0	0
Alcaligenes	0.000738217	0.000353052	0.0010424	0.000361811	0.000891629	0.000749198	0.000150899	0.000289494	0.00150722	0.000415242	0.0012001	0.000417197	0.00226718	0.00160204	0.000662321	0.000720695	0.0015	0.00136804	0.000899399	0.00091102	0.0116107	0.00123902	0.00156707	0.00183311	0.0019169	0.00173023	0.00232369	0.00155614	0.00128227	0.00149588	0.000330487	0.00112363	0.00247136	0.000900732	0.00121721	0.00115426
Alcanivorax	0.0309423	0.0321277	0.0312719	0.0290052	0.0371141	0.0378345	0.0522796	0.065294	0.0288256	0.0192568	0.0186016	0.0259066	0.0560233	0.0399278	0.0735618	0.0600236	0.0487913	0.0451011	0.0365006	0.0274065	0.0235795	0.0540857	0.0473444	0.0429635	0.0464316	0.0590441	0.0554781	0.0461284	0.0503988	0.0561311	0.0416413	0.0476842	0.0564295	0.046748	0.0434616	0.0470362
Alcolapia	0	0	0	0	0	0	0	0	0	0	0	0	0	0	0	0	0	0	0	0	0	0	0	0	0	0	0	0	0	7.12324e-05	0.000101688	0	0	0	0	0
Aldrovanda	0	0	0	0	0	0	0	0	0	0	0	0	0	0	0	0	0	0	0	0	0	0	0	0	0	0	0	0	0	0	0	0	0	0	0	7.21415e-05
Alectoria	0	0	0	0	0	0	0	0	0	0	0	0	0	0	0	0	0	0	0.00022485	0	0	0	0	0	0	0	0	0	0	0	0	0	0	0	0	0
Alectura	0	0	0	0	0	0	0	0	0	0	0	0	0	0	0	0	0	0	0	0	0	0	0	5.72847e-05	0	0	0	0	0	0	0	0	0	0	0	0
Aletris	0	0	0	0	0	0	0	0	0	0	0	0	0	0	0	0	0	0	0	0	0	0	0	5.72847e-05	0	0	0	0	0	0	0	0	0	0	0	0
Alexandrium	0	0	0	0	0	0	0	3.94764e-05	0	0	0	0	0	0	0	0	0	0	0	0	0	0	0	5.72847e-05	0	5.40697e-05	0	0	5.57509e-05	0	0	0	8.23788e-05	0	0	0
Alfonsiella	0	0	0	0	0	6.24332e-05	0	0	0	0	0	0	0	0	0	0	0	0	0	0	0	0	0	0	0	0	0	0	0	0	0	0	0	0	0	0
Algoriphagus	0.0219423	0.0221918	0.0167585	0.0139297	0.0338819	0.0290314	0.021798	0.0217647	0.015135	0.0146373	0.0702059	0.042756	0.0319195	0.0341358	0.0117893	0.0156494	0.0239171	0.0221092	0.029905	0.0252808	0.00245513	0.0290361	0.0298217	0.0418178	0.0595659	0.0467162	0.0447311	0.0392369	0.0473883	0.0574845	0.0398363	0.0406615	0.040448	0.0403528	0.0563498	0.0375136
Alicycliphilus	0.030424	0.0270337	0.0235742	0.0200805	0.0356652	0.0392705	0.0257214	0.0270545	0.0290768	0.020814	0.0565547	0.0306573	0.0455823	0.0517582	0.0652607	0.0643478	0.0495735	0.0382609	0.0335026	0.030671	0.0650098	0.0485909	0.0455399	0.0567691	0.0621218	0.0857546	0.0938917	0.0529642	0.0479458	0.0633256	0.0324894	0.0577267	0.0570061	0.0522425	0.0635098	0.0531683
Alicyclobacillus	0.0624343	0.0574213	0.168387	0.220584	0.138258	0.185739	0.0563814	0.0533063	0.12152	0.199472	0.0492041	0.0560121	0.0776808	0.0606311	0.0777123	0.0726873	0.0295306	0.0420561	0.0542637	0.0505616	0.0160095	0.0689	0.0699481	0.0754439	0.0711383	0.0678575	0.0726154	0.0726383	0.0670684	0.0667447	0.0487341	0.0736682	0.0858387	0.104305	0.0693811	0.0706265
Aliivibrio	0.0201518	0.0207796	0.0160369	0.0221911	0.017944	0.0226008	0.0207692	0.024778	0.0153234	0.0172844	0.00585049	0.0211963	0.0213592	0.00825667	0.0251682	0.0197676	0.0212668	0.0176521	0.0183627	0.0145004	0.017902	0.0260193	0.0193746	0.0226275	0.0236418	0.0249802	0.0262868	0.0230086	0.0308303	0.0317696	0.0300743	0.022894	0.0270202	0.0199062	0.0204062	0.0210653
Alistipes	0.00513611	0.0057497	0.0146737	0.0164624	0.0143218	0.0148591	0.00593993	0.00764526	0.0148838	0.0121458	0.0874573	0.0267141	0.0145577	0.0156507	0.0114802	0.00936904	0.0060644	0.0117828	0.0128164	0.00903428	0.00230168	0.0151375	0.0154807	0.0182165	0.0254167	0.0197895	0.019824	0.0183958	0.0211854	0.0216546	0.00752493	0.0189613	0.0172995	0.0136911	0.0193322	0.0178189
Alkalilactibacillus	0	0	0.000160369	0.000120604	0	0	0	0	6.28009e-05	5.19052e-05	0.000150013	0	0	0	0	0	0	0	0	0	0	0	0	0	0	0	0	0	0	0	0	0	0	0	0	0
Alkalilimnicola	0.0711359	0.0659198	0.0500351	0.0364826	0.0648103	0.061684	0.110732	0.131391	0.0477915	0.0388251	0.0367531	0.0545182	0.114731	0.0951366	0.125664	0.120047	0.107208	0.0856127	0.0574116	0.053902	0.0212778	0.075957	0.0790181	0.0801413	0.0825688	0.0906749	0.0843064	0.0803078	0.0799468	0.079709	0.066199	0.0882052	0.0833673	0.0792644	0.0724599	0.0773357
Alkalimonas	0	0	0	0	0	0	0	0	0	0	0.000150013	0	0	0	0	0	0	0	0	0	0	5.38702e-05	0	0	0	0	0	0	0	0	0	0	0.000329515	0	0	0
Alkaliphilus	0.0499789	0.0442828	0.121239	0.166071	0.0820299	0.0877186	0.0371074	0.0367262	0.1435	0.491854	0.0514543	0.092685	0.0534578	0.0186083	0.0335134	0.0373217	0.0206686	0.0221534	0.0474433	0.049271	0.00900214	0.0585569	0.0622078	0.0611228	0.0594239	0.0537994	0.0558412	0.0601892	0.056866	0.0622571	0.0547082	0.0580076	0.0646673	0.0760218	0.0499773	0.0548275
Allacma	0	0	0	0	0	0	0	0	0	0	0.000150013	0	0	0	0	0	0	0	0	0	0	0	0	0	0	0	0	0	0	0	0	0	0	0	0	0
Allagoptera	0	0	0	6.03018e-05	0	0	0	0	0	0	0	0	0	0	0	0	0	0	0	0	0	0	0	0	0	0	0	0	0	0	0	0	0	0	0	0
Alligator	0	0	0	0	0	0	0	0	0	0	0	1.3458e-05	0	0	0	0	0	0	7.49499e-05	0	0	0	0	0	0	0	0	5.55763e-05	0	0	0	0	0	0	0	0
Allium	0	0	0	0	0	0	0	0	0.000188403	0	0	0	0	0	4.41547e-05	0	0	4.41302e-05	0	0	0	5.38702e-05	9.49737e-05	5.72847e-05	0	0.000162209	0	5.55763e-05	5.57509e-05	0	2.5422e-05	0	0.000164758	0	7.16007e-05	0
Allochromatium	0.0328428	0.0326573	0.0245364	0.0232765	0.035498	0.0287193	0.0455303	0.0598462	0.0209127	0.018063	0.0520543	0.0343851	0.0516679	0.0736939	0.069058	0.0560083	0.047917	0.0453218	0.0311042	0.0261159	0.010332	0.0419649	0.0409812	0.0429635	0.0441597	0.0491494	0.0495237	0.0406263	0.0480016	0.0539229	0.0447174	0.0483865	0.042837	0.0424245	0.0367312	0.0406878
Allomyces	0	0.000100872	0.000160369	0	0.000111454	0.000374599	5.48724e-05	1.31588e-05	0.000125602	0.000155716	0	1.3458e-05	0.000178988	0	0	5.14782e-05	0	0	0	0	0	0.000323221	0.000427382	0.000114569	7.09964e-05	0.000108139	0	0.000166729	0.000334506	0.000356162	0	0	0.000329515	0.00027022	0.000214802	0.000144283
Alluaudia	0	0	0	0	0	0	0	0	0	0	0	0	0	0	0	0	0	0	0	0	0	0	4.74869e-05	0	0	0	0	0	0	0	0	0	0	0	0	0
Alnus	1.57068e-05	0	0	0	5.57268e-05	0	2.74362e-05	3.94764e-05	0	0	0	1.3458e-05	0	0	4.41547e-05	0	0	0	0	7.59183e-05	0	0	0	5.72847e-05	7.09964e-05	0.000108139	0	5.55763e-05	0	0	2.5422e-05	7.02271e-05	0.000494273	0	0.000143201	7.21415e-05
Alouatta	0	0	0	0	0	0	2.74362e-05	0	0	0	0	0	0	0	0	0	0	0	0	0	0	0	0	0	0	0	0	0	0	0	0	0	0	0	0	0
Alphabaculovirus	0	5.04359e-05	0	6.03018e-05	0	0	0	0.000236858	0	0.000570957	0	0.000107664	0.000119325	0.000123234	4.41547e-05	0.000154435	0	4.41302e-05	0	0	0	0	4.74869e-05	0	0	0	0	5.55763e-05	0.000111502	0	0.00012711	0	8.23788e-05	0	0	7.21415e-05
Alphalipothrixvirus	1.57068e-05	0	0	0	0	0	0	0	0	0	0.000300025	0	0	0	4.41547e-05	0	0	0	0	0	0	0	0	0	0	0	0	0	0	0	0	7.02271e-05	0	0	0	0
Alpheus	0	0	0	0	0	0	0	0	0	0	0	0	5.96627e-05	0	0	0	0	0	0	0	0	0	0	0	0	0	0	0	0	0	0	0	0	0	0	0
Alphitobius	0	0	0	0	0	0	0	0	0	0	0	0	0	0	0	0	0	0	0	0	0	0	0	5.72847e-05	0	0	0	0	0	0	0	0	0	0	0	0
Alsophila	1.57068e-05	0	0	0	0	0.000124866	0	0	0	0	0	0	0	0	0	0	9.20243e-06	0	0	0	0	5.38702e-05	0	0	0	5.40697e-05	0	0	0	0	0	0	0	0	7.16007e-05	0
Alstonia	0	0	0	0	0	0	0	0	0	0	0.000150013	0	0	0	0	0	0	0	0	0	0	0	0	0	0	0	0	0	0	0	0	0	0	0	0	0
Altensteinia	0	0	0	0	0	0	0	0	0	0	0	0	0	0	0	0	0	0	0	0	0	0	0	5.72847e-05	0	0	0	0	0	0	0	0	0	0	0	0
Alternaria	3.14135e-05	0	0.00072166	0.00186936	0.00122599	0.000686765	0	0	0.000376806	5.19052e-05	0	0	0.000178988	0	4.41547e-05	5.14782e-05	0.000110429	0.000573693	0.002998	0.00364408	0	0.000215481	0.000189947	5.72847e-05	7.09964e-05	0.000324418	0.000290461	5.55763e-05	0.000167253	0	0	0.000210681	0	0.00027022	0.000358004	7.21415e-05
Alteromonas	0.0182198	0.0160386	0.0158765	0.0123619	0.0208418	0.0209776	0.0226211	0.0284098	0.0147582	0.0127168	0.0135011	0.0173204	0.0301893	0.0202104	0.0396509	0.0324828	0.0257392	0.0242716	0.0212858	0.0164743	0.0104855	0.0277432	0.0261178	0.030189	0.0298895	0.0351453	0.0365255	0.0281216	0.0351231	0.03526	0.0279388	0.0282313	0.0321277	0.0279227	0.0266355	0.0269088
Alvinella	0	0	0	0	0	0	0	0	0	0	0	0	0	0	0	0	0	0	0	0	0	0	0	0	0	0	0	0.000111153	0	0.000142465	0	0	0	0	0	0
Alviniconcha	0	0	0	0	0	0	0	0	0	0	0	0	0	0	0	0	0	0.000220651	0	0	0	0	0	0	0	0	0	0	0	0	0	0	0	0	0	0
Alyssum	0	0	0	0	0	0	0	0	0	0	0	2.69159e-05	0	0	0	0	0	0	0	0	0	0	0	0	0	0	0	0	0	0	0	0	0	0	0	0
Amanita	0	0	0	6.03018e-05	5.57268e-05	0	2.74362e-05	2.63176e-05	0	0	0	0	0	0	0	0	9.20243e-06	0	0	0	0	0	0	0	0	0	0	5.55763e-05	0	0	0	0	0	0	0	0
Amaranthus	4.71203e-05	0	0	0	0.00016718	0	0	0	0	0	0	0	5.96627e-05	0.000123234	0.000353238	0.000205913	0	0	0.000449699	7.59183e-05	0	0	0.000237434	0	0.000141993	0	7.26154e-05	0	5.57509e-05	0.00028493	7.62661e-05	0	8.23788e-05	0	0	0
Amauris	0	0	0.000240553	0.000361811	0	0	0	0	0	0	0	0	0	0	0	0	0	0	0	0	0	0	0	0	0	0	0	0	0	0	0	0	0	0	0	0
Amblopusa	0	0	0	0	0	0	0	0	0	0	0	0	0	0	0	0	0	0	0	0	0	0	0	0	0	0	0	0	0	0	0	0	0	0	7.16007e-05	0
Amblyomma	0	0	0	0	0	0	0	0	6.28009e-05	0	0	0	0	0	0	0	3.68097e-05	4.41302e-05	0	0	0	0	0	0	0	5.40697e-05	7.26154e-05	0.000111153	0	0	0	0	0	0.000180146	0	0
Amblyrhynchus	0	0	0	0	0	0	0	0	0	0	0	1.3458e-05	0	0	0	0	0	0	0	0	0	0	0	0	0	0	0	0	0	0	0	0	0	0	0	0
Amborella	0	0.000100872	0	0	0	0	1.37181e-05	2.63176e-05	6.28009e-05	0	0	6.72899e-05	0	0	0	0	0	0	0	0	0	0.00010774	4.74869e-05	0	0.000496974	0	7.26154e-05	0	0.000111502	0.000142465	2.5422e-05	0	8.23788e-05	0	7.16007e-05	7.21415e-05
Ambrosiozyma	0	0	0	0	0	0	0	0	0	0	0	0	0	0	0	0	0	0	0	0.000227755	0	0	0	0	0	0	0	0	0	0	0	0	0	0	0	0
Ambystoma	0	0	0	0	0	0	0	0	6.28009e-05	0	0.000150013	0	0	0	0	0	9.20243e-06	4.41302e-05	0	0	0	0	0	0	0	5.40697e-05	0	0	0	0	7.62661e-05	0	0	0	0	0
Amia	0	0	0	0	0	0	0	0	0	0	0	0	0	0	0	0	0	0	0	7.59183e-05	0	0	0	5.72847e-05	0	5.40697e-05	0	0	0	7.12324e-05	0	0	8.23788e-05	0	7.16007e-05	7.21415e-05
Aminobacter	3.14135e-05	5.04359e-05	0	0	0.00016718	0.000437032	0.000109745	3.94764e-05	0	5.19052e-05	0	0	0.000119325	0.000123234	0.000176619	0.000154435	5.52146e-05	4.41302e-05	0	0.000379592	5.11485e-05	0	0.000284921	0.000114569	0.000567971	0.000108139	0.000217846	0	0	0	0.000152532	0	0.000823788	0	7.16007e-05	0.000144283
Aminobacterium	0.00936123	0.00950718	0.0117069	0.0134473	0.010811	0.0151713	0.00669443	0.00580303	0.00923174	0.0250702	0.0130511	0.0126101	0.0112166	0.00948901	0.00728553	0.00741287	0.00441716	0.0048102	0.00921883	0.00531428	0.00148331	0.0102892	0.0112069	0.0113997	0.0118564	0.0110843	0.0121268	0.0125603	0.0115962	0.0139615	0.0103976	0.0122195	0.0135101	0.0138713	0.0098809	0.0104605
Aminomonas	0.00636124	0.00769148	0.0101834	0.00916587	0.00947356	0.00792902	0.00403312	0.00300021	0.0104878	0.0159868	0.024002	0.00787291	0.0101427	0.0182386	0.00644659	0.00885426	0.00208895	0.00472194	0.00936873	0.00675673	0.00209709	0.00980438	0.00959234	0.0115142	0.0122824	0.012382	0.0129255	0.0131716	0.0119865	0.0144602	0.00734697	0.0120791	0.0130982	0.0152224	0.0109549	0.0107491
Amiota	0	0	0	0	0.000501541	6.24332e-05	0	0	0	0	0	0	5.96627e-05	0	0	0	0	0	0	0	0	0	0	0	0	0	0	0	0	0	0	0	0	0	0	0
Ammonifex	0.026513	0.0277146	0.0449033	0.0448042	0.028755	0.0304674	0.0234991	0.0197382	0.0392506	0.070072	0.0435036	0.0345601	0.035022	0.0432551	0.0215475	0.0239889	0.00924844	0.011518	0.0257828	0.0230033	0.00618897	0.0319989	0.0338106	0.0387817	0.0311674	0.0328744	0.0366708	0.0385144	0.0383009	0.0359011	0.0302777	0.0341304	0.0423427	0.0511616	0.0325783	0.0375857
Ammopiptanthus	0	0	0	0	0	0	2.74362e-05	3.94764e-05	6.28009e-05	0	0	0	0	0	0	0	0	0	0	0	0	0	4.74869e-05	5.72847e-05	0	0	7.26154e-05	0.000111153	0	0	0	0	0	0	0	0
Ammospermophilus	0	0	0	0	0	0	0	0	0	0.00010381	0	0	0	0	0	0	0	0	0	0	0	0	0	0	0	0	0	0	0	0	0	0	0	0	0	0
Ammothea	1.57068e-05	0	0	0	0	0	0	0	0	0	0	0	0	0	0	0	0	0	0	0	0	0	0	0	0	0	0	0	0	0	0	0	0	0	7.16007e-05	0
Amoeba	0	0	0	0	0	0	0	0	6.28009e-05	0	0	0	0	0	0	0	0	0	0	0	0	0	0	0	0	0	0	0	0	0	0	0	0	0	0	0
Amoebidium	0	0	0	0	0	6.24332e-05	0	0	0	0	0	0	0	0	0	0	0	0	0	0	0	0	0	5.72847e-05	7.09964e-05	0	0	0	0	0	0	0	0	0	0	0
Amorpha	0	0	0	0	0	0	0	0	0	0	0	0	0	0	0	0	0	0	0	0	0	0	0	0	0	0	7.26154e-05	0	0	0	0	0	0	0	0	0
Ampelomyces	0	0	0.000160369	0	5.57268e-05	0	0	0	0	0	0.000150013	0	0	0	0	0	9.20243e-06	4.41302e-05	0.00022485	0.000303673	0	0	0	0	0	0	0	0	0	0	0	0	0	0	0	0
Amphibacillus	0	0	0.000160369	0.000361811	0.00016718	0	1.37181e-05	0	0	5.19052e-05	0	1.3458e-05	0	0	0	0	0	0	0	0	0	5.38702e-05	0	0	0	0	0	0	0	0	0	7.02271e-05	0	0	0	7.21415e-05
Amphidinium	0	5.04359e-05	0	0	5.57268e-05	0.000124866	0	0	0	0	0	1.3458e-05	0	0	0	5.14782e-05	0	4.41302e-05	0	0.000151837	0	0	0.000142461	0	7.09964e-05	5.40697e-05	0	0	5.57509e-05	0.000142465	0	7.02271e-05	0	0	7.16007e-05	0.000216424
Amphimedon	0	0	0	0	0	0	0	0	0	0.000155716	0	0	0	0	0	0	0	0	0	0	0	0	0	0	7.09964e-05	0	0	0	5.57509e-05	0	0	0	0	0	7.16007e-05	0
Amphiporus	0	0	0	0	0	0	0	0	0	0	0	0	0	0	0	0	0	0	0	0	0	0	0	0	0	0	0	0	0	0	0	0	0	0	7.16007e-05	0
Ampullavirus	0	0	0	0	0	0	0	0	0	0	0	0	0	0	0	0	0	0	0	0	0	0	0	0	0	0	0	0	0	0	0	0	0	0	7.16007e-05	0
Amusium	0	0	0	0	0	0	0	0	0	0	0	0	0	0	0	0	0	0	7.49499e-05	0	0	0	0	0	0	0	0	0	0	0	0	0	0	0	0	0
Amycolatopsis	0.256319	0.250515	0.570432	0.303077	0.336646	0.367357	0.31376	0.272558	0.691878	0.334114	0.341729	0.146409	0.382736	0.579199	0.559043	0.578255	0.170346	0.339229	0.268845	0.201639	0.0599972	0.360661	0.386401	0.269868	0.221793	0.139608	0.13826	0.269267	0.14367	0.11269	0.0652838	0.26286	0.184117	0.194108	0.320342	0.263244
Amylomyces	0	0	0	0	0	0	0	1.31588e-05	0	5.19052e-05	0	0	5.96627e-05	0	0	0	9.20243e-06	0	0	0	0	0	0	0	7.09964e-05	0	0	0	0	0	0	0	0	0	0	0
Anabaena	0.172507	0.18626	0.241195	0.238976	0.162165	0.157956	0.114697	0.108929	0.203915	0.139521	0.107409	0.209514	0.186864	0.0898375	0.0982884	0.109443	0.0872114	0.082347	0.12689	0.123899	0.0482842	0.193663	0.200584	0.214875	0.227614	0.229904	0.225398	0.229252	0.334227	0.3526	0.300539	0.221215	0.242029	0.277065	0.184658	0.219166
Anabaenopsis	0	0	0	0	0	0	0.000150899	0	0	0	0	0	0	0	0	0	0	0	0	0	0	0	0	0	0	0	0	0	0	0	0	0	0	0	0	0
Anabrus	0	0	0	0	0	0	0	0	0	0	0	0	0	0	0	0	0	0	0	0	0	0	0	0	0	0	0	0	5.57509e-05	0	0	0	8.23788e-05	0	0	0
Anacropora	0	0	0	0	0	0	0	0	0	0	0	0	0	0	0	0	0	0	0	0	0	0	0	0	0	0	0	0	5.57509e-05	0	0	0	0	0	0	0
Anacrusis	0	0	0	0	0	0	0	0	0	0	0	0	0	0	0	0	0	0	0	0	0	0	0	0	0	0	7.26154e-05	0	0	0	0	0	0	0	0	0
Anaerobaculum	0.00799474	0.00880107	0.0113862	0.0136885	0.0113125	0.0146094	0.00792906	0.00648729	0.012623	0.0283402	0.023402	0.0110086	0.015751	0.0178689	0.00914003	0.00674365	0.00283435	0.00410411	0.00831944	0.00819918	0.00102297	0.0129827	0.0133438	0.0134046	0.0156192	0.015518	0.01416	0.0162839	0.0146067	0.0163122	0.0123551	0.0172056	0.0171348	0.0208069	0.0121005	0.0145726
Anaerobiospirillum	3.14135e-05	0	0	0	0	0	0	0	0	0	0	0	0	0	0	0	0	0	0	0	0	0	0	0	0	0	0	0	0	0	0	0	0	0	0	0
Anaerobranca	0	0	0.000240553	6.03018e-05	0.00016718	0	1.37181e-05	0.000157906	0	0	0	0	0	0	0.000132464	0	1.84049e-05	0	0	0	0	5.38702e-05	4.74869e-05	0	0.000141993	0	0	0	0	7.12324e-05	0	0	8.23788e-05	9.00732e-05	0	0
Anaerococcus	0.00747641	0.00675842	0.0194848	0.0223117	0.0100308	0.0131734	0.00428004	0.00556617	0.0171447	0.0379946	0.00585049	0.0106587	0.00835278	0.00603846	0.0060492	0.00628035	0.00389263	0.00472194	0.00674549	0.00660489	0.00107412	0.00845763	0.00826271	0.00933741	0.0115724	0.00913778	0.0108197	0.00950355	0.0091989	0.0109698	0.00803337	0.0109554	0.0112035	0.0127904	0.0103821	0.0105327
Anaerofustis	0.00153926	0.00249658	0.00553273	0.00609048	0.00289779	0.00324653	0.00186566	0.00151326	0.0067197	0.0211254	0.00615051	0.00458917	0.00244617	0.00234144	0.00145711	0.00329461	0.000892635	0.000882605	0.0025483	0.00182204	0.000204594	0.00377092	0.00327659	0.0029788	0.00255587	0.00346046	0.003776	0.00377919	0.0030663	0.00249313	0.00350824	0.00308999	0.00370704	0.00495403	0.00307883	0.00411206
Anaerolinea	0.00799474	0.00746452	0.0764959	0.0776084	0.0344949	0.0336515	0.00613199	0.00577671	0.056144	0.0484795	0.688557	0.0440076	0.0370505	0.0770212	0.0228722	0.024864	0.00292637	0.0165488	0.0260826	0.0233828	0.00373384	0.0333457	0.0357101	0.0388963	0.039616	0.0444994	0.0469821	0.0399038	0.0438202	0.045375	0.00994002	0.0398188	0.0504158	0.0569263	0.035156	0.0402549
Anaeromyxobacter	0.515747	0.512555	0.433477	0.351921	0.574766	0.558902	0.377508	0.365157	0.474901	0.422716	2.08892	1.39084	0.614645	0.429347	0.395671	0.410488	0.262573	0.306131	0.500665	0.456345	0.119739	0.666321	0.670514	0.772255	0.726435	0.680251	0.688684	0.743278	0.730616	0.742811	0.559819	0.895466	0.733089	0.801652	0.68615	0.731298
Anaerostipes	0.00513611	0.0044888	0.018282	0.0278594	0.00763457	0.010239	0.00364901	0.00350024	0.0141302	0.0466628	0.00915076	0.00843815	0.0075175	0.00591523	0.00441547	0.00406678	0.00145398	0.00176521	0.00472184	0.00409959	0.000920674	0.00802666	0.00660067	0.00670231	0.00752561	0.0071372	0.00704369	0.0063357	0.00696887	0.00562736	0.0054149	0.00589908	0.00568414	0.00693564	0.00615766	0.0059156
Anaerotruncus	0.00645548	0.00764105	0.0126691	0.0189951	0.0115912	0.00955228	0.00585762	0.00502666	0.0189659	0.0692415	0.0187516	0.0104165	0.00900907	0.00948901	0.00560765	0.0063833	0.00324846	0.00450128	0.00764489	0.00713632	0.00132986	0.0127672	0.00906999	0.0110559	0.0106495	0.0113546	0.0114732	0.0110597	0.0115962	0.0138903	0.00551658	0.0116577	0.0123568	0.0128805	0.00852049	0.0115426
Ananas	0	0	0	0	0	0	1.37181e-05	0	0	5.19052e-05	0	0	0	0.000246468	0	0	0	4.41302e-05	0	0	0	0	9.49737e-05	0	7.09964e-05	0	0	0.000111153	0	0	0	7.02271e-05	0	0	7.16007e-05	7.21415e-05
Anaplasma	0.00838741	0.00741408	0.00449033	0.00464324	0.00507114	0.00699252	0.00503454	0.00481612	0.00872933	0.00503481	0.00150013	0.00697123	0.00596627	0.00271115	0.00410639	0.00442713	0.00445397	0.00304499	0.00884409	0.00493469	0.00173905	0.00743409	0.0079303	0.00893641	0.0100815	0.0128145	0.0117637	0.0105595	0.0118192	0.0126081	0.00625382	0.0085677	0.0112859	0.0113492	0.00823408	0.00930625
Anartia	0	0	0	0	0	0	0	0	0	0	0	0	0	0	0	0	0	0	0	0	0	0	0	0	0	0	0	0	0	0	0	0	0	0	0	7.21415e-05
Anas	0	0	8.01844e-05	0	0	0	9.60266e-05	0	0	0	0	0	0.000119325	0	8.83095e-05	0	2.76073e-05	0.000397172	0	0	0	0	4.74869e-05	0	0.000212989	0.000216279	0.000217846	0.000111153	0	7.12324e-05	2.5422e-05	7.02271e-05	8.23788e-05	0	0.000143201	7.21415e-05
Anchietea	1.57068e-05	0	0	0	0	0	0	0	0	0	0	0	0	0	0	0	0	0	0	0	0	0	0	0	0	0	0	0	0	0	0	0	0	0	0	0
Ancylobacter	7.85338e-05	5.04359e-05	0	0	0.000111454	6.24332e-05	2.74362e-05	0	0	0	0	2.69159e-05	0.000238651	0	0.000220774	0	9.20243e-06	0.000132391	0	0.000227755	0.000153446	0.000323221	9.49737e-05	0.000171854	0	0	0.000363077	0.000166729	0.000446007	0	7.62661e-05	0.000140454	0.000329515	0.000360293	0.000358004	0
Anderseniella	0	0	0	0	0	0	0	0	0	0	0	0	0	0	0	0	0	0	0	0	0	0	0	5.72847e-05	0	0	0.000145231	0	0	0	0	0	0	0	0	0
Andrachne	0	0	0	0	0	0	0	0	0	0	0	0	0	0	0	0	0	0	7.49499e-05	0	0	5.38702e-05	0	0	0	0	0	0	0	0	0	0	0	0	0	0
Andrographis	0	0	0	0	0	0	0	0	0	0	0	0	0	0	0	5.14782e-05	1.84049e-05	0	0	0	0	0	0	0	0	0	0	0	0	0	0	0	0	0	0	0
Andromeda	0	0	0	0	0	0	0	0	0	0	0	0	0	0	0	0	0	0	0	0	0	0	4.74869e-05	0	0	0	0	0	0	0	0	0	0	0	0	0
Androstephium	0	0	0	0	0	0	0	0	0	0	0	0	0	0	0	0	0	0	0	0	0	0	0	0	0	0	0	0	0	0	0	0	0	9.00732e-05	0	0
Anemia	1.57068e-05	0	0	0	0	0	0	0	0	0	0	0	0	0	0	0	0	0	0	0	0	0	0	5.72847e-05	0	0	0	0	0	0	0	0	0	0	0	0
Anemonia	0	0	0	0	0	0	0	0	0	0	0	0	0	0	4.41547e-05	0	0	0	0	0	0	0	0	0	0	0	0	0	0	0	0	0	0	0	0	0
Anethum	0	0	0	0	0	0	0	0	0	0	0	0	0	0	0	0	0	0	0	0	0	0	0	0	7.09964e-05	0	0	0	0	0.000213697	0	0	0	0	7.16007e-05	0
Aneura	0	0.000453923	0	0	5.57268e-05	0	1.37181e-05	0	0	0.00010381	0	0	0.000178988	0	0	0	0	0	0	0	0	5.38702e-05	0	5.72847e-05	0	5.40697e-05	0	0	0	0.000213697	0	0	8.23788e-05	0	0	7.21415e-05
Aneurinibacillus	0.000204188	0.000176526	0.00120277	0.00307539	0.000891629	0.00156083	8.23085e-05	0.000171064	0.00150722	0.00290669	0.00165014	0.000349907	0.000596627	0.000492936	0.000220774	0.000411826	6.4417e-05	0.000441302	0.0001499	0.000683265	0.000204594	0.000700313	0.000522355	0.000744701	0.000496974	0.000540697	0.00159754	0.000666916	0.000892015	0.00106849	0.000432175	0.000561817	0.000823788	0.000630512	0.000358004	0.000360707
Angiopteris	6.2827e-05	2.5218e-05	0	0.000120604	0	0.000249733	0	5.26352e-05	0.000376806	0	0	4.03739e-05	0.000119325	0	0.000176619	0.000154435	2.76073e-05	0	0	0	0	0.00010774	4.74869e-05	0.000343708	7.09964e-05	0.000108139	0	0.000222305	0.000111502	0	0.000101688	0	0	0.00027022	0	0
Angiostrongylus	0	0	0	0	0	0	0	0	0	0	0	0	0	0	0	0	0	0	0	0	0	0	0	0	0	0	0	0	0	0	0	0	0	0	7.16007e-05	0
Anguilla	0	0	0	0	0	0	0	0	0	0	0	0	0	0	0	0	0	0	0	0	0	0	0	0	0	5.40697e-05	0	0	0	0	0	0	0	9.00732e-05	0	0
Angulomicrobium	0	0	0	0	0	0	0	0	0	0	0	0	0	0	0	0	0	0	0	0	0	0	0	0	0	0	0	0	0	7.12324e-05	0	0	0	0	0	0
Anisakis	0	0	0	0	0	0	0	0	0	0	0	0	0	0	4.41547e-05	0	0	0	0	0	0	0	0	0	0	0	0	0	0	0	0	0	0	0	0	0
Aniseia	0	5.04359e-05	0	0	0	0	0	0	0	0	0	0	0	0	0	0	0	0	0	0	0	0	0	0	0	0	0	0	0	0	0	0	0	0	0	0
Annona	0	0	0	0	0	0	0	0	0	0	0	0	0	0	0	0	0	0	0	0	0	0	0	0	0	0	0	0	0	0	0	0	0	9.00732e-05	0	0
Anomalocardia	0	0	0	0	0	0	0	0	0	0	0	0	0	0	0	0	0	0	0	0	0	0	0	5.72847e-05	0	0	0	0	0	0	0	0	0	0	0	0
Anomochloa	0	2.5218e-05	0	0	0	0	0	0	0	0	0	0	0	0	0	0	0	0	0	0	0	0	0	5.72847e-05	7.09964e-05	0	0	5.55763e-05	5.57509e-05	0	0	0	8.23788e-05	0	0	0
Anopheles	0.00867013	0.00907847	0.0164378	0.00904527	0.0153806	0.0180432	0.0078879	0.00601357	0	0.0102772	0.0084007	0.0111163	0.015751	0.00382025	0.0152775	0.0165245	0.00784967	0.0109002	0.0101182	0.0158669	0.00322236	0.0190701	0.0189947	0.0225702	0.0280436	0.0226552	0.0212763	0.0222861	0.0309418	0.0314135	0.0107789	0.0225429	0.0224894	0.0175643	0.019905	0.0243838
Anoplopoma	3.14135e-05	0	0.000240553	0	0.000222907	0.000312166	1.37181e-05	0.00010527	0.000314005	5.19052e-05	0	2.69159e-05	0.000238651	0	0	0	6.4417e-05	0	0	0	0	0	0.000237434	0.000114569	0	0.000216279	0	0.000111153	0.000223004	0.000356162	2.5422e-05	0.000210681	0.000247136	0.000180146	0	0
Anoxybacillus	0.0238271	0.0187874	0.220668	0.382434	0.178382	0.212148	0.0165029	0.0146063	0.0739795	0.225113	0.0135011	0.0263103	0.0284591	0.0108446	0.0207086	0.0236285	0.00943249	0.0161517	0.0385992	0.0513967	0.0052683	0.0368472	0.0432605	0.0272675	0.0275466	0.0271971	0.0267951	0.0293999	0.0275967	0.0260711	0.0153549	0.0288633	0.0329515	0.0376506	0.0234134	0.0268366
Anser	0	0	0	0	0	0	0	0	0	0	0	0	0	0.000123234	0	0	9.20243e-06	0	0	0	0	5.38702e-05	0	0	7.09964e-05	5.40697e-05	0	0	5.57509e-05	7.12324e-05	0	0	0	9.00732e-05	0	0
Anseranas	0	0	0	0	0	0	0	0	0	0	0	0	0	0	0	0	0	0	0	0	0	0	0	5.72847e-05	0	0	0	0	0	0	0	0	0	0	0	0
Antedon	0	0	0	0	0	0	0	0	0	0	0	0	0	0	0	0	0	0	0	0	0	0	0	0	0	0	0	0	0	7.12324e-05	0	0	0	0	0	0
Antheraea	0	0	0	0	0	0	0	2.63176e-05	0	0	0	2.69159e-05	0	0	0	0	0	0	0	0	0	0	0	0	0	0	0	5.55763e-05	5.57509e-05	0	0	7.02271e-05	8.23788e-05	0	0	0
Anthericopsis	0	0	0	0	0	0	0	0	0	0	0	0	0	0	0	0	0	0	0	0	0	5.38702e-05	0	0	0	0	0	0	0	0	0	0	0	0	0	0
Anthoceros	3.14135e-05	7.56539e-05	0.000160369	0	0	0.0001873	0	0.000144747	0.000125602	0.000155716	0	5.38319e-05	0.000119325	0	0	0.000154435	4.60121e-05	0	0.0001499	0	0	5.38702e-05	0.000332408	5.72847e-05	7.09964e-05	0.000108139	7.26154e-05	0.000222305	0.000278755	0.000356162	0	7.02271e-05	0.000411894	0.00027022	0.000143201	0.000216424
Anthonomus	0	0	0	0	0	0	0	0	6.28009e-05	0	0	0	0	0	0	0	0	8.82605e-05	0	0	0	0	0	0	0	0	0	0	0	0	0	0	0	0	0	0
Anthopleura	0	0	0	0	0	0	0	0	6.28009e-05	0	0	0	0	0	0	0	1.84049e-05	0	0	0	0	0	0	0	0	0.000162209	0	0.000111153	5.57509e-05	0	0	0	0	0	0	0
Anthriscus	0	0	0	0	0	0	0	0	0	0	0	0	0	0	0	0	0	0	0	0	0	0	0	0	7.09964e-05	0	0	0	0	0.000142465	0	0	0	0	0	0
Antirrhinum	3.14135e-05	0	0	0	0	0	1.37181e-05	0	0	0.000207621	0	0	0	0	0	0	0	0	7.49499e-05	0	0	0	4.74869e-05	5.72847e-05	0	5.40697e-05	0	0.000111153	0	0.000142465	0	0.000140454	0	0	0	0
Antonospora	0	0	0	0	0	0	0	0	0	0	0.000150013	2.69159e-05	0	0	0	0	0	0	0	0	0	0	0	0	0	5.40697e-05	7.26154e-05	0	5.57509e-05	0	0	0	0	0	0	0
Antrodiaetus	0	0	0	0	0	6.24332e-05	0	0	0	0	0	0	0	0	0	0	0	0	0	0	0	0	0	0	0	0	0	0	0	0	0	0	0	0	0	0
Apatelodes	0	0	0	0	0	0	0	0	0	0	0	0	0	0	0	0	0	0	0	0	0	0	0	0	0	0	0	0	0	7.12324e-05	0	0	0	0	0	0
Apera	0	0	0	0	0	0	0	0	0	0	0	0	0	0	0	0	0	0	0	0	0	0	0	0	0	0	0	0	5.57509e-05	0	0	0	0	0	0	0
Aphanius	0	0	0	0	0	0	0	0	0	0	0	4.03739e-05	0	0	0	0	0	0	0	0	0	0	0	0	0	0	0	0	0	0	0	0	0	0	0	0
Aphanizomenon	0.000188481	0.000554795	0.00192443	0.00108543	0.000278634	0.000561899	0.000246926	0.000157906	0.000314005	0.00010381	0.000750063	0.000363365	0.00065629	0.000739403	0.000309083	0.000154435	9.20243e-06	0.000176521	0.0002998	0.00045551	0.000511485	0.000700313	0.00104471	0.000630132	0.00106495	0.000756976	0.00108923	0.000444611	0.000780513	0.000712324	0.000203376	0.000351135	0.000494273	0.00117095	0.00100241	0.000360707
Aphanocladium	0	0	0	0	0.000111454	0.000124866	0	0	0	0	0	0	0	0	0	0	0	0	0	0	0	0	0	0	0	0	0	0	0	0	0	0	0	0	0	0
Aphanogmus	0	0	0	0	0	0	0	0	0	0	0	0	0	0	0	0	0	0	0	7.59183e-05	0	0	0	0	7.09964e-05	0	0	0	0	0	0	0	0	0	0	0
Aphanomyces	0	0	0	0	0	0	2.74362e-05	0	0	0	0	0	0	0	0	0	0	0	0	0	0	0	0	5.72847e-05	0	0	0	0.000111153	0	0	0	0	0	0	0	0
Aphanothece	0	0	8.01844e-05	0.000120604	5.57268e-05	0	1.37181e-05	0	0	0	0.000300025	0	0	0	0	0	0	0	0	0	0	0	0.000142461	5.72847e-05	0	0	0	0	0	0	0	7.02271e-05	8.23788e-05	0	0	7.21415e-05
Aphelenchus	0	0	0	0	0	0	0	0	0	0.00010381	0	0	0	0	0	0	0	0	0	0	0	0	0	0	0	0	0	0	0	0	0	0	0	0	0	0
Aphis	0	0	0	0	0	0	0	0	0	0	0	0	0	0	0	0	0	0	0	0	0	0	0	0	0	5.40697e-05	0	0	0	0	0	0	0	0	0	0
Aphodius	0	0	0	0	0	0	0	0	0	5.19052e-05	0	0	0	0	0	0	0	0	0	0	0	0	0	0	0	0	0	0	0	0	0	0	0	0	0	0
Aphoebantus	0	0	0	0	0	0	0	0	0	0	0	0	0	0	0	0	0	0	0	0	0	0	0	0	0	5.40697e-05	0	0	0	0	0	0	0	0	0	0
Aphrocallistes	0	0	0	0	0	0	0	0	0	0	0	0	0	0	0	0	0	0	0	0	0	0	0	0	0	0	0	0	0	0	0	0	8.23788e-05	9.00732e-05	0	0
Apiochaeta	0	0	0	0	0	0	0	2.63176e-05	0	0	0	0	0	0	0	0	0	0	0	0	0	0	0	0	0	0	0	0	0	0	0	0	0	0	0	0
Apis	0.00180628	0.00499316	0.00809863	0.0110352	0.00841475	0.00774172	0.00146784	0.00193434	6.28009e-05	0.00612481	0.00525044	0.00332412	0.00739818	0.00246468	0.00679983	0.00540522	0.00126993	0.00631062	0.0128164	0.0070604	0	0.00948116	0.0106845	0.00882184	0.0134893	0.0129767	0.0135065	0.0105595	0.0177845	0.0165259	0.00266931	0.0127813	0.0135925	0.0087371	0.0098809	0.0121919
Apium	0	0	0	0	5.57268e-05	0	0	0	0	0	0	0	0	0	0	0	0	0	0	0	0	0	0	0	0	0	7.26154e-05	0	0	0	0	0	0	0	7.16007e-05	0
Aplysia	0	0.00279919	0	0	0	0	2.74362e-05	2.63176e-05	0	0	0	0.00153421	0	0	0	0	9.20243e-06	4.41302e-05	0	0	0	0	0	0	0	0	0.000217846	0.000222305	0.000223004	0	0	0	8.23788e-05	0	0	7.21415e-05
Aplysina	0	0	0	0	0	0	0	0	0	0	0	0	0	0.000123234	8.83095e-05	0	0	0.000176521	0	0	0	0	0	0	0	0.000108139	7.26154e-05	0	0	7.12324e-05	0	0	0	9.00732e-05	0	0
Apoda	0	0	0	0	0	0	0	0	0	0	0	1.3458e-05	0	0	0	0	0	0	0	0	0	0	0	0	0	0	0	0	0	0	0	0	0	0	0	0
Apodachlya	0	0	0	0	0	0	0	0	0	0	0	0	0	0	0	0	0	0	0	0	0	0	0	0	0	0	0	0	0	7.12324e-05	0	0	0	0	7.16007e-05	0
Apodemus	0	0	0	0	0	0	0	0	0	0	0	0	0	0	0	5.14782e-05	0	0	0	0	0	0	0	0	0	0	0	0	0	0	0	0	0	0	0	0
Aposthonia	0	0	0	0	0	6.24332e-05	0	0	0	0	0	0	0	0	0	0	0	0	0	0	0	0	0	0	0	0	0	0	0	0	0	0	0	0	0	0
Apostichopus	0	0	0	0	0	0	0	0	0	0	0	0	0	0	0	0	0	0	0	0	0	0	0	0	0	0	0	0	0	0	0	7.02271e-05	0	0	7.16007e-05	0
Apotreubia	0	0	0	0	0	0	0	0	0	0	0	0	0	0	0	0	0	0	0	0	0	0	0	0	0	0	0	0	0	0	0	0	0	9.00732e-05	0	0
Apriona	0	0	0	0	0	0	0	0	0	0	0	2.69159e-05	0	0	0	0	0	4.41302e-05	0	0	0	0	0	0	0	0	0	0	0	0	0	0	0	0	0	0
Aptenodytes	0	0	0	0	0	0	0	0	0	0	0	0	0	0	0	0	0	0	0	0	0	0	0	0	0	0	0	0	0	0	0	7.02271e-05	0	0	0	0
Apteryx	0	0	0	0	0	0.000124866	0	0	0	0	0	0	0	0	0	0	0	0	0	0	0	0	0	0	0	0	7.26154e-05	0	0	0	0	0	8.23788e-05	9.00732e-05	0	0
Apusomonas	0	0	0	0	0	0	0	0	0	0	0	0	0	0	0	0	0	0	0	0	0	0	0	0	0	0	0	0	5.57509e-05	7.12324e-05	5.08441e-05	0	0	0	0	0
Aquabacterium	6.2827e-05	2.5218e-05	0	0	0.000111454	0.000124866	5.48724e-05	1.31588e-05	0	0	0.000150013	0	0.000119325	0.000246468	0.000529857	5.14782e-05	0.000165644	0.000176521	7.49499e-05	0.000151837	5.11485e-05	0	9.49737e-05	0.000229139	0	0.000270349	7.26154e-05	0.000166729	0.000111502	0.000213697	0	7.02271e-05	8.23788e-05	0	7.16007e-05	0
Aquaspirillum	0	0	0	0	0	0	0	0	0	0	0	0	0	0	0	0	0	0	0	0	0	0	0	0	0	0	7.26154e-05	0	0	0	0	0	8.23788e-05	0	0	0
Aquifex	0.0274083	0.032052	0.0341586	0.0332866	0.0368912	0.0344631	0.017614	0.0208041	0.0294536	0.0358146	0.0106509	0.03347	0.0417042	0.00911931	0.0202229	0.0193043	0.0114294	0.014563	0.0310292	0.0294563	0.00429648	0.0409414	0.0401739	0.0457705	0.0466446	0.0416337	0.041536	0.0471843	0.0478901	0.0500764	0.0389974	0.0475437	0.0490977	0.0582774	0.0370892	0.0437899
Aquilaria	0	0	0	0	0	0	0	0	0	0	0.000150013	0	0	0	0	0	0	0	0	0	0	0	0	0	0	0	0	0	0	0	0	0	0	0	0	0
Aquilegia	3.14135e-05	0	0	0	0	0	0	0	0	0	0	0	0	0	0.000132464	0	0	0	0	0	0	0	0	0	0	0	0	0	0	0	0	0	0	0	0	0
Aquincola	0	0	0	0	0	0	0	0	0	0	0.000300025	0	0	0.000246468	0	0	0	0	0	0	0	0	0	5.72847e-05	0	0	0	0	0	0	0	0.000140454	0	0	0	0
Arabidopsis	0.0422669	0.0376756	0.0486719	0.0506535	0.0527733	0.0523815	0.0297271	0.0251859	0.0414486	0.0349322	0.00975081	0.0417062	0.050773	0.0144184	0.040534	0.0381969	0.0161411	0.0224182	0.040398	0.0425902	0.00900214	0.0599037	0.055892	0.0646744	0.0763211	0.0638023	0.0668061	0.0698039	0.0807831	0.0779282	0.0585215	0.0589205	0.0729052	0.070167	0.0574954	0.0622581
Arabis	0	0	0	0	0	6.24332e-05	0	0	6.28009e-05	0	0	2.69159e-05	0	0	4.41547e-05	0	0	0	0	0	0	0	0	5.72847e-05	7.09964e-05	0.000108139	0	5.55763e-05	0.000111502	0.000213697	0	0	0	0	0	0
Arachis	0	0	0.000481107	0.000120604	0.000111454	0.000124866	0	2.63176e-05	0	0.000311431	0	0	5.96627e-05	0	0	0	0	0	0	0	0	5.38702e-05	9.49737e-05	0.000114569	0.000212989	5.40697e-05	0.000217846	0.000222305	0.000446007	0.000142465	0	0	0	9.00732e-05	7.16007e-05	0
Arachnomyces	0	0	0	6.03018e-05	0	0	0	0	0	0	0	0	0	0	0	0	0	0	0	0	0	0	0	0	0	0	0	0	0	0	0	0	0	0	0	0
Araneus	0	0	0	0	0	0	0	0	0	0	0	0	0	0	0	0	0	0	0	0	0	0	0	0	0.000141993	0	0	0	0	0	0	0	0	0	0	0
Araucaria	3.14135e-05	0	0	0	0	0	0	0	0	0	0	0	0	0	0	0	0	0	0	0	0	0	0	0	0	0	0	0	0	7.12324e-05	0	0	0	0	0	0
Arcanobacterium	0.00648689	0.00698538	0.0109853	0.0114573	0.00813612	0.00880308	0.00743521	0.00685573	0.012937	0.00716292	0.00510043	0.00601571	0.00841244	0.00554553	0.0212384	0.020025	0.00249386	0.00432476	0.00517154	0.00425143	0.00281317	0.00894246	0.00764538	0.00756158	0.00617668	0.00394709	0.00624492	0.00722492	0.00735912	0.00534243	0.00363535	0.00730362	0.00642554	0.00936761	0.00823408	0.00613203
Archaeochlus	0	0	0	0	0	0	0	0	0	0	0	0	0	0	0	0	0	0	0	0	0	0	0	0	0	0	0	0	5.57509e-05	0	0	0	0	0	0	0
Archaeoglobus	0.0182355	0.021637	0.023895	0.0274373	0.0178883	0.0211024	0.0128813	0.0138299	0.0230479	0.0331155	0.0166514	0.0292576	0.020166	0.0117072	0.0130698	0.0138991	0.00636808	0.00811996	0.0155146	0.0158669	0.00726309	0.0201475	0.0204193	0.0245751	0.0248487	0.0250883	0.0243261	0.0265099	0.0247534	0.0236491	0.0182276	0.0241581	0.0257022	0.0294539	0.0191174	0.0248167
Archilochus	0	0	0	0	0	0	0	0	0	0	0	0	0	0	0	0	0	0	0	0	0	0	0	0	0	0	0	0	0	0	0	0	0	0	0	0
Arcobacter	0.0117487	0.00864976	0.00930139	0.0120604	0.0122599	0.0108009	0.00729802	0.00721102	0.0121834	0.0121977	0.00855071	0.015194	0.0125292	0.00579199	0.00635828	0.00694956	0.00837421	0.00728149	0.0107928	0.00880653	0.0034781	0.0121208	0.0103046	0.0144357	0.0135603	0.015518	0.0189526	0.0135606	0.0157775	0.0188053	0.0162955	0.0135538	0.0155696	0.0152224	0.0143201	0.0143562
Arcos	0	0	0	0	0	0	0	0	0	0	0	0	0	0	0	0	0	0	7.49499e-05	0	0	0	0	0	0	0	0	0	0	0	0	0	0	0	0	0
Arenibacter	0	0	0	0	0	0	0	0	0	0	0	1.3458e-05	0.000119325	0	4.41547e-05	0	0	0	0	7.59183e-05	0	0	0	0	0	0	0	0	0	0	0	0	0	0	0	0
Arenicola	0	0	0	0	0	0	0	0	0	0	0	0	0	0	0	0	0	0	0	0	0	0	0	0	0	0	0	0	0	0	0	0	0	0	0	7.21415e-05
Argas	0	0	0	0	0	0	0	5.26352e-05	0	0	0	0	0	0	0	0	0	0	0	0	0	0	0	0	0	0	0	0	0	0	0	0	0	0	0	0
Argemone	0	0	0	0	0	0	0	0	0	0	0	0	0	0	0	5.14782e-05	0	0	0	0	0	0	0	5.72847e-05	7.09964e-05	0	0	0	0	0	0	0	0	0	0	0
Argiope	0	0	0	0	0	0	0	0	0	0	0	0	0	0	0	0	0	0	0	0	0	0	0	0	0	0	0	5.55763e-05	0	0	0	7.02271e-05	0	0	0	0
Argopecten	0	0	0	0	0	0	0	1.31588e-05	0	0	0	0	0	0	0	0	0	0	0	0	0	0	0	0	0	0	0	0	0.000111502	0	0	0	0	0	0	0
Argynnis	0	0	0	0	0	0	0	0	6.28009e-05	0	0	0	0	0	0	0	0	0	0	0	0	0	0	0	0	0	0	0	0	0	0	0	0	0	0	0
Ariosoma	0	0	0	0	0	0	0	0	0	0	0	0	0	0	0	0	0	0	0	0	0	0	0	0	0	0	0	0	5.57509e-05	0	0	0	0	0	0	0
Aristogeitonia	0	0	0	0	0	0	0	0	0	0	0	0	0	0	0	0	0	0	0	0	0	5.38702e-05	0	0	0	0	0	0	0	0	0	0	0	0	0	0
Aristolochia	0	0	0	0	0	0	0	2.63176e-05	0	5.19052e-05	0	0	0	0	0	0	0	0	0	0	0	0	0	0	0	0	0	0	0	0	0	0	0	9.00732e-05	0	0
Armadillidium	0	0	0	0	0	6.24332e-05	0	0	0	5.19052e-05	0	0	5.96627e-05	0	0	0	0	0	0	0	0	0	0	0	0	0	7.26154e-05	5.55763e-05	5.57509e-05	0	2.5422e-05	0	0	0	0	0
Armigeres	0	0	0	0	0	0	0	0	0	0	0	2.69159e-05	0	0	0	0	0	0	0	0	0	0	0	0	0	0	0	0	0	0	0	0	0	0	0	0
Armillaria	9.42405e-05	5.04359e-05	0	0.000180905	0	0	0	0	0	0	0	0	5.96627e-05	0	0	0	0	0	7.49499e-05	0.000227755	0	0.000269351	0	0	0.000141993	0	0	0	0.000111502	0.000142465	0	0	8.23788e-05	0	7.16007e-05	0
Arnebia	0	0	0	0	0	0	0	0	0	0	0.000150013	0	0	0	0	0	0	0	0	0	0	0	0	0	0	5.40697e-05	0	0	0	0	0	0	0	0	7.16007e-05	0
Aromatoleum	0.0938636	0.0959292	0.0645485	0.0572264	0.106215	0.105262	0.0887835	0.103415	0.0712163	0.0578743	0.103509	0.0970723	0.128871	0.0964921	0.130919	0.117473	0.114957	0.107236	0.103955	0.0840416	0.165721	0.118461	0.113684	0.13227	0.15463	0.16102	0.164111	0.129771	0.135363	0.151298	0.0904262	0.153306	0.133042	0.120878	0.130457	0.130504
Arsenophonus	0.000141361	0.000201744	0.000481107	0.000783923	0.00122599	0.0011238	0.00028808	0.000565828	0	0.00114191	0.00225019	0.0162034	0.00113359	0.00258791	0.00220774	0.0019047	0.000184049	0.00110326	0.0013491	0.000835102	0	0.000915794	0.00090225	0.00143212	0.0019879	0.00194651	0.00137969	0.00177844	0.0027318	0.00213697	0.0747662	0.00189613	0.00288326	0.00108088	0.00114561	0.000937839
Artemia	0	0	0	0	5.57268e-05	0.000124866	0	1.31588e-05	6.28009e-05	0	0.000150013	0	5.96627e-05	0	4.41547e-05	0	0	0	0	0	0	5.38702e-05	0	5.72847e-05	0	0	0	0	0.000223004	0	0	0	8.23788e-05	0	0	0
Artemisia	0.00223036	0	0	0	5.57268e-05	0.000124866	0	0	0	0	0	0	5.96627e-05	0	0	0	0	0	0.0002998	0	0	0.00010774	4.74869e-05	5.72847e-05	0	5.40697e-05	0.000145231	0.000111153	0	0	0	0	0.000247136	0	0	0
Arthraxon	0	0	0	0	0	0	0	0	0	0	0	1.3458e-05	0	0	0	0	0	0	0	0	0	0	0	0	0	0	0	0	0	0	0	0	0	0	0	0
Arthrobacter	0.299025	0.317873	0.594728	0.350172	0.452948	0.497717	0.436469	0.365446	0.691124	0.397594	0.24437	0.228476	0.490785	0.331869	2.24937	2.47487	0.195846	0.452247	0.292679	0.219935	0.287353	0.536494	0.564001	0.406091	0.342131	0.246342	0.248127	0.398538	0.369852	0.207642	0.119407	0.340531	0.377048	0.354888	0.527053	0.378743
Arthrobotrys	0	0	0	0	0	0	0	0	6.28009e-05	0	0	0	0	0	0	5.14782e-05	0	0	0	0	0	5.38702e-05	4.74869e-05	0	0	5.40697e-05	0	5.55763e-05	0	0	0	0	0	0	0	7.21415e-05
Arthroderma	0.00384815	0.00383313	0.0803448	0.210091	0.129231	0.0806013	0.00374504	0.00359235	0.016077	0.0273021	0.00180015	0.00220711	0.00560829	0.00357378	0.00861017	0.010553	0.0190398	0.0434683	0.330079	0.506375	0.00833721	0.00926568	0.00854763	0.0139775	0.0114304	0.00778604	0.00820554	0.0173398	0.00412557	0.00698077	0.0034574	0.0059693	0.00601365	0.00549447	0.0107401	0.0137069
Arthrospira	0.0336125	0.0382304	0.0592563	0.0671762	0.0439127	0.0426419	0.02686	0.0241069	0.0611681	0.040538	0.0660055	0.0415717	0.0554863	0.0582896	0.0323654	0.0325857	0.0244232	0.0269636	0.0395735	0.0381869	0.0112015	0.0561328	0.0583139	0.0636433	0.0687955	0.0721831	0.0772627	0.0688035	0.116018	0.126509	0.0711817	0.0700164	0.0785893	0.0833177	0.0581398	0.0654323
Artibeus	1.57068e-05	0	0	0	0	0	0	0	0	0	0	0	0	0	0	0	0	0	0	0	0	0	0	0	0	0	0	0	0	0	0	0	0	0	0	0
Articulospora	0	0	0	0.000361811	0	0	0	0	0	0	0	0	0	0	0	0	0	0	0	0	0	0	0	0	0	0	0	0	0	0	0	0	0	0	0	0
Arundo	0	0	0	0	0	6.24332e-05	0	0	0	0	0	0	0	0	0	0	0	0	0	0	0	0	0	0	0	0	0	0	0	0	0	0	0	0	0	0
Asaia	1.57068e-05	0	0	0	0.00016718	6.24332e-05	0	0	0	0	0	0	5.96627e-05	0	8.83095e-05	5.14782e-05	0	0	7.49499e-05	0	0	5.38702e-05	4.74869e-05	5.72847e-05	0.000141993	0	0.000145231	5.55763e-05	0	7.12324e-05	0	0	0	0	0	0.000144283
Ascaris	6.2827e-05	7.56539e-05	0.000160369	0	0.000222907	0.0001873	6.85905e-05	2.63176e-05	0.000125602	0.00010381	0	5.38319e-05	0.000417639	0.000246468	0.000176619	5.14782e-05	9.20243e-06	0	0.00022485	0.000227755	5.11485e-05	0.00010774	0.000189947	0.000343708	7.09964e-05	0.000540697	0.000435692	0.000222305	0.000167253	0.000142465	5.08441e-05	0.000280908	0.000164758	0.00027022	0.000143201	7.21415e-05
Ascidia	0	0	0	0	5.57268e-05	0	0	0	6.28009e-05	0	0	0	0	0	0	0	0	0	0	0	0	0	0	0	7.09964e-05	5.40697e-05	0	0	0	0	0	0	0	0	0	0
Asclepias	0	0	0	0	0	0	1.37181e-05	0	0	0	0	0	0	0	0	0	0	0	0	0	0	0	0	0	0	0	0	0	0	0	0	0	0	0	0	0
Ascobolus	0	0	8.01844e-05	6.03018e-05	0.00016718	0	0	0	0	0	0	0	0	0	8.83095e-05	0	0	0	0	0.000303673	0	0	0	0.000114569	0.000141993	0.000216279	7.26154e-05	0	5.57509e-05	0	0	0	0	9.00732e-05	0	7.21415e-05
Ascogregarina	0	0	0	0	5.57268e-05	0	0	0	0	0	0	0	0	0	4.41547e-05	0	0	0	0	0	0	0	0	0	0	0	0	0	5.57509e-05	7.12324e-05	0	0	8.23788e-05	9.00732e-05	0	0
Ascophyllum	1.57068e-05	0	0	6.03018e-05	5.57268e-05	0	0	0	0	0	0	0	0	0	0	0	0	0	0	0	0	0	0	5.72847e-05	0	0.000108139	0	0	0	0	0	0	0	0	0	0
Ascoschoengastia	0	0	0	0	0	0	0	0	0	0	0	0	0	0	0	0	0	0	0	0	0	0	0	0	0	5.40697e-05	0	0	0	0	0	0	0	0	0	0
Ascoseira	0	0	0	0	0	0	0	0	0	5.19052e-05	0	0	0	0	0	0	0	0	0	0	0	0	0	0	0	0	0	0	0	0	0	0	0	0	0	0
Ascosphaera	0	0	0	6.03018e-05	0	0	0	0	0	0	0	0	0	0	0	0	0	0	0	0.000227755	0	0	0	0	0	0	0	0	0	0	0	0	0	0	0	0
Ascotis	0	0	0	0	0	0	0	0	0	0	0	0	0	0	0	0	0	0	0	0	0	0	0	0	7.09964e-05	0	0	0	0	0	0	0	0	0	0	0
Ascovirus	0	0	0	0	0	6.24332e-05	0	0	0	0	0	0	0	0	0	0	0	0	0	0	0	0	0	0	0	0	0	0	0	0	0	0	0	0	0	0
Asellus	0	0	0	0	0	0	0	0	0	0	0	0	0	0	0	0	0	0	7.49499e-05	0	0	0	0	0	0	0	0	0	0	7.12324e-05	0	0	0	0	0	0
Asfivirus	3.14135e-05	0	0	0	0	0	0	0	0	0	0	0	0	0	0	0	0	0	0	0	0.000102297	0	0	0.000114569	7.09964e-05	0.000216279	0.000145231	0	0	0	0	0	0.000164758	0	0.000214802	0
Asparagus	0	0	0	0	0.000111454	0.0001873	0.000507569	0	0	5.19052e-05	0	0	0	0	0	5.14782e-05	0	0	0	0	0	0	0	0	0.000354982	0	7.26154e-05	0	5.57509e-05	0	0	0	0	0	7.16007e-05	0.000144283
Aspergillus	0.0400051	0.03876	0.823093	1.99448	1.34474	0.84853	0.0321552	0.0318575	0.15292	0.256671	0.0327027	0.0252202	0.0494604	0.0391884	0.0719722	0.0755701	0.243312	0.476165	3.96957	5.90888	0.0923231	0.0552709	0.0553697	0.0769906	0.0758951	0.0481221	0.0474904	0.0928681	0.0655631	0.0586242	0.0288286	0.0570946	0.0512396	0.0453068	0.0626506	0.0867141
Aspidoscelis	0	0	8.01844e-05	0	0	0	0	0	0	0	0	0	0	0	0	0	0	0	0	0	0	0	0	0	0	0	0	0	0	0	0	0	0	0	0	0
Asplenium	0	0	0	0	0	0	0	0	0	5.19052e-05	0	0	0	0	0	0	0	0	0	0	0	0	0	0	0	0	0	5.55763e-05	0	0	0	0	0	0	0	0
Asticcacaulis	0.0302983	0.0355321	0.0135512	0.0145327	0.0334918	0.0337764	0.0244868	0.0297915	0.027758	0.0187378	0.0312026	0.0346946	0.0430765	0.0453501	0.0303785	0.0279012	0.053687	0.0512793	0.0359759	0.0282416	0.0146285	0.0739099	0.0648196	0.0501814	0.0468576	0.0673168	0.072688	0.0420713	0.0481688	0.0470134	0.0255492	0.0495803	0.0535462	0.0408932	0.0577818	0.045882
Astragalus	0	0	0	0	5.57268e-05	0	0	0	0	0.000259526	0	0	0	0	4.41547e-05	0	0	8.82605e-05	7.49499e-05	0.000151837	0	0.000215481	0.000189947	0	7.09964e-05	0	0.000145231	0.000222305	0	0	2.5422e-05	7.02271e-05	0	9.00732e-05	0	7.21415e-05
Astrangia	0	0	0	0	0	0	0	0	0	0	0	0	0	0	0	5.14782e-05	0	0	0	0	0	0	0	0	0	0	0	0	0	0	0	0	8.23788e-05	0	0	0
Astrospartus	0	0	0	0	0	0	0	0	0	5.19052e-05	0	0	0	0	4.41547e-05	0	0	0	0	0	0	0	0	0	0	0	0	0	0	0	0	0	0	0	0	0
Asymmetron	0	0	0	0	0	0	0	1.31588e-05	0	0	0.000150013	0	0	0	0	0	0	0	0	0	0	0	0	0	0	0	0	0	0	0	0	0	0	0	0	0
Atelerix	0	0	0	0	0	0	0	0	0	0	0	0	0	0	0	0	0	0	0	0	0	0	0	0	0	0	0.000145231	0	0	0	0	0	0	0	0	0
Athalia	0	0	0	0	5.57268e-05	0	0	0	0	0	0	0	0	0	0	0	0	0	0	0	0	0	4.74869e-05	0	0	0	7.26154e-05	0	0	0	0	0	0	0	7.16007e-05	0
Athelia	0	0	0	0	0	0	0	0	6.28009e-05	0	0	0	0	0	0	0	0	0	0	0	0	0	0	0	0	0	0	0	0	0	0	0	0	0	0	0
Atopobium	0.0148272	0.0125081	0.0257392	0.0332263	0.0130958	0.0172316	0.0125521	0.0079216	0.0204731	0.0397075	0.0153013	0.0151268	0.014498	0.0161436	0.014262	0.0148772	0.0034141	0.00648714	0.013491	0.00888244	0.00204594	0.014545	0.012489	0.0171854	0.0125664	0.0153558	0.0171372	0.0172842	0.0138262	0.0154574	0.00877061	0.0130622	0.019359	0.0230587	0.0144633	0.0150054
Atrichopsis	0	0	0	0	0	0	0	2.63176e-05	0	0	0	0	0	0	0	0	0	0	0	0	0	0	0	0	0	0	0	0	0	0	0	0	0	0	0	0
Atrichum	0	0	0	0	0	0	0	0	0	0	0	0	0	0	0	0	0	0	0	0	0	0	0	5.72847e-05	0	0	0	0	0	0	0	0	0	9.00732e-05	0	0
Atrina	0	0	0	0	0.000111454	0	0	0	0	0	0	0	0	0	0	0	0	0	0	0	0	5.38702e-05	0	0	0	0	0	0.000111153	0	0	0	0	0	0	0	0
Atriplex	0	0	8.01844e-05	0	0	0	0	0	0.000251204	0.000155716	0	0	5.96627e-05	0	8.83095e-05	0	1.84049e-05	0	0	0	0	0.00010774	9.49737e-05	0	7.09964e-05	0	0	5.55763e-05	5.57509e-05	0	0	7.02271e-05	0	9.00732e-05	0	0
Atropa	0	0.000100872	8.01844e-05	0	0	0	0	0	0	0	0	0	0	0	4.41547e-05	0	0	0	0	0	0	0.00010774	0	0	0	0	0	0	0.000167253	0.000213697	0.000305065	0	0	0	0.000214802	0
Atteva	0	0	0	0	0	0	0	0	0	0	0	0	5.96627e-05	0	0	0	0	0	0	0	0	0	0	0	0	0	0	0	0	0	0	0	0	0	0	0
Aulacus	0	0	0	0	0	0	0	0	0	0	0	0	0	0	0	0	0	0	0	0	0	0	0	0	0	0	0	0	5.57509e-05	0	0	0	0	0	0	0
Aurantimonas	0.066471	0.0607501	0.0401724	0.0356987	0.0791321	0.0716733	0.0389182	0.0409107	0.0555788	0.0386175	0.0786066	0.0538723	0.103216	0.0857708	0.0536922	0.0560598	0.0306441	0.0476607	0.0649815	0.0602032	0.0276714	0.0964277	0.0981553	0.113538	0.122611	0.146853	0.153291	0.118711	0.108157	0.0928158	0.0497764	0.10822	0.123403	0.120608	0.109478	0.120188
Aurelia	0	0	0	0	0	0	0	0	0	0	0	0	0	0	4.41547e-05	0	0	0	0	0	0	0.00010774	0	0	0	0	0	0	0	0	0	0	0	0	0	0
Aureobasidium	0	0	0.000160369	0.00066332	0.000501541	0.0001873	2.74362e-05	0	6.28009e-05	0	0	0	0.000298314	0	4.41547e-05	0	0.000101227	0.000220651	0.000449699	0.00136653	0	0.000161611	0	5.72847e-05	0	0.000108139	0	0.000166729	0	0	0	0.000140454	8.23788e-05	9.00732e-05	7.16007e-05	0
Aureococcus	0.00117801	0.00141221	0	0	0.00780176	6.24332e-05	0.00104257	0.00106586	0	0.00358146	0	0.0013458	0.0060856	0.000123234	0	5.14782e-05	0	0	7.49499e-05	0.0136653	0	0	0	5.72847e-05	0	0.000108139	0	0	0.000223004	7.12324e-05	0.00170328	0	0.0136749	0.00711578	0.00644406	0
Auricularia	0	0	0	0	0	6.24332e-05	0	0	6.28009e-05	0	0	0	0	0	0	0	0	0	0	0	0	0	0	0	0	0	0	0	0	0	0	0	0	0	0	0
Autographa	0	0	0	0	0	0	1.37181e-05	6.5794e-05	0	0	0	0	0	0	0	0	0	0	0	7.59183e-05	0	0	0	0	0	0	7.26154e-05	0	0	0	0	0	0	0	0	0
Automeris	0	0	0	0	0	0	0	0	0	0	0	0	0	0	0	0	0	0	0	0	0	0	0	0	0	0	7.26154e-05	0	0	0	0	0	0	0	0	0
Auxarthron	0	0	0	0	0	0	0	0	0	0	0	0	0	0	0	0	0	0	0	7.59183e-05	0	0	0	0	0	0	0	0	0	0	0	0	0	0	0	0
Auxenochlorella	0	0	0	0	0	0	0	0	0	0	0	0	0	0	4.41547e-05	0	0	0	0	0	0	0	0	0	0	0	0	0	0	0	0	0	0	0	0	0
Avena	0	0	0	0	0	0	0	0	0	5.19052e-05	0	2.69159e-05	5.96627e-05	0	0	0	0	0	0	0	0	0	0	5.72847e-05	7.09964e-05	0	0	5.55763e-05	5.57509e-05	7.12324e-05	0	0	0	9.00732e-05	7.16007e-05	0
Avibacterium	6.2827e-05	0	0	0	0	0	1.37181e-05	0	0	0	0	2.69159e-05	5.96627e-05	0	0	0	0	0	0	7.59183e-05	0	0	0	0.000171854	0	0.000162209	0	0	0	0.000142465	0	0	0	0	7.16007e-05	7.21415e-05
Avipoxvirus	0	0	0	0	0	0.000124866	0	0	0	0	0	0	0	0	0	0	0	0	0	0	0	0	0	0	0	0	0.000145231	0	0.000167253	0	0.000406753	0	0	0	0	0
Axinella	0	0	0	0	0	0	0	0	0	0	0	0	0	0	0	0	0	0	0	0	0	5.38702e-05	0	0	0	0	0	0	0	0	0	0	0	0	0	0
Azoarcus	0.132125	0.138901	0.0892453	0.0666335	0.13458	0.136791	0.137277	0.144615	0.0960226	0.0715773	0.131111	0.143139	0.164967	0.141473	0.169422	0.161127	0.162892	0.154279	0.112949	0.10044	0.213647	0.166998	0.165017	0.177411	0.199216	0.274188	0.262432	0.184736	0.192285	0.23407	0.133313	0.223322	0.195485	0.169067	0.178644	0.165998
Azohydromonas	0	0	0	0	5.57268e-05	6.24332e-05	4.11543e-05	1.31588e-05	0	0	0	0	0	0	0	5.14782e-05	0.000184049	0	7.49499e-05	0	0.000767228	0	0	5.72847e-05	0	0.000162209	0.000363077	0	0.000223004	0.000213697	2.5422e-05	7.02271e-05	8.23788e-05	0.000450366	0	7.21415e-05
Azomonas	0	0	0	0	0	0	0	0	0	0	0	0	0	0	0	0	0	0	0	0	0	0	0	0	0	0	0	0	0	0	0	0	0	0	7.16007e-05	0
Azorhizobium	0.14378	0.148635	0.070883	0.0563219	0.163001	0.157394	0.0870276	0.0843216	0.11122	0.0712658	0.229969	0.131619	0.227673	0.241046	0.11467	0.114796	0.076463	0.0996461	0.14278	0.133616	0.101939	0.198835	0.196453	0.241856	0.252534	0.328528	0.335846	0.255762	0.240621	0.210492	0.149736	0.218968	0.282806	0.271391	0.245161	0.265048
Azorina	0	0	0	0	0	0	0	0	0	0	0	0	5.96627e-05	0	0	0	1.84049e-05	0	0	0	0	0	0	0	0	0	0	0	0	0	0	0	0	0	0	0
Azospirillum	0.185968	0.174534	0.091731	0.0823722	0.201564	0.196852	0.123573	0.130193	0.126481	0.0943118	0.48034	0.184845	0.246586	0.423801	0.145313	0.14486	0.134024	0.14894	0.187225	0.164211	0.126183	0.256153	0.251158	0.291293	0.31139	0.423312	0.414634	0.303058	0.346548	0.34042	0.165421	0.300221	0.402585	0.363085	0.273085	0.296574
Azotobacter	0.0486752	0.0519742	0.048271	0.0377489	0.0556154	0.0607475	0.0660252	0.069189	0.0447143	0.0372679	0.0522044	0.048045	0.0810816	0.0680251	0.0971846	0.0948229	0.0776501	0.108781	0.0548633	0.0497265	0.102604	0.071809	0.0691409	0.077678	0.0810068	0.0928918	0.0933834	0.0735275	0.0909855	0.090109	0.0513017	0.0765475	0.093747	0.0822368	0.0786892	0.0694001
Azteca	0	0	0	0	0	0	0	0	0	0	0	0	0	0	0	0	0	0	0	0	0	0	0	0	0	0	0	0	5.57509e-05	0	0	0	0	0	0	0
Babesia	0.000109947	0.000302616	0	0.000603018	0.000780176	0.0011238	0.00035667	0.000236858	0.000816412	0	0.00105009	0.000619067	0.000298314	0	0.000264928	0	0.000358895	0	0	0.00045551	0	0	0.000664816	0	0	0.00135174	0	0	0.00167253	0.00163834	0	0	0.000823788	0.000990805	0.000787608	0
Babjeviella	0	0	0	0	0	0	0	0	0	0	0	0	0	0	0	0	0	0	0	0	0	0	0	0	0	0	0	0	0	0	7.62661e-05	0	0	0	0	0
Bacillus	1.8277	1.64507	5.41838	10.0877	5.4794	6.99882	1.33024	1.30006	2.19734	5.72063	0.616401	2.19098	0.830087	0.372413	0.715483	0.751325	0.888227	0.566059	1.10701	1.59474	0.271701	1.15498	1.28922	0.842772	0.834207	0.836783	0.818883	0.880607	0.840891	0.854219	1.68383	0.83191	0.938294	1.10069	0.732475	0.872263
Bacteriovorax	0.00449213	0.00406009	0.00890047	0.00723621	0.0104766	0.0127364	0.00316888	0.00350024	0.00615449	0.00809721	0.012151	0.00639254	0.0121712	0.00702433	0.00657905	0.00628035	0.0026595	0.00494259	0.0110176	0.00804734	0.00173905	0.0151914	0.0131064	0.0168417	0.0168971	0.021682	0.0222203	0.0158948	0.017896	0.0217971	0.00739781	0.0165034	0.0175467	0.0149522	0.0122437	0.0162318
Bacteroides	0.596904	0.545112	0.316488	0.362052	0.396775	0.385712	0.687016	0.750538	0.31727	0.530471	0.912526	2.8274	0.377844	0.194833	0.249783	0.232579	0.551014	0.329432	0.310742	0.266701	0.0751884	0.357914	0.369305	0.473	0.59715	0.539454	0.464738	0.441165	0.494511	0.655979	0.761695	0.440675	0.410741	0.375876	0.531134	0.439197
Bactrocera	0	0	0	0	5.57268e-05	0	0	0	0.000125602	0	0	0	0	0	0	0	0	0	0	0	0	0	0	0	0	5.40697e-05	0	0	0	0	0	0	0	0	0	0
Badnavirus	0	0	0	0	0	0	0	0	0	0	0	0	5.96627e-05	0	0	0	0	0	0	0	0	0	0	0	0	0	0	0.000111153	0	0	0	0	0	0	0	0
Baetis	0	0	0	0	5.57268e-05	0	0	0	0	0	0	0	0	0	0	0	0	0	0	0	0	0	0	0	0	0	0	0	0	0	0	0	0	0	0	0
Bajacalifornia	0	0	0	0	0	6.24332e-05	0	0	0	0	0	0	0	0	0	0	0	0	0	0	0	0	0	0	0	0	0	0	0	0	0	0	0	0	0	0
Balaenoptera	0	0	0	0	0	0	0	0	0	0	0	0	0	0	0	0	0	0	0	0	0	0	0	0	0	0	0	0	5.57509e-05	0	0	0	0	0	0	0
Balanoglossus	0	0	0	0	5.57268e-05	6.24332e-05	0	0	0	0	0	0	0	0	0	0	9.20243e-06	0	0	0	0	0	0	0	0	0.000108139	0	0	0	0	0	0	0	0	0	0
Balansia	0	0	0	0	0	0	0	0	0	0	0	0	0	0	0	0	0	4.41302e-05	0.000374749	0.000379592	0	0	0	0	0	0	0	0	0	0	0	0	0	0	0	0
Balnearium	0	0	0	0	0	0	0	0	0	0	0	0	0	0.000123234	0	0	0	0	0	0	0	0	0	0	0	0	0	0	0	0	0	0	0	0	0	0
Baloskion	0	0	0	0	0	0	0	0	0	0	0	0	0	0	0	0	0	0	0	0	0	0	0	0	7.09964e-05	0	0	0	0	0	0	0	0	0	0	0
Bambusa	0	0	0	0	0	0	0	2.63176e-05	0	0	0	0	0	0.000123234	0	5.14782e-05	2.76073e-05	0	0	7.59183e-05	0	5.38702e-05	0	0	0	0	0	0	5.57509e-05	0	0	0	0	9.00732e-05	0	0.000144283
Bangiopsis	0	0	0	0	0	0	0	0	0	0	0	0	0	0	0	0	0	0	0	0	0	0	0	0	0	0	7.26154e-05	0	0	0	0	0	0	0	0	0
Barbarea	0	0	0	0	0	0	0	0	0	0	0	0	0	0	4.41547e-05	0	0	0	0	0	0	0	0	0	0	0	0	5.55763e-05	0.000111502	0.000213697	0	0	0	0	0	0
Barbula	0	0	0	0	0	0	0	0	0	0	0	0	0	0	0	0	0	0	0	0	0	0	0	0	0	0	0	0	0	0	0	0	0	9.00732e-05	0	0
Barbus	0	0	0	0	0	0	0	0	0	0	0	0	0	0	0	0	0	0	0	0	0	0	0	0	0	0	7.26154e-05	0	0	0	0	0	0	0	0	0
Barentsia	0	0	0	0	0	0	0	0	0	0	0	2.69159e-05	0	0	0	0	0	0	0	0	0	0	0	0	0	0	0	0	0	0	0	0	0	0	0	0
Bargmannia	0	0	0	0	5.57268e-05	0	0	0	0	0	0	0	0	0	0	0	0	0	0	0	0	0	0	0	0	0	0	0	0	0	0	0	0	0	0	0
Bartonella	0.0306596	0.0371713	0.022612	0.0258092	0.0331017	0.0299055	0.0250081	0.0246859	0.0278208	0.0223711	0.0133511	0.0304688	0.0441504	0.0151578	0.0282149	0.0215179	0.0261993	0.0235655	0.0331278	0.0299877	0.015498	0.047729	0.0438779	0.0518426	0.0488455	0.0610988	0.058528	0.0482403	0.0507891	0.0418846	0.0319809	0.0463499	0.0504982	0.0525127	0.0446072	0.0481905
Basfia	0.00709945	0.00658189	0.00857973	0.0116382	0.00863766	0.00805388	0.00872471	0.00900062	0.00753611	0.00944675	0.00345029	0.0217077	0.00900907	0.00308085	0.0121426	0.00983235	0.0087423	0.00697258	0.00697034	0.00493469	0.0033758	0.00975051	0.00892753	0.0108268	0.00837757	0.011625	0.0108197	0.00866991	0.0122095	0.011967	0.0646228	0.0101829	0.0110388	0.0101783	0.00737487	0.0110376
Basidiophora	0	0	0	0	0	0	0	0	0	0	0	0	0	0	0	0	0	0	0	0	0	0	4.74869e-05	0	0	0	0	0	0	0	0	0	0	0	0	0
Bassia	0	0	0	0	0	0	0	0	6.28009e-05	0	0	0	0	0	0	0	0	0	0	0	0	0.000161611	0.000142461	0.000171854	7.09964e-05	0.000108139	0	0	0.000111502	0	7.62661e-05	0	0.000164758	9.00732e-05	0.000214802	7.21415e-05
Bathymodiolus	0	0	0	0	0	0	0	0	0	0	0	0	0.000119325	0	4.41547e-05	0	0	4.41302e-05	7.49499e-05	0	0	0	0	0	0	5.40697e-05	0	0	0	0	0	0	0	0	0	0
Batillipes	0	0	0	0	0	0	0	0	0	0	0	0	0	0	0	5.14782e-05	0	0	0	0	0	0	0	0	0	0	0	0	0	0	0	0	0	0	0	0
Batocarpus	0	0	0	0	0	0	0	0	0	0	0	0	0	0	0	0	0	0	0	0	5.11485e-05	0	0	0	0	0	0	0	0	0	0	0	0	0	0	0
Batrachochytrium	0	5.04359e-05	0	0	0	0	0	0	6.28009e-05	5.19052e-05	0	0	0	0	4.41547e-05	0	0	0	0	0	0	0	0	0	0	0.000162209	0	5.55763e-05	0	0	0	0	0	0	0	0
Batrachospermum	0	0	0	0	0	0	0	0	0	0	0	0	0	0	0	0	0	0	7.49499e-05	0	0	0	0	0	0	5.40697e-05	0	0	0	0	0	0	0	0	0	0
Batrachuperus	0	0	0	0	0	0	0	0	0	0	0	0	0	0	0	0	0	0	0	0	0	0	0	0	7.09964e-05	0	0	0	0	0	0	0.000140454	8.23788e-05	0	7.16007e-05	7.21415e-05
Bazzania	0	0	0	0	0	0	0	0	0	0	0	0	0	0	0	0	0	0	0	0	0	0	0	0	0	0	0	0	0	7.12324e-05	0	0	8.23788e-05	0	0	0
Bdellomicrovirus	0	0	0	0	0	0	0	0	0	0	0	8.07478e-05	0	0	0	0	0	0	0	0	0	5.38702e-05	0	5.72847e-05	0	0	0	0	0	7.12324e-05	0.000101688	0	0	0	0	0
Bdellovibrio	0.031335	0.0327077	0.0325549	0.0328645	0.0411264	0.0378345	0.0255705	0.0254754	0.0292024	0.0300531	0.0345029	0.0415582	0.0465966	0.0269882	0.0253007	0.0234741	0.0237423	0.0249777	0.0391988	0.0384906	0.00777458	0.0483755	0.0496712	0.0586022	0.0710674	0.0877011	0.0838707	0.0606338	0.0671241	0.0731557	0.0496238	0.0588503	0.0646673	0.0591781	0.0661591	0.0580018
Beauveria	0	0	0	0	0	0	0	0	0	0	0	0	0	0	0	0	0	0	7.49499e-05	0	0	0	0	0	0	0	0	0	0	0	0	0	0	0	0	0
Beggiatoa	0.0189738	0.0176526	0.0250175	0.0261107	0.023461	0.0200411	0.0189447	0.0211988	0.024932	0.0159868	0.0588049	0.0227709	0.0272062	0.0528673	0.0217683	0.020231	0.0157177	0.0180051	0.0180629	0.0150318	0.00465452	0.0298441	0.0294893	0.0289861	0.0326583	0.0336854	0.0336935	0.029511	0.0527961	0.0558462	0.0398109	0.0350433	0.030892	0.0343179	0.0255615	0.0334736
Begonia	0	0	0	0	0	0	0	0	0	0	0	0	0	0	0	0	0	0	0	0	0	0	0	0	0	0	0	0	0	0	0	0	0	0	7.16007e-05	0
Beijerinckia	0.0999264	0.0949204	0.0412148	0.0404625	0.0828101	0.0798521	0.0627328	0.055767	0.0606029	0.0386694	0.185415	0.0902357	0.123502	0.192861	0.0582842	0.0583249	0.0558495	0.0552952	0.0805711	0.0709836	0.0360597	0.103539	0.109315	0.126141	0.140644	0.142474	0.141019	0.135217	0.114178	0.102717	0.085113	0.119737	0.132465	0.13556	0.125516	0.13844
Belgica	0	0	0	0	0	0	0	0	0	5.19052e-05	0	0	0	0	0	0	0	0	0	0	0	0	0	0	0	0	0	0	0	0	0	0	0	0	0	0
Bellardiochloa	0	0	0	0	0	0	1.37181e-05	0	0	0	0	0	0	0	0	0	0	0	0	0	0	0	0	0	0	0	0	0	0	0	0	0	0	0	0	0
Bellotia	0	0	0	0	0	0	0	0	0	0	0	0	0	0	0	0	0	0	0	0	0	0	0	0	0	0	0	0	0	0	0	7.02271e-05	0	0	0	0
Bembidion	0	0	0	0	0	0	0	0	0	0	0	0	0	0	0	0	0	0	0	0	0	0	0	0	0	0	0	0	0	0	0	0	0	0	0	7.21415e-05
Bemisia	0	0	0	0	0	0	0	0	0	0.00010381	0	0	0	0	0	5.14782e-05	0	0	0	0	0	0	0	0	0	0	0	0	0	0	0	0	0	0	0	0
Berberidopsis	0	0	0	0	0	0	0	0	0	0	0	0	0	0	0	0	0	0	0	0	0	0	0	0	0	0	0	0	0	0.000142465	0	0	0	0	0	0
Berenicea	0	0	0	0	0	0	0	0	0	5.19052e-05	0	0	0	0	0	0	0	0	0	0	0	0	0	0	7.09964e-05	0	0	0	0	0	0	0	0	0	0	0
Bergeyella	0	0	0	0	5.57268e-05	0	0	0	0	5.19052e-05	0	2.69159e-05	0	0	0	0	0	0	0	0	0	0	0	0	0	0	0	0	0	0.000142465	5.08441e-05	0	0	0	0	0
Bermanella	0.00518323	0.00312703	0.00497143	0.00367841	0.00484823	0.00561899	0.00777816	0.0121061	0.00288884	0.00280288	0.00570048	0.00567926	0.00769649	0.0118305	0.0147918	0.0150316	0.00869629	0.00931148	0.00472184	0.0045551	0.00199479	0.00721861	0.0065057	0.00733244	0.00560871	0.00865116	0.0105292	0.00811414	0.00836264	0.00911774	0.00805879	0.00814634	0.00807312	0.007386	0.00758968	0.00721415
Beryx	0	0	0	0	0	0	0	1.31588e-05	0	0	0	0	0	0	0	0	0	0	0	0	0	0	0	0	0	0	0	0	0	0	0	0	0	0	0	0
Beta	3.14135e-05	2.5218e-05	0	0	0.00016718	0.000249733	1.37181e-05	2.63176e-05	0.000125602	0.00010381	0.000150013	9.42058e-05	5.96627e-05	0	0	0.000102956	1.84049e-05	0	0	0	0	0.00010774	0.000189947	0.000171854	0.00078096	0.000162209	0.000217846	0.000444611	5.57509e-05	0.000213697	2.5422e-05	0.000280908	0.000164758	0.000180146	0.000214802	0.000432849
Betabaculovirus	1.57068e-05	0	0	0	5.57268e-05	6.24332e-05	6.85905e-05	0	0.000125602	0	0	0	0	0	0	0.000102956	9.20243e-06	4.41302e-05	0	0	0	5.38702e-05	0	0	0	0	0	0	5.57509e-05	0	0	7.02271e-05	0	9.00732e-05	0.000143201	0
Betaentomopoxvirus	0	0	0	0	0	0	0	0	0	0	0	0	0	0	0	0	0	0	0	0	0	5.38702e-05	0	0	0	0	0	0	0	0	0	0	0	0	0	0
Betula	0	5.04359e-05	0	0	0	6.24332e-05	0	0	0	0	0	0.000336449	0	0	0	0	9.20243e-06	0	7.49499e-05	0	0	0	0	5.72847e-05	0	0	0	0	5.57509e-05	0	0	0	0	0	0	0
Beutenbergia	0.10635	0.101881	0.144653	0.0956989	0.104822	0.12649	0.13858	0.121443	0.185451	0.0980489	0.0852071	0.070937	0.119087	0.125699	0.345776	0.34753	0.0438127	0.0642536	0.0634825	0.0482841	0.0312006	0.126811	0.13624	0.0960091	0.077315	0.053475	0.05192	0.090256	0.0700789	0.0451613	0.0347265	0.0762666	0.0868272	0.0800751	0.125015	0.0872191
Bhargavaea	0	0	0	0	0	0	0	0	0	0	0	0	0	0	0	0	0	0	0	0	0	5.38702e-05	0	0	0	0	0	0	0	0	0	0	0	0	0	0
Bibersteinia	0	0	0	0.000361811	5.57268e-05	0	0	0	0	0	0	0	0	0	0	0	9.20243e-06	0.000529563	0	0	5.11485e-05	0.00010774	0.000142461	5.72847e-05	0.000141993	0	7.26154e-05	0	0	0	0.000228798	0.000210681	0.000164758	9.00732e-05	0	0
Bibio	0	0	0	0	0	0	0	0	0	0	0	2.69159e-05	0	0	0	0	0	0	0	0	0	0	0	0	0	0	0	0	0	0	0	0	0	0	0	0
Bicaudavirus	0	0	0	0	0	0	0	0	0	0	0	0	0	0	0	5.14782e-05	0	0	0	0	0	0	0	0	0	0	0	0	0	0	0	0	0	0	0	0
Bicellaria	0	0	0	0	0	0	0	0	0	0	0	0	0	0	0	0	0	0	0	0	0	0	0	0	0	0	7.26154e-05	0	0	0	0	0	0	0	0	0
Bicyclus	0	0	0	0	0	0	0	2.63176e-05	0	0	0	0	0	0	0	0	0	0	7.49499e-05	0	0	0	0	0	0	0	0	0	0	0	0	0	0	0	0	0
Bidens	0	0	0	0	0	0	0	0	0	0	0	0	0	0	0	0	0	0	0	0	0	0	0	0	0	0	7.26154e-05	0	0	0	0	0	0	0	0	0
Bidessodes	0	0	0	0	0	0	0	0	0	0	0	0	0	0	0	0	0	0	0	0	0	0	0	0	0	0	0	0	0.000111502	0	0	0	0	0	0	0
Bifidobacterium	0.113937	0.104554	0.170151	0.169448	0.0915034	0.0995185	0.13596	0.115179	0.157316	0.125611	0.0313526	0.104178	0.0995771	0.045843	0.252124	0.236131	0.0639293	0.0602378	0.062733	0.0494987	0.0362643	0.105747	0.104946	0.0864426	0.0834917	0.066668	0.0700738	0.0840314	0.0854662	0.0725146	0.0610383	0.0771796	0.0857563	0.0955677	0.0928661	0.0849827
Bifurcaria	0	0	0	0	0	0	0	0	0	0	0	0	0	0	0	0	0	0	0	0	0	0	0	0	0	0	0	0	0	0	0	0	0	9.00732e-05	0	0
Bigelowiella	0.000172774	5.04359e-05	0.000320738	6.03018e-05	0.000111454	6.24332e-05	0.000150899	3.94764e-05	0	0.000155716	0	0.000107664	0.000298314	0	8.83095e-05	0.000102956	0.000138036	0.000176521	7.49499e-05	0.000379592	0	0.000430962	0.000332408	0.000400993	0.000496974	0.000648837	0.000290461	0.000277882	5.57509e-05	0.000142465	0.000279642	0.000140454	0.000576651	0.000540439	7.16007e-05	0.000649273
Bilophila	0.0016335	0.00156351	0.00865992	0.00892466	0.00952929	0.00936498	0.00134437	0.0017896	0.00628009	0.0104329	0.0204017	0.00230131	0.00972502	0.0162669	0.00622582	0.00679513	0.00140797	0.00626649	0.00801964	0.00576979	0.00352925	0.0106124	0.00987727	0.0108268	0.00951351	0.0113546	0.0115458	0.0106707	0.0108157	0.00975884	0.00228798	0.0106745	0.00955594	0.00990805	0.00880689	0.00916197
Biomphalaria	1.57068e-05	0.000100872	0	0	0.000111454	0	0	0	0	0	0	0	0	0	0	0	0	0	0.00022485	0	0	5.38702e-05	0	0	0.000212989	0	7.26154e-05	0	0.000111502	0.000356162	0	7.02271e-05	0	9.00732e-05	0	0
Bionectria	0	0	0	0	0.000111454	0	2.74362e-05	0	0	0.000259526	0	0	0	0	0	0	3.68097e-05	0	7.49499e-05	0	0	0	4.74869e-05	0	0	0	0	0	0	0	0	0	0	0	0	0
Bipes	0	0	0	0	0	0	0	0	0	0	0	0	0	0	0	0	2.76073e-05	0	0	0	0	5.38702e-05	0	0	0	0	0	0	0	0	0	0	0	0	0	0
Bipolaris	0	0	0	0	0	0	0	0	0	0	0	0	0	0	0	0	1.84049e-05	0	0	7.59183e-05	0	5.38702e-05	0	0	0	0	0	0	0	0	0	0	0	0	0	0
Bisgaardia	1.57068e-05	0	0	0	0	0	0	0	0	0	0	0	0	0	0	0	0	0	0	0	0	0	0	0	0	0	0	0	0	0	0	7.02271e-05	0	0	0	0
Bispora	0	0	0	0	0.000334361	0.0001873	2.74362e-05	0	0	0	0	1.3458e-05	0	0	0	5.14782e-05	0	4.41302e-05	0.000599599	0.000151837	0	0	0	0	0	0	0	5.55763e-05	5.57509e-05	0	0	0	0	0	0	0
Biston	3.14135e-05	0	0	0	0	0	0	0	0	0	0	0	0	0	0	0.000257391	0	0	0	0	0	0	4.74869e-05	5.72847e-05	0	0	0	5.55763e-05	0	7.12324e-05	0	0	0	0	0	0
Bistorta	0	0	0	0	0	0	0	0	0	0	0	0	0	0	0	0	0	0	0	0	0	0	0	0	0	0	0	0	0	0	0	7.02271e-05	0	0	0	0
Bitis	0	0	0	0	0	0	0	0	0	0	0	0	0	0	0	0	0	0	0	0	0	0	0	0	0	0	0	0	0	0	0	7.02271e-05	0	0	0	0
Blandfordia	0	0	0	0	0	6.24332e-05	0	0	0	0	0	0	0	0	0	0	0	0	0	0	0	0	0	0	0	0	0	0	0	0	0	0	0	0	0	0
Blaps	0	0	0	0	0	0	0	0	0	0	0	0	0	0	0	0	0	0	0	0	0	0	0	0	0	0	0	0	0	0.000142465	0	0	0	0	0	0
Blasia	0	0	0	0	0	0	0	0	0	0	0	0	0	0	0	0	0	0	0	0	0	0	0	0	0	0	0	0	0	0	0	0	0	9.00732e-05	0	0
Blastobacter	4.71203e-05	0	0	0	0	0	0	3.94764e-05	0	0	0	0	5.96627e-05	0.000123234	0	0	5.52146e-05	0	7.49499e-05	0	0	0	9.49737e-05	5.72847e-05	0	5.40697e-05	0	0	0	0	0	0	0	0	0	7.21415e-05
Blastobotrys	0	5.04359e-05	8.01844e-05	0.000120604	0.000111454	6.24332e-05	0	1.31588e-05	0.000125602	0	0	0	5.96627e-05	0	0	0	0	0	0.000374749	0.000227755	0	0.00010774	0	0	0	0	0	0	5.57509e-05	0	0	0	0	9.00732e-05	0	0
Blastochloris	0.000329842	0.000353052	0.000160369	0	0.000724449	0.000561899	0.000123463	7.89528e-05	0.000251204	0.00010381	0.000450038	0.000161496	0.00125292	0.000369702	0.000706476	0.000205913	5.52146e-05	0.000485433	0.000449699	0.000607347	0.000306891	0.00102353	0.000997224	0.00166126	0.00170391	0.00135174	0.00232369	0.000944798	0.000669011	0.000926021	0.000228798	0.000912952	0.000823788	0.00117095	0.00157522	0.0017314
Blastocladiella	0	0	0	0	0.000111454	6.24332e-05	1.37181e-05	0	0	0	0	4.03739e-05	0	0	4.41547e-05	0	0	0	0	0	0	5.38702e-05	0.000284921	0	7.09964e-05	0	0	5.55763e-05	5.57509e-05	0	0	7.02271e-05	8.23788e-05	9.00732e-05	0	0
Blastocrithidia	0	0	0	0	0	0	0	0	0	0	0	0	5.96627e-05	0	0	0	0	0	0	0	0	0	0	5.72847e-05	0	0	0	0	0	0	0	7.02271e-05	0	0	0	7.21415e-05
Blastocystis	0.000188481	0.000277398	0.00112258	0.000964828	0.000835902	0	0.000219489	9.21116e-05	0	0.000986199	0.00150013	0.000161496	0.000775615	0.00209498	0	0.000720695	0.000119632	0	0	0.00045551	0	0.00010774	0.00113968	0	0	0.0012436	0	0	0.0027318	0.0024219	0.000508441	0.00112363	0.00255374	0.000720586	0.000787608	7.21415e-05
Blastomonas	0	0	0	0	5.57268e-05	0	0	0	0	0	0	0	0	0	0	0	0	0	0	0	0	0	0	0	0	0	0	0	0	0	0	0	0	0	0	0
Blastophaga	0	0	0	0	0	0	0	0	0	0	0	0	0	0	0	0	0	0	0	0	0	0	0	0	0	0	0	0	0	0	0	7.02271e-05	0	0	0	0
Blastopirellula	0.136083	0.140288	0.136474	0.110955	0.196716	0.173814	0.072212	0.0739525	0.152983	0.174817	0.307826	0.198761	0.197185	0.179429	0.0728553	0.0817989	0.0649599	0.10172	0.2247	0.209383	0.0349856	0.299087	0.323718	0.372637	0.41469	0.504633	0.492042	0.43105	1.32297	1.52053	1.21195	0.336879	0.617511	0.677981	0.363517	0.348804
Blattabacterium	0.00315706	0.00355573	0.0036083	0.000964828	0.00445815	0.00362113	0.00340209	0.00206593	0.00270044	0.0019724	0.00645054	0.0101473	0.00489234	0.00246468	0.00167788	0.00169878	0.00252146	0.00136804	0.00359759	0.00334041	0	0.00409414	0.00341905	0.0063586	0.00859056	0.00481221	0.00493784	0.00561321	0.00462733	0.0074794	0.00589791	0.00512658	0.00444845	0.00648527	0.00758968	0.00548275
Blattella	3.14135e-05	0	0	0	0	0	0	0	0	5.19052e-05	0	0	0	0	0	0	0	0	0	0	0	0	0	0	0	5.40697e-05	0	0.000222305	0	0.000213697	0	0	0	9.00732e-05	0	0
Blautia	0.00570155	0.0057497	0.0160369	0.0191157	0.0133187	0.0111755	0.00569301	0.00510561	0.0212267	0.0760411	0.0153013	0.0124082	0.00900907	0.00776374	0.00551934	0.00751582	0.00294478	0.00454541	0.00839439	0.00698449	0.00363155	0.0106663	0.0117767	0.00991025	0.0110044	0.0108139	0.00885907	0.0103928	0.00981216	0.0104712	0.0057708	0.00969134	0.00947356	0.00990805	0.00816248	0.0107491
Blechnum	0	0	0	0	0	0	0	0	0	0	0	0	0	0	0	0	0	0	0	0	0	0	0	0	0	0	0	0	0	0	0	0	0	9.00732e-05	0	0
Blomia	0	0	0	0	5.57268e-05	0	0	0	0	0	0	0	0	0	0	0	0	0	0	0	0	0	0	5.72847e-05	0	0	0	0	0	0	0	0	0	0	7.16007e-05	0
Blumeria	0	0	0.000400922	0.000422112	0.000947356	0.000374599	5.48724e-05	0	0	5.19052e-05	0	0	0	0.000123234	0	0	0	8.82605e-05	0.000599599	0.00045551	0	0	0	0	0	0	0	0.000111153	0	0	0	0	0	0	0	0.000288566
Boa	0	0	0	0	0	0	2.74362e-05	0	0	0	0	0	0	0	0	0	0	0	0	0	0	0	0	0	0	0	0	0	0	0	0	0	0	0	0	0
Bodo	0	0	0	0	0	0	5.48724e-05	0	0	5.19052e-05	0.000300025	2.69159e-05	0.000119325	0	4.41547e-05	0	0	0.000176521	0	0.000151837	0	0	0	0	0	0.000108139	0	0	0	0	0.000152532	0.000280908	0	9.00732e-05	0.000143201	0
Boechera	0	0	0	0	5.57268e-05	6.24332e-05	8.23085e-05	1.31588e-05	0	0	0	2.69159e-05	0	0	8.83095e-05	0	0	0	0	0	0	0	0	0	0	0	0	0	0	0	0	0	0	0	7.16007e-05	0
Boehmeria	0	0	0	0	0	0	0	0	0	0	0	0	0	0	0	0	0	0	0	0	0	0	0	0	0	0	0	5.55763e-05	0	0	0	0	0	0	7.16007e-05	0
Bogoriella	0	0	0	0	0	0	0	0	0	0	0	0	0	0	0	5.14782e-05	0	0	0	0	0	0	0	0	0	0	0	0	0	0	0	0	0	0	0	0
Boletus	0	0	0	0	0	0	0	0	0	0	0	0	0	0	0	0	0	0	0	0	0	5.38702e-05	0	0	0	0	0	0	0	0	0	0	0	0	0	0
Bolinus	0	0	0	0	0	0	0	0	0	0	0	0	0	0	0	0	0	0	0	0	0	0	0	0	0	0	0	0	0	7.12324e-05	0	0	0	0	0	0
Boltenia	0	0	0	0	5.57268e-05	0	2.74362e-05	2.63176e-05	0	0	0.000150013	5.38319e-05	0	0	0	0.000102956	0	0	0	0	0	0	4.74869e-05	0	7.09964e-05	0	0	0	0	0	0	7.02271e-05	0	0	0	0
Bombina	0	0	0	0	0	0	0	0	0	0	0	0	0	0	0	0	0	0	0	7.59183e-05	0	0	0	0	0	0	0	0	5.57509e-05	0	0	0	0	0	0	0
Bombus	0	0	0	0	0	0	0	0	0	0	0	0	0	0	0	0	1.84049e-05	0	0	0	0	0	0	0	0	0	0	0	0	0	0	0	0	0	0	0
Bombylius	0	0	0	0.000482414	0	0	0	0	0	0	0	0	0	0	0	0	0	0	0	0	0	0	0	0	0	0	0	0	0	0	0	0	0	0	0	0
Bombyx	4.71203e-05	0.0029505	0.000320738	0	0	0.000686765	8.23085e-05	0.000131588	0.000439607	0.000259526	0.000750063	0.00154767	0.000596627	0	0.000529857	0	0.000239263	0.000529563	0	0.000303673	0.000306891	0.000215481	0.00104471	0.000801986	0.000851956	0.000594767	0.000290461	0.000666916	0.00144952	0.000142465	0.000432175	0.000561817	0.00181233	0.000540439	0.00128881	0
Bonamia	0	0	0	0	0	0	0	0	0	0	0	0	0	0	0	0	0	0	0	0	0	0	0	0	0	0	7.26154e-05	0	0	0	0	7.02271e-05	0	0	0	0
Bonneviella	0	0	0	0	0	0	0	0	0	0	0	0	5.96627e-05	0	0	0	0	0	0	0	0	0	0	0	0	0	0	0	0	0	0	0	0	0	0	0
Borago	0	0	0	0	0	0	0	0	0	0	0	0	0	0	0	0	0	0	0	0	0	0	0	0	0	0	0	0	0	0	0	0	0	9.00732e-05	0	0
Bordetella	0.346507	0.355195	0.158124	0.140443	0.289779	0.27146	0.317409	0.348353	0.200963	0.165785	0.209267	0.299386	0.351175	0.233405	0.37664	0.332035	0.421968	0.322062	0.271319	0.22525	0.58606	0.360392	0.354964	0.380657	0.42044	0.560325	0.572064	0.402706	0.382842	0.407307	0.29487	0.428877	0.430264	0.427397	0.375975	0.385596
Boreus	0	0	0	0	0	0	0	0	0	0	0	0	0	0	0	0	0	0	0	0	0	0	0	0	0	0	0	0	0	0	5.08441e-05	0	0	9.00732e-05	0	0
Boros	0	0	0	0	0	0	0	0	0	0	0	0	0	0	0	0	0	0	0	0	0	0	0	0	0	0	0	5.55763e-05	0	0	0	0	0	0	0	0
Borrelia	0.0409475	0.0736113	0.0130701	0.0146533	0.0133744	0.011675	0.0136907	0.0260939	0.00998535	0.015312	0.00255021	0.0211963	0.0124098	0.00135557	0.00657905	0.00730991	0.0112362	0.00542802	0.00921883	0.00698449	0.00112527	0.017023	0.0139611	0.0178155	0.01853	0.0156802	0.0156123	0.0198963	0.0211854	0.0214409	0.0324894	0.0144668	0.0175467	0.0214374	0.0143201	0.015799
Bos	0.0130052	0.0110203	0.0133106	0.0189951	0.0139317	0.0149215	0.00908138	0.00815846	0.00728491	0.0101734	0.00435036	0.00936675	0.0121115	0.00443642	0.0124516	0.012921	0.00831899	0.00697258	0.0138657	0.0163224	0.00138101	0.0132521	0.0188523	0.0212526	0.0241388	0.0200599	0.0209132	0.0212302	0.0277082	0.0245752	0.0122788	0.0195934	0.0229013	0.019726	0.0146781	0.0226524
Bosea	7.85338e-05	5.04359e-05	8.01844e-05	0.000180905	0.000278634	6.24332e-05	1.37181e-05	9.21116e-05	0.000188403	0	0.000300025	4.03739e-05	0.000357976	0	0.000220774	0	5.52146e-05	4.41302e-05	0.0001499	7.59183e-05	0	5.38702e-05	0.000189947	0.000171854	0.000354982	0.000270349	0.000290461	0.000277882	0.000557509	0.000427394	5.08441e-05	0	0.000329515	0.000540439	0.000501205	0.000144283
Bothriochloa	0	0	0	0	0	0	0	0	0	0	0	0	5.96627e-05	0	0	0	0	0	0	0	0	0	0	0	0	0	0	0	0	0.000213697	0	7.02271e-05	8.23788e-05	0	0	0
Bothriocyrtum	0	0	0	0	0	0	0	0	0	0	0	0	0	0	0	0	0	0	7.49499e-05	0	0	0	0	0	0	0	0	0	0	0	0	0	0	0	0	0
Bothropolys	0	0	0	0	0	0	0	0	0	0	0	0	0	0	0	0	0	0	0	0	0	0	0	0	0	0	0	0	0	0	0	0	0	9.00732e-05	0	0
Bothrops	0	0	0	0	0.000111454	0	0	0	0	0	0	0	0	0.000123234	0	5.14782e-05	0	0	0	0	0	0	0	0	0	0	0	0	0	0	5.08441e-05	7.02271e-05	0.000164758	9.00732e-05	0	0
Botrydium	0	0	0	0	0	0	0	0	0	0	0	1.3458e-05	0	0	0	0	0	0	0	0	0	0	0	0	0	0	0	0	0	0	0	0	0	0	0	0
Botryllus	0	0	0	0	0	6.24332e-05	0	0	0	0	0	2.69159e-05	0	0	0	0	0	0	0.00022485	0	0	0	0	0	0	0	0	0	0	0	0	0	0	0	0	0
Botryococcus	1.57068e-05	0	0	0	0	0	2.74362e-05	0	0	0	0	0	0	0	4.41547e-05	0	0	0	0	0	0	0	4.74869e-05	0	0	5.40697e-05	0	0	5.57509e-05	0	0	0	8.23788e-05	0	0	0
Botryotinia	0.00692668	0.00585057	0.0451438	0.0859903	0.107887	0.0742955	0.00618686	0.00644781	0.015449	0.015883	0.00690058	0.00457571	0.0079948	0.0135557	0.0103764	0.0114282	0.0130766	0.0214473	0.1493	0.233145	0.00485911	0.0112589	0.0114918	0.0173	0.020021	0.00838081	0.00747938	0.0242869	0.012767	0.00947391	0.00630467	0.00849748	0.00741409	0.00549447	0.0153942	0.0258988
Botrytis	0	0	0	0.000120604	0	0	0	0	0	0	0	0	0	0	0	0	0	0	7.49499e-05	0	0	0	0	0	0	0	0	0	0	0	0	0	0	0	0	0
Bougainvillia	0	0	0	0	5.57268e-05	0	0	0	0	0	0	0	0	0	0	0	0	0	0	0	0	0	0	0	0	0	0	0	0	0	0	0	0	0	0	0
Boulengerula	1.57068e-05	0	0	0	0	0	0	0	0	0	0	0	0	0	0	0	0	0	0	0	0	0	0	0	7.09964e-05	0	0	0	0	0	0	0	0	0	0	0
Bouteloua	0	0	0	0.000180905	0.00016718	0	0	2.63176e-05	0	0	0	2.69159e-05	5.96627e-05	0	0	0.000154435	0	0	0	0.000151837	0	0	0	5.72847e-05	0	5.40697e-05	0	0	0.000167253	0	0	7.02271e-05	0	0	0	0
Bowenia	0	0	0	0	0	0	0	0	0	0	0	0	0	0	0	0	0	0	0	0	0	0	0	5.72847e-05	0	0	0	0	0	0	0	0	0	0	0	0
Bpp-1-like viruses	0.00135078	0.000958283	0.00264609	0.00554776	0.000334361	0.000561899	0.000411543	0.00043424	6.28009e-05	0.000155716	0.00150013	0.000161496	0.000775615	0.000492936	0	0.000102956	0.0153036	0.00322151	0.0011992	0.00136653	0.011713	0.000646443	0.00113968	0.00120298	0.000354982	0.00113546	0.000944	0.000389034	0.00156103	0.00156711	0.00106773	0.000421363	0	0.000360293	0.000787608	0.00158711
Brachidontes	0	0	0	0	0	0	1.37181e-05	0	0	0	0	0	0	0	0	0	0	0	0	0	0	0	0	0	0	0	0	0	0	0	0	0	0	0	0	0
Brachionichthys	0	0	0	0	0	0	0	0	0	0	0	0	0	0	0	0	0	0	0	0	0	0	0	0	0	0	7.26154e-05	0	0	0	0	0	0	0	0	0
Brachionus	0	0	8.01844e-05	0	0	0	0	1.31588e-05	0	0.000155716	0	0	5.96627e-05	0	0	0	0	0	7.49499e-05	0	0	0	0	5.72847e-05	0	0	0	5.55763e-05	0	0	0	0	8.23788e-05	0	7.16007e-05	0
Brachionycha	0	0	0	0	0	0	0	0	0	0	0	0	0	0	0	0	0	0	0	0	0	0	0	0	0	0	0	0	0	0	0	0	0	9.00732e-05	0	0
Brachybacterium	0.0341465	0.0334138	0.0502756	0.035578	0.0416837	0.0446397	0.0441448	0.0386211	0.0744191	0.0398632	0.0213018	0.0265929	0.039974	0.0262488	0.143812	0.15809	0.0169877	0.0323033	0.0255579	0.019511	0.0155492	0.0474597	0.0442103	0.0353447	0.0304574	0.0234122	0.0256332	0.0341794	0.0293807	0.0247889	0.0119992	0.0307595	0.0345991	0.0318859	0.0456097	0.0336901
Brachyelytrum	0	0	0	0	0	0	0	0	0	0	0	0	0	0	0	0	0	0	7.49499e-05	0	0	0	0	0	0	0	0	5.55763e-05	0	0	0	0	0	0	0	0
Brachylophosaurus	0	0	0	0	0	0	0	0	0	0	0	0	0	0	0	0	0	0	0	0	0	0	0	0	7.09964e-05	0	0	0	0	0	0	0	0	0	0	0
Brachylophus	0	0	0	0	0	0	0	2.63176e-05	0	0	0	0	0	0	0	0	0	0	0	0	0	0	0	0	0	0	0	0	0	0	0	0	0	0	0	0
Brachymonas	3.14135e-05	0	0	0	0.00016718	6.24332e-05	5.48724e-05	0	6.28009e-05	0.000155716	0.000450038	5.38319e-05	0.000119325	0.000246468	8.83095e-05	0.000154435	8.28218e-05	0.000220651	0	0	0	5.38702e-05	0.000237434	5.72847e-05	7.09964e-05	0.000162209	0.000290461	5.55763e-05	0	7.12324e-05	0	0.000210681	8.23788e-05	0.000180146	0	0.000144283
Brachypodium	0	0	0	0	5.57268e-05	0.0001873	0	0	6.28009e-05	5.19052e-05	0.000150013	2.69159e-05	0	0.000123234	0	0.000102956	3.68097e-05	0	0	0	0	0	9.49737e-05	5.72847e-05	7.09964e-05	0	0	0	0	0	0	0	0	0	0	7.21415e-05
Brachyspira	0.00898426	0.0125333	0.015235	0.0241207	0.0125385	0.0139226	0.00740777	0.00760579	0.0203475	0.043808	0.0105009	0.0150729	0.0122905	0.00837991	0.0065349	0.00664069	0.00443557	0.00653128	0.00959358	0.00933795	0.00204594	0.0150298	0.0163355	0.0166698	0.0184591	0.0161128	0.0169194	0.0186736	0.0177288	0.0207999	0.0159142	0.0173461	0.0151577	0.0202665	0.0136041	0.0167368
Brachythecium	0	0	0	0	0	0	0	0	0	0	0	0	0	0	0	0	0	0	0	0	0	0	0	0	0	0	7.26154e-05	0	0	0	0	0	0	0	0	0
Bracovirus	0	0	0	0	0	0	0	0	0	0	0	0	0	0	0	0	0	0	0	0	0	0	0	0	0	0	0	0	0	0	0	0	8.23788e-05	0	0	0
Bracteacoccus	0	0	0	0	0	0	0	0	0	0	0	0	0	0	0	0	0	0	0	0	0	0	4.74869e-05	0	0	0	0	0	0	7.12324e-05	0	0	8.23788e-05	0	0	0
Bradyrhizobium	3.10317	3.06751	0.715325	0.588726	2.31573	2.17755	1.54726	1.43964	1.18085	0.837542	3.88232	2.56393	3.62176	4.87328	1.37802	1.3963	1.41983	1.30987	1.90065	1.80655	0.925686	2.49031	2.68187	3.89731	4.40873	4.7603	4.7876	4.1436	3.7875	2.97068	3.27258	3.4183	4.80087	4.55041	4.21163	4.31413
Branchiostoma	0.00612563	0.0166943	0.0101032	0.000120604	0.0137645	0.0171691	0.00613199	0.00593462	6.28009e-05	0.00851245	0.0163514	0.011695	0.0120519	0.013679	0.0117452	0.0115826	0.00547544	0.00798757	7.49499e-05	0.0125265	0	0.016592	0.0145785	0.015696	0.0175361	0.0185459	0.0172098	0.0168396	0.0225234	0.0220108	0.011262	0.01854	0.0209242	0.0164834	0.0121005	0.0167368
Brassaiopsis	0	0	0	0	0	0	0	0	0	0	0	0	0	0	0	0	0	0	0	0	0	0	0	0	0	0	0	0	0	0	5.08441e-05	0	0	0	0	0
Brassica	0.000298428	0.000453923	0.000962213	0.00108543	0.00105881	0.000874065	0.00093283	0.000394764	0.000376806	0.000830483	0	0.000215328	0.00119325	0.000985871	0.000353238	0.000669217	0.000174846	0.000794344	0.000524649	0.000531428	0.000204594	0.00113127	0.00123466	0.00085927	0.00220089	0.00167616	0.00123446	0.00194517	0.00139377	0.00199451	0.000483019	0.00161522	0.000823788	0.00108088	0.00150362	0.00158711
Bremia	0	0	0	0	0	0	0	2.63176e-05	0	0	0	0	0	0	0	0	0	0	0	0	0	0	0	0	0	0	7.26154e-05	0	5.57509e-05	0	0	0	0	0	0.000143201	0
Brenneria	0	0	0	0	0	0	0	0	0	0	0	0	0	0	0	0.000205913	0	0	0	0	0	0	0	0	7.09964e-05	0	0	5.55763e-05	0	7.12324e-05	0	0	0	0	0	0
Brettanomyces	0	0	0	0	5.57268e-05	0	0	0	0	0	0	0	0	0	4.41547e-05	0	0	0	0	0	0	0	0	0	0	0	0	0	0	0	0	0	0	0	0	0
Brevibacillus	0.026513	0.0284207	0.178571	0.238735	0.113237	0.137478	0.0204948	0.0204356	0.113104	0.576874	0.0444037	0.0339679	0.0461789	0.0380793	0.0297161	0.0342845	0.0155245	0.0260368	0.0471435	0.0487396	0.00961593	0.0499916	0.0545624	0.0506397	0.0467156	0.048879	0.0492332	0.0528531	0.0519041	0.0523558	0.0303793	0.0504933	0.0559352	0.0576469	0.0402396	0.0470362
Brevibacterium	0.030424	0.0306651	0.0657512	0.04197	0.0596277	0.0619337	0.0381089	0.0361999	0.0687042	0.0447423	0.0340528	0.0197025	0.0664046	0.0512653	0.240113	0.252552	0.0143466	0.0391877	0.0336525	0.0299877	0.030996	0.0653446	0.0663866	0.0489784	0.0465026	0.032604	0.032096	0.049852	0.0442105	0.0297039	0.011084	0.0448049	0.0462145	0.0446763	0.0650851	0.0498498
Brevicoryne	0	0	0	0	0	0	0	0	0	0	0	0	0	0	0	0	0	0	0	0	0	0	0	0	0	0	0	0	0	0	0	0	0	0	7.16007e-05	0
Brevundimonas	0.0501517	0.0560596	0.0262203	0.022372	0.0498755	0.0515698	0.0453109	0.0419371	0.0362361	0.0252778	0.0633053	0.0496061	0.0629442	0.0783768	0.053074	0.0482866	0.0624293	0.0586932	0.049392	0.0375796	0.0262392	0.139416	0.121946	0.0751002	0.078522	0.118467	0.121413	0.0655245	0.0786088	0.072942	0.0409295	0.0774605	0.0907814	0.0771027	0.0791904	0.0684623
Brexia	0	0	0	0	0	0	0	0	0	0	0	0	0	0	0	0	0	0	0	0	0	0	0	0	0	0	0	0	0	0	0	0	0	0	7.16007e-05	0
Briareum	0	0	0	0	0	0	0	0	6.28009e-05	0	0	0	0	0	0	0	0	0	0	0	0	0	0	0	0	0	0	0	5.57509e-05	0	0	0	0	0	0	0
Brissopsis	0	0	0	0	0	0	0	0	0	0	0	1.3458e-05	0	0	0	0	0	0	0	0	0	0	0	0	0	0	0	0	0	0	0	0	0	0	0	0
Brochothrix	0	0	0	0	0	0	1.37181e-05	0	0	5.19052e-05	0	0	0	0	0	0	0	0	0	0	0	0	0	0	0	0.000108139	0	0	0	0	0	0	0	0	0	0
Bromheadia	0	0	0	0	5.57268e-05	0	0	1.31588e-05	6.28009e-05	0	0	1.3458e-05	0	0	0	0	0	0	0	0	0	0	0	0	0	0	7.26154e-05	0	0.000334506	7.12324e-05	0	0	0	0	0	7.21415e-05
Bromus	0	0	0	0	0	6.24332e-05	0	0	0	0	0	2.69159e-05	0	0	0	0	0	0	0	0	0	0	0	0	0	0	7.26154e-05	0	0	7.12324e-05	0	0	0	0	7.16007e-05	0
Brucella	5.66051	6.83599	0.2088	0.211056	0.405803	0.387648	4.36193	3.98956	0.316705	0.217742	0.113559	5.69722	0.506477	0.126068	0.324626	0.307171	3.35336	0.237068	0.339223	0.303521	0.22132	0.523511	0.487548	0.575597	0.5608	0.719884	0.781269	0.57566	0.649052	0.551695	5.14156	0.53197	0.742727	0.735628	0.5587	0.614718
Brugia	0.00150785	0.00156351	0.00344793	0	0.00278634	0	0.000672186	0.00231595	0	0.00134954	0.00270023	0.000497945	0.00232685	0	0.00150126	0.00133843	0.00178527	0.00273607	0	0.0124506	0	0.0025319	0	0.0026351	0.00291085	0.0035686	0.00392123	0.00411265	0.00797238	0.00719447	0.0017287	0.00287931	0.00494273	0.00252205	0.00358004	0.000216424
Bruguiera	0	0	0	0	0	0	0	0	0	0	0	0	0	0.000123234	0	0	0	0	0	0	0	0	0	0	7.09964e-05	0.000108139	0	0	0	0	0	0	0	0	0	0
Brylkinia	0	0	0	0	0	0	0	0	0	0	0	2.69159e-05	0	0	0	0	0	0	0	0	0	0	0	0	0	0	0	0	0	0	0	0	0	0	0	7.21415e-05
Bryonia	0	0	0	0	0	6.24332e-05	0	0	0	0	0	0	0	0	0	0	0	0	7.49499e-05	0	0	0	0	5.72847e-05	7.09964e-05	0	0	0	0	0	0	0	0	0	7.16007e-05	0
Bryopsis	0	0	8.01844e-05	0	0	6.24332e-05	0	3.94764e-05	0	0	0.000150013	0	0	0	0	0	0	0	0	7.59183e-05	0	0	0	5.72847e-05	0	0	0	5.55763e-05	5.57509e-05	0	2.5422e-05	0	0	0	0.000143201	0
Bubalus	0	0	0	0	0	0	0	0	0	0	0	4.03739e-05	0	0	4.41547e-05	0	0	4.41302e-05	0	0	0	0	0	0.000114569	0	0.000108139	7.26154e-05	0	0	0	0	0	0	0	0	0
Buchloe	0	0	0	0	0	0	0	0	0	0	0	0	0	0	0	0	0	0	0	0	0	0	0	0	0	0	0	5.55763e-05	0	0	0	0	0	0	0	0
Buchnera	0.00643977	0.00363139	0.00529217	0.00482414	0.00390088	0.00324653	0.00259272	0.00317127	0.00188403	0.00259526	0.000300025	0.00457571	0.00363942	0.000123234	0.00317914	0.00380939	0.00368097	0.00220651	0.00359759	0.00197388	0.000920674	0.00420188	0.00303916	0.00383807	0.00475676	0.00519069	0.00609969	0.00494629	0.00752638	0.00690954	0.0125076	0.00498612	0.00568414	0.00630512	0.00315043	0.00324637
Bufo	0	0	0.000561291	0.000120604	0	0	0	0	0	0	0	0	0	0	0	0	0	0	0	0	0	0	0	0	0	5.40697e-05	0	0.000111153	5.57509e-05	0	0	0	0	9.00732e-05	0	7.21415e-05
Bulla	0	0.000100872	0	0	5.57268e-05	0	0	0	6.28009e-05	0	0	1.3458e-05	5.96627e-05	0	0	0	1.84049e-05	0	0	0	0	5.38702e-05	4.74869e-05	0	7.09964e-05	0.000108139	0	0.000111153	0	7.12324e-05	0	0.000210681	0	9.00732e-05	0.000143201	7.21415e-05
Bulleidia	0.00062827	0.000933065	0.00176406	0.00404022	0.00172753	0.00156083	0.000617314	0.00117113	0.00182123	0.00368527	0.00150013	0.000915142	0.00131258	0.000862637	0.000529857	0.000772174	0.000257668	0.000838475	0	0.000759183	0.000153446	0.000646443	0.00137712	0.0014894	0.00156192	0.00167616	0.00167015	0.0011671	0.00217429	0.00163834	0.00106773	0.00112363	0.00238898	0.000990805	0.00171842	0.00151497
Bungarus	0	0	0	0	5.57268e-05	0	0	0	6.28009e-05	0.000259526	0	1.3458e-05	0	0	0	0	0	0	0	0	0	0	0	0	0	0	7.26154e-05	0	0	0	0	0	0	0	0	0
Burkholderia	3.45256	3.42437	1.39449	1.16165	2.17747	2.09413	3.63712	3.80563	1.53328	1.20576	1.89661	2.92605	2.81799	2.37312	2.77429	2.56171	19.3496	15.4437	3.82769	2.53522	63.1604	4.43422	3.69253	2.84573	2.89182	3.69783	3.66751	2.73447	3.21543	3.30269	2.75217	3.06562	3.16862	2.91666	2.76694	2.76331
Burmannia	0	0	0	0	0	0	0	0	0	0	0	0	0	0	0	0	0	0	0	0	0	0	0	0	0	0	0	5.55763e-05	0	0	0	0	0	0	0	0
Bursaphelenchus	0	0	0	0	5.57268e-05	0	0	0	0.000251204	0	0	0	0	0	0	0	0	0	0	7.59183e-05	0	0	0.000237434	0	0	5.40697e-05	0	0	0	7.12324e-05	0	0.000140454	0	0	0	7.21415e-05
Buthus	0	0	0	0	0	0	0	0	0	0	0	0	0	0	0	0	0	0	0	0	0	0	0	0	0	0	0	0	5.57509e-05	7.12324e-05	0	0	0	0	0	0
Buttiauxella	0	0	0	0	0	0	0	0	0	0	0	2.69159e-05	0	0	0	0	0	0	0	0	0	0	0	0	0	5.40697e-05	0	0	5.57509e-05	0	0	0	0	9.00732e-05	0	0
Butyrivibrio	0.00545024	0.00567404	0.0213291	0.0318996	0.00980792	0.0108009	0.00510313	0.00417134	0.0281348	0.0857993	0.0105009	0.0106587	0.00805446	0.00677786	0.00940496	0.00911165	0.00321165	0.00719323	0.00764489	0.00721224	0.00276202	0.00975051	0.00949737	0.00991025	0.0115724	0.0114087	0.0115458	0.0109485	0.0112617	0.0126794	0.00620298	0.00955088	0.0102973	0.01234	0.0095945	0.0116148
Buxbaumia	0	0	0	0	0	0	0	0	0	0	0	0	0	0	0	0	0	0	7.49499e-05	0	0	0	0	0	0	0	0	0	0	0	0	0	0	0	0	0
Buxus	1.57068e-05	0	0	0	0	0	0	0	0	0	0	0	5.96627e-05	0	0	0	0	0	0	0	0	5.38702e-05	0	0	0	0	0	0	0.000111502	0.000142465	0	7.02271e-05	0	0	0	7.21415e-05
Byssochlamys	0	0	0.000160369	0.000783923	5.57268e-05	0	0	0	0	0	0	2.69159e-05	0	0	0	0	0	0	0	0.000227755	0	0	0	0	0	0	0	0	0	0	0	0	0	0	0	0
Cadophora	0	0	0	0	0.000278634	0.000249733	0	0	0	0	0	0	0	0	0	0	0	0	0	7.59183e-05	0	0	0	0	0	0	0	0	0	0	0	0	0	0	0	0
Caenacis	0	0	0	0	0	0	0	0	0	0	0	0	0	0	0	0	0	0	0	0	0	0	0	0	0	0	0	0	0.000111502	0	0	0	0	0	0	0
Caenorhabditis	0.012	0.00986023	0.0114664	0.0068744	0.0124828	0.010239	0.00891676	0.00839531	0.00427046	0.0111596	0.0106509	0.010726	0.0149157	0.00579199	0.0149685	0.0187381	0.00673618	0.0121358	0.00584609	0.0158669	0.00214824	0.017831	0.0207043	0.0194768	0.0232158	0.0262238	0.0190978	0.0203965	0.0470538	0.0388929	0.0157108	0.0228238	0.0311392	0.0209871	0.0200482	0.0183239
Cafeteria	0	0	0	0	0.00016718	0	0	0	0	0	0	5.38319e-05	0	0	0.000220774	0	0	0	0	0	0	0	0	0	0	0	0	5.55763e-05	0.000111502	0	0	0	0	0	0	0
Caiman	0	0	0	0	0	0	0	0	0	0	0	0	0	0	0	0	0	0	0	0	0	0	0	0	0	0	0	0	5.57509e-05	0	0	0	0	0	7.16007e-05	0
Cairina	0	0	0	0	0	0	0	0	0	0	0	0	0	0	0	0	0	0	0	0	0	0	4.74869e-05	0	0	5.40697e-05	0	0	0	0	0	0	0	0	0	0
Calanus	0	0	0	0	0	0	0	0	0	0	0	0	0	0	0	0	0	0	0	0	0	0	0	0	0	0	0	0	5.57509e-05	0	0	0	0	0	0	0
Calathea	0	0	0	0	0	0	0	0	0	0	0	0	0	0	0	0	0	0	0	7.59183e-05	0	0	0	0	0	0	0	0	0	0	0	0	0	0	0	0
Calcidiscus	0	0	0	0	0	0	0	0	0	0	0	0	0	0	0	0	0	0	0	0	0	0	0	0	0	5.40697e-05	0	0	0	0	0	0	0	0	0	0
Caldanaerobacter	0.0588846	0.0635493	0.135191	0.158172	0.0757328	0.0880932	0.0460791	0.044411	0.145447	0.399151	0.0309026	0.0859022	0.0675978	0.0178689	0.0401808	0.0409252	0.0253159	0.0245364	0.0547884	0.0491192	0.0107412	0.0673378	0.0707554	0.0716059	0.0689375	0.0714802	0.0676049	0.0761952	0.0681276	0.0654626	0.0605045	0.0750728	0.0831202	0.0985401	0.0614334	0.0690394
Caldanaerobius	0	0	0	0	0	0	0	0	6.28009e-05	0.00010381	0.000300025	0	0	0	0	0	0	0	0	0	0	0	0	0	0	0.000108139	0	0	0	0	0	0	0	0	7.16007e-05	0
Caldibacillus	0	0	0	0	0	0	2.74362e-05	0	0.000251204	0.000207621	0.000300025	5.38319e-05	0	0.000369702	0	0	0	0	0	0	0	0	9.49737e-05	0	0	5.40697e-05	0	0.000111153	0	0	0	7.02271e-05	0	0	0	0
Caldicellulosiruptor	0.0639422	0.0707868	0.146417	0.184885	0.0964074	0.0980201	0.0610181	0.0641755	0.202596	0.672276	0.0772565	0.122508	0.0794111	0.0327802	0.0525883	0.0527137	0.0344539	0.0362751	0.0624332	0.0608865	0.0135032	0.0827985	0.0851439	0.0855833	0.0791609	0.0797528	0.0734868	0.0894223	0.0815079	0.0875446	0.068004	0.0866602	0.0825435	0.107908	0.0747512	0.083612
Caldimonas	1.57068e-05	0	0	0	0	0	0	0	6.28009e-05	0	0	1.3458e-05	0	0	0	5.14782e-05	9.20243e-06	0	0	0	0	0	0	0	0	0	0	5.55763e-05	0	0	0	0	8.23788e-05	0	0	0
Calditerrivibrio	0.00742929	0.00486707	0.00906084	0.00832164	0.0125385	0.00855335	0.00458184	0.00444767	0.00967134	0.0109001	0.0178515	0.0102281	0.0101427	0.00985871	0.00591673	0.0051993	0.00398465	0.00454541	0.00921883	0.00895836	0.00199479	0.0105586	0.0106371	0.0139775	0.0137023	0.0144366	0.0125625	0.0132827	0.013882	0.0141752	0.0089994	0.0150988	0.0143339	0.0153124	0.0119573	0.013274
Caldivirga	0.00416229	0.00388357	0.00713641	0.00482414	0.00579559	0.00649305	0.00307285	0.00335549	0.0064057	0.00628053	0.00375031	0.00465646	0.00584694	0.00406672	0.00392977	0.004736	0.00278834	0.00247129	0.00389739	0.00311265	5.11485e-05	0.00624895	0.00569842	0.00572847	0.00468576	0.00675871	0.00544615	0.00572436	0.00680161	0.00548489	0.00378788	0.00582885	0.00584889	0.0063952	0.00501205	0.0050499
Caldococcus	0	0	0	0	0	0	0	0	0	0	0	0	0	0	0	0	0	0	0	0	0	0	9.49737e-05	0	0	5.40697e-05	0	0	0	0	0	0	0	0	0	0
Caledopsyche	0	0	0.000160369	0	0	0	0	0	0	0	0	0	0	0	0	0	0	0	0	0	0	0	0	0	0	0	0	0	0	0	0	0	0	0	0	0
Calendula	0	0	0	0	0	0	0	0	0	0	0	0	0	0	0	0	0	0	0	0	0	0	0	5.72847e-05	0	0	0	0	0	0	0	0	0	0	0	0
Caligus	3.14135e-05	0.00564883	0.000240553	0	0.000334361	0	8.23085e-05	9.21116e-05	0.000251204	0.000207621	0.000900075	0.00310879	0.000298314	0	8.83095e-05	0.000102956	7.36194e-05	0.000220651	0.0002998	0	0.000153446	0	0.000379895	0.000171854	0.000496974	0.000648837	0	0.000500187	0.000724762	0.000213697	0.000279642	0.000210681	0.000411894	0.00027022	0.000286403	0.000432849
Calliactis	0	0	0	0	0	0	0	0	0	0	0	0	0	0	0	0	0	0	0	0	0	0	0	5.72847e-05	0	0	0.000145231	0	0	0	0	0	0	0	0	0
Callicebus	0	0	0	0	0	0	0	0	0	0	0	0	0	0	0	0	3.68097e-05	0	0	0	0	5.38702e-05	0	0	0	0	0	0	0	0	2.5422e-05	7.02271e-05	0	0	7.16007e-05	0
Callinectes	0	0	0	0	0	0	2.74362e-05	0	0	5.19052e-05	0	0	0	0	4.41547e-05	5.14782e-05	1.84049e-05	4.41302e-05	0	7.59183e-05	0	0	0	0	7.09964e-05	5.40697e-05	0	0	0	0	0	0	0	0	0	0
Calliphora	0	0	0	0	0	0	0	0	0	0	0	0	0	0	0	5.14782e-05	0	0	0	0	0	0	4.74869e-05	0	0	5.40697e-05	0	0	0	0.000142465	0	0	0	0	7.16007e-05	0
Calliptamus	0	0	0	0	0	0	0	0	0	0	0	0	0	0	4.41547e-05	0	0	0	0	0	0	0	0	0	0	0	0	0	0	0	0	0	0	0	0	0
Callistosporium	0	0	0	0	0	0	0	0	0	0	0	0	0	0.000123234	0	0	0	0	0	0	0	0	0	0	0	0	0	0	0	0	0	0	0	0	0	0
Callithamnion	0	0	8.01844e-05	0.000180905	0	6.24332e-05	0	2.63176e-05	0	0	0	0	0	0	4.41547e-05	0	0	0	0	0	0	0	0	0	7.09964e-05	0	7.26154e-05	0	0	0	0	0	0	0	0	0
Callithrix	0.0025602	0.00128612	0	0.00156785	0.000947356	0.000124866	0.0027299	0.00202646	0	0.000778578	0	0.000417197	0.00113359	0.000246468	0.00119218	0	0.000782206	4.41302e-05	0	0.00129061	0	0.000484832	0.00185199	0.000343708	0.00255587	0.00210872	0.00181538	0.00233421	0.000278755	0.000356162	0.000305065	0	0	0.00126102	0.00143201	0
Callitropsis	0	0	0	0	0	0	0	0	0	0	0	0	0	0	0	0	1.84049e-05	0	0	0	0	0	0	0	0	0	0	0	0	0	0	0	0	0	0	0
Callopistria	0	0	0	0	0	0	0	0	0	0	0	0	0	0	0	0	0	0	0	0	0	0	0	0	0	0	0	0	0	0	0	0	0	0	7.16007e-05	0
Callosobruchus	0	0	0	0	0	0	0	0	0	0	0	0	5.96627e-05	0	0	0	0	0	0	0	0	0	0	5.72847e-05	7.09964e-05	0	0	0	5.57509e-05	0	0	7.02271e-05	0	0	0	7.21415e-05
Calonectria	0	0	0	0	0	6.24332e-05	0	0	0	0	0	0	0	0	0	5.14782e-05	0	0	0	0	0	0	0	0	0	0	0	0	0	0	0	0	0	0	0	0
Caloptilia	0	0	0	0	0	0	0	0	0	0	0	0	0	0	0	0	0	0	0	0	0	5.38702e-05	0	0	0	0	0	0	0	0	0	0	0	0	0	0
Caloramator	3.14135e-05	0	0	0	0	0	0	0	6.28009e-05	0.000155716	0	0	0	0	0	0	0	0	0	0	0	0	0	0	0	0	0	0	0	0	0	0	0	0	0	0
Calosoma	0	0	0.000160369	0	0	0	0	0	0	0	0	0	0	0	0	0	0	0	0	0	0	0	0	0	0	0	0	0	0	0	0	7.02271e-05	0	0	0	0
Calothrix	3.14135e-05	0	0	0	0.00016718	0.000124866	1.37181e-05	1.31588e-05	6.28009e-05	0.000259526	0	2.69159e-05	5.96627e-05	0.000369702	4.41547e-05	5.14782e-05	0	0	0.0002998	0.000151837	0	0.00010774	0.000712303	0.000286423	7.09964e-05	0.000162209	0	5.55763e-05	0.00133802	0.000213697	0.000305065	0.000421363	8.23788e-05	0.000360293	7.16007e-05	0.00050499
Calycanthus	0	0.000100872	0	0	0	0	0	0	0	5.19052e-05	0	0	0	0	0	0	0	0	0	0	0	0	0	0	0	0	0	0	0.000111502	0.000142465	0	0	0	0	0	7.21415e-05
Calystegia	0	0	0	0	0	0	0	0	0	0	0	0	0	0	0	0	0	0	0	0	0	0	0	5.72847e-05	0	0	0	0	0	0	0	0	0	0	7.16007e-05	0
Camelina	0	0	0	0	0	0	0	0	0	0	0	0	0	0	0	0	0	0	0	0	0	0	0	0	7.09964e-05	0	0	0	5.57509e-05	0	0	0	0	0	0	0
Camellia	3.14135e-05	5.04359e-05	0	0	0	0	0	0	0	0	0.000150013	0	0	0.000123234	0	0	0	0	0	7.59183e-05	0	5.38702e-05	0	5.72847e-05	0	0	0	0	0.000167253	0	0	7.02271e-05	0	0	7.16007e-05	7.21415e-05
Caminibacter	0.00234031	0.00254702	0.00368848	0.0034372	0.00289779	0.00218516	0.00137181	0.00165801	0.00226083	0.00249145	0.00225019	0.00289346	0.00334111	0.00283438	0.00176619	0.00185322	0.00121472	0.00119152	0.00247335	0.00220163	0.000153446	0.00274738	0.00384644	0.00309337	0.00312384	0.00291976	0.00312246	0.0042238	0.00301055	0.00341915	0.00241509	0.00301976	0.0038718	0.00333271	0.00257763	0.00346279
Campanula	0	5.04359e-05	0	0	0	0	0	0	0	0	0	0	0	0	0	0	0	0	0	0	0	0	0	0	0	0	0	0	0	0	0	0	0	0	0	0
Campiglossa	0	0	0	0	0	6.24332e-05	0	0	0	0	0	0	0	0	0	0	0	0	0	0	0	0	0	0	0	0	0	0	0	0	0	0	0	0	0	0
Camponotus	0.000376962	0.000655667	0	0	0.00133744	0	0.000315516	0.000447399	0	0.000934294	0	0.000430655	0.00107393	0	0	0	0.000349692	0	0	0.00296081	0	0.00237029	0	0	0	0.00259535	0	0.00227863	0	0.00327669	0.000762661	0	0.00321277	0.00144117	0.00150362	0.00201996
Campsicnemus	3.14135e-05	0	0	0	0	0	0	0	0	0	0	0	0	0	0	0	0	0	0	0	0	0	0	0	0	0	0	0	0	0	0	0	0	0	0	0
Camptotheca	0	0	0	0	0	0	0	0	6.28009e-05	0	0	0	5.96627e-05	0.000123234	0	0.000102956	0	0	0	7.59183e-05	0	0	4.74869e-05	0	0	0	0	0.000222305	0	0	0	0	8.23788e-05	0	0	0
Campylobacter	0.0431622	0.036213	0.0411346	0.0545128	0.0377271	0.0426419	0.0331703	0.0356603	0.0393762	0.0513862	0.0193516	0.0567523	0.0407496	0.0186083	0.0271993	0.0319165	0.0272852	0.0211384	0.031329	0.0294563	0.0134521	0.041103	0.0405063	0.048692	0.0539572	0.0552593	0.0494511	0.0482958	0.0507891	0.055775	0.0769779	0.0452965	0.0520634	0.0527829	0.0436764	0.0474691
Canarium	0	0	0	0	0	0	0	0	0	0	0	0	0	0	0	0	0	0	0	0	0	0	0	5.72847e-05	0	0	0	0	0	0	0	7.02271e-05	0	0	0	0
Canavalia	0	0	0	0	0	0	0	0	6.28009e-05	0.00010381	0	0	0	0	0	0	0	4.41302e-05	0	0	5.11485e-05	0	0	0	7.09964e-05	0	0	5.55763e-05	0	7.12324e-05	0	7.02271e-05	0	0	7.16007e-05	0
Candelariella	0	0	0	0	0	0	0	0	0	0	0	0	0	0	0	0	0	0	0	0	0	0	0	0	0	0	0	5.55763e-05	0	0	0	0	0	0	0	0
Candida	0.00248167	0.00257223	0.00809863	0.01598	0.01265	0.0101142	0.00342952	0.00444767	0.000879213	0.00378908	0.00150013	0.0023686	0.00328145	0.00123234	0.00401808	0.00314017	0.00279754	0.00538389	0.020911	0.0265714	0.00112527	0.00517154	0.00417884	0.00509834	0.00752561	0.00270349	0.00551877	0.00655801	0.0056866	0.00690954	0.00325402	0.00105341	0.00626079	0.00414337	0.00415284	0.00663702
Candidatus Accumulibacter	0.0756123	0.0700555	0.0365641	0.0258695	0.0594605	0.0599359	0.05752	0.0567802	0.0342265	0.0302088	0.143712	0.0803575	0.0749364	0.116579	0.0570479	0.0576556	0.059052	0.0456307	0.0547134	0.0447159	0.0480285	0.0764419	0.0732722	0.0860989	0.0941412	0.0965685	0.0917858	0.0835312	0.0968951	0.100153	0.0782745	0.0985286	0.0846854	0.0845787	0.0796916	0.0823134
Candidatus Amoebophilus	0.00731935	0.00698538	0.00593365	0.00428143	0.00635286	0.00561899	0.00613199	0.00610568	0.00452167	0.00487909	0.00675056	0.00946095	0.0060856	0.00455965	0.00260513	0.00288278	0.00298159	0.00326564	0.00712024	0.00652898	0.000613782	0.00700313	0.00617329	0.00819171	0.0132053	0.00940813	0.00784246	0.00805857	0.0110944	0.0115396	0.0109823	0.00702271	0.00807312	0.00603491	0.00902169	0.00735843
Candidatus Arthromitus	0	0	0	0	0	0	0	0	0	0	0	0	0	0	0	0	0	0	7.49499e-05	0	0	0	0	0	0	0	0	0	0	0	0	0	0	0	0	0
Candidatus Azobacteroides	0.00114659	0.00131133	0.00072166	0.00126634	0.00122599	0.00124866	0.00130322	0.00140799	0.00125602	0.00155716	0.00885074	0.00693085	0.00101427	0.000862637	0.000662321	0.000617739	0.00145398	0.000794344	0.000974348	0.000835102	0.000613782	0.000969664	0.00123466	0.00194768	0.00255587	0.00151395	0.00152492	0.00177844	0.00256454	0.00270683	0.00221172	0.000912952	0.00107092	0.00108088	0.00186162	0.00137069
Candidatus Blochmannia	0.00144502	0.00156351	0.00392904	0.00265328	0.00105881	0.00174813	0.0014404	0.00119745	0.00119322	0.000830483	0.000450038	0.00148038	0.00184954	0.000123234	0.00181034	0.00133843	0.00129754	0.00105913	0.0022485	0.00121469	0.000255743	0.00161611	0.00199445	0.00200496	0.00220089	0.0030279	0.00268677	0.00216748	0.00289905	0.00270683	0.00320318	0.0025984	0.00313039	0.00216176	0.00179002	0.00158711
Candidatus Cardinium	0	0	0	0	0	0	0	0	0	5.19052e-05	0	0	0	0	0	0	0	0	0	0	0	0	0	0	0	0	0	0	0	0	0	0.000140454	0	0	0	0
Candidatus Carsonella	0	0	0	0	0	0	0	0	0	0	0	0.000107664	0	0	0	0	0	0	0	0	0	0	0	0	0	0.000108139	0	0	0	0	0	0	0	0.000180146	7.16007e-05	0
Candidatus Chloracidobacterium	0.00171204	0.00156351	0.00144332	0.00114573	0.00445815	0.00380842	0.00108373	0.00130272	0.00288884	0.0019724	0.011701	0.00216673	0.00369909	0.00591523	0.00172203	0.0019047	0.00133435	0.00269194	0.00367254	0.0045551	0.000306891	0.00366318	0.00356151	0.00601489	0.00454377	0.00686685	0.00646277	0.00544648	0.00563084	0.00598352	0.00198292	0.00589908	0.00683744	0.00549447	0.00343683	0.00512205
Candidatus Cloacamonas	0.00411517	0.00388357	0.0112258	0.0147739	0.00423524	0.00499466	0.00290824	0.00242122	0.00759891	0.00747435	0.012151	0.00690394	0.004952	0.00492936	0.00225189	0.00200765	0.00136196	0.00229477	0.00397234	0.00372	0.000409188	0.00743409	0.00645821	0.00704602	0.00617668	0.00659651	0.00617231	0.00616897	0.00691312	0.00648215	0.00401668	0.0051968	0.00510748	0.00585476	0.00479725	0.00714201
Candidatus Desulforudis	0.0344449	0.0388861	0.0437807	0.0483017	0.0309841	0.0290939	0.0271069	0.0271203	0.0455307	0.0952461	0.036153	0.0447343	0.0356186	0.0311782	0.0240202	0.0213635	0.011319	0.0108119	0.023909	0.0211812	0.00219939	0.0301135	0.0356626	0.0370632	0.0353562	0.0359023	0.0363077	0.0411821	0.0409212	0.0366847	0.0388703	0.0360967	0.038718	0.0538638	0.0303587	0.0347722
Candidatus Endobugula	3.14135e-05	0	0	0.000120604	0.000111454	0	0	7.89528e-05	6.28009e-05	0.000207621	0	2.69159e-05	0	0.000123234	0	5.14782e-05	0	0	0	0	0	0	0	0	0.000141993	0.000216279	7.26154e-05	0.000222305	0.000167253	7.12324e-05	0	0	0.000164758	0	0.000143201	0.000216424
Candidatus Fritschea	0	0	0	0	5.57268e-05	0	0	0	0	0	0	2.69159e-05	5.96627e-05	0	0	0	0	0	0	0	0	0	0	5.72847e-05	0	0.000108139	7.26154e-05	0	0	7.12324e-05	0.000152532	0	8.23788e-05	9.00732e-05	0	0
Candidatus Hamiltonella	0.00270156	0.00148786	0.00272627	0.00397992	0.00211762	0.00262219	0.00286708	0.00340813	0	0.00114191	0.0024002	0.00157458	0.00262516	0.00234144	0.00150126	0.00144139	0.00206134	0.00317738	0.0019487	0.00151837	0.00624012	0.00258577	0.0021844	0.00206225	0.00276886	0.00259535	0.00275938	0.00216748	0.00278755	0.00327669	0.00404211	0.0033709	0.0015652	0.00117095	0.00150362	0.00230853
Candidatus Hemobacterium	0	0	0	0	0	0	0	0	0	0	0	0	0	0	0	0	0	0	0	0	0	5.38702e-05	0	0	0	0	0	0	0	0	0	0	0	0	0	0
Candidatus Hodgkinia	0	0	0	0	0	6.24332e-05	8.23085e-05	0	0	0	0	0	0	0	0	0	0	0	0	0	0	0	0	0	0.000141993	0	0	0	0	0	0	0	0	0	0	0
Candidatus Kleidoceria	0	0	0	0	0	0	0	0	0	0	0	0	0	0	0	0	0	0	0	0	0	0	0	5.72847e-05	0	0	0	0	0	0	0	0	0	0	0	0
Candidatus Korarchaeum	0.00505757	0.00610275	0.00745715	0.00536686	0.00434669	0.00536925	0.00282593	0.00405291	0.00822692	0.00788959	0.00735061	0.00660786	0.00525032	0.00542229	0.00494533	0.00416974	0.00167484	0.00211825	0.00397234	0.00402367	0.00138101	0.00538702	0.00622078	0.00675959	0.00631868	0.00562325	0.00530092	0.00622455	0.00663436	0.00605475	0.00475392	0.00617998	0.00823788	0.00693564	0.00544165	0.00519419
Candidatus Koribacter	1.26388	1.34371	0.49121	0.376886	1.54358	1.45101	0.735633	0.82532	0.891459	0.655978	2.79338	1.57131	1.56012	1.9052	0.4793	0.563996	0.807458	1.0717	1.46272	1.3827	0.197433	1.229	1.1847	1.64464	1.28177	0.985096	0.972102	1.19823	0.682336	0.738395	0.476867	1.79936	0.807065	0.829394	1.11912	1.55025
Candidatus Kuenenia	0.0180942	0.0187117	0.0259798	0.0293067	0.0359438	0.0297182	0.010851	0.00939538	0.039439	0.0305203	0.136511	0.0248838	0.0426588	0.0799788	0.0150126	0.015289	0.00915641	0.0169019	0.0312541	0.0323412	0.00460337	0.0414262	0.0465371	0.0505824	0.0604179	0.0470407	0.043424	0.0565211	0.0855777	0.0812049	0.0454292	0.0517574	0.0532167	0.0621505	0.04339	0.0520862
Candidatus Liberibacter	0.00168062	0.00100872	0.0010424	0.000180905	0.00178326	0.0020603	0.00150899	0.00088164	0.00238644	0.000986199	0.0012001	0.00219365	0.0014319	0.00172527	0.00132464	0.00087513	0.00174846	0.00141217	0.00142405	0.00197388	0.000562634	0.00237029	0.00199445	0.00257781	0.00298185	0.00362267	0.00304985	0.0030567	0.00323355	0.00413148	0.0021863	0.00231749	0.00395418	0.00396322	0.00300723	0.00302994
Candidatus Magnetobacterium	0	2.5218e-05	0	0.000241207	0.000111454	0	4.11543e-05	0	0.000376806	0.000207621	0.000750063	0	0.000119325	0.00061617	4.41547e-05	0	5.52146e-05	8.82605e-05	0	7.59183e-05	0	0.000269351	9.49737e-05	0.000171854	7.09964e-05	0	0	0.000222305	0.000167253	0	0	0.000140454	0	9.00732e-05	7.16007e-05	7.21415e-05
Candidatus Micrarchaeum	0.000596857	0.000580013	0.00136314	0.00229147	0.00111454	0.00156083	0.000452697	0.000381605	0.00175843	0.00109001	0.00225019	0.000619067	0.00113359	0.00135557	0.000927249	0.00108104	0.000285275	0.000926735	0	0.000759183	0	0.00118514	0.00161455	0.00154669	0.00120694	0.00243314	0.00130708	0.00144498	0.00418132	0.00519996	0.00177954	0.00147477	0.00247136	0.0027022	0.000859209	0.00165925
Candidatus Nitrososphaera	0.000738217	0.00103394	8.01844e-05	0	0.000111454	0.0001873	2.74362e-05	5.26352e-05	0.000188403	0.000207621	0.00150013	0.000107664	0.000357976	0.000739403	0	0.000102956	3.68097e-05	0	0	7.59183e-05	5.11485e-05	0.000323221	0.000189947	0	0	0	7.26154e-05	0	0	0	0	0.000140454	0	9.00732e-05	0	0.000216424
Candidatus Odyssella	0.000235601	5.04359e-05	8.01844e-05	0.000241207	0.000724449	0.000374599	9.60266e-05	0.0002237	0.000188403	5.19052e-05	0.000900075	6.72899e-05	0.000178988	0.000369702	4.41547e-05	0.000154435	7.36194e-05	0.000308912	0.000449699	0.000303673	0.000102297	0.000377092	0.000569842	0.000515562	0.000638967	0.00113546	0.000363077	0.000500187	0.000892015	0.000641091	0.00025422	0.00049159	0.00107092	0.00027022	0.000358004	0.000432849
Candidatus Parvarchaeum	0.000424082	0.000630449	0.00248572	0.00192966	0.000612995	0.000811632	0.00028808	0.000236858	0.00069081	0.00129763	0.00165014	0.000699814	0.000715952	0.000369702	0.000618166	0	8.28218e-05	0.000353042	0.000524649	0.000835102	0	0.000377092	0.000949737	0.00114569	0.000496974	0	0.00145231	0.000944798	0.00100352	0.000712324	0.000305065	0.00126409	0.00140044	0.000810659	0.000501205	0.000793556
Candidatus Pelagibacter	0.0180156	0.0155595	0.0101834	0.00814074	0.0158264	0.0150464	0.0147058	0.0137378	0.00879213	0.00757816	0.0072006	0.0156112	0.0180181	0.0076405	0.0144828	0.0127666	0.0068466	0.00820822	0.0137908	0.010249	0.00491026	0.0202013	0.0186623	0.0189039	0.0178911	0.0204384	0.0230191	0.018896	0.0180076	0.0200163	0.0111094	0.0184697	0.0205947	0.0220679	0.0168262	0.0187568
Candidatus Phytoplasma	0.00193193	0.000605231	0.00593365	0.0114573	0.00206189	0.0014984	0.000781931	0.000789528	0.00364245	0.00472337	0.000150013	0.00174954	0.000954603	0	0.00145711	0.00128696	0.000432514	0.000838475	0.000674549	0.00091102	0.000613782	0.000861924	0.00156707	0.00194768	0.00177491	0.00248721	0.00167015	0.00244536	0.00345656	0.0028493	0.00249136	0.0018259	0.00247136	0.00153124	0.00114561	0.0020921
Candidatus Portiera	0	0	0	0	0	0	0	0	0	0	0	0	0	0	0	0	0	0	0	7.59183e-05	0	0	0	0	7.09964e-05	0	0.000145231	0	0	0	0	0	0	0	0	0
Candidatus Protochlamydia	0.0197277	0.0198465	0.0194046	0.0201408	0.0208418	0.0178559	0.0136358	0.0139352	0.0135022	0.0150006	0.0142512	0.0222191	0.0288767	0.013186	0.0097582	0.0109134	0.00976377	0.0123123	0.0175383	0.0168539	0.00250628	0.0273661	0.0320061	0.0292152	0.0378411	0.0911075	0.0779889	0.0350687	0.0860237	0.0810624	0.102451	0.0292847	0.0648321	0.0502609	0.0257763	0.0287123
Candidatus Puniceispirillum	0.0145759	0.015736	0.00817881	0.00627138	0.0137645	0.0138602	0.0110568	0.0115666	0.00835252	0.00975818	0.0181515	0.014723	0.0182568	0.0177457	0.0098465	0.0119944	0.00773004	0.00834061	0.014915	0.0119951	0.00859295	0.016592	0.0189947	0.022742	0.0219379	0.0292517	0.0337661	0.022564	0.0235826	0.0236491	0.0111857	0.0209277	0.0294092	0.0312554	0.0173274	0.0217146
Candidatus Regiella	0.000659684	0.00103394	0.000801844	0.000542716	0.00111454	0.000936498	0.00201656	0.00248701	0.00157002	0.000934294	0.00195016	0.00104972	0.00220752	0.00258791	0.00278175	0.00226504	0.00225459	0.0029126	0.000674549	0.000759183	0.0018925	0.00193933	0.00118717	0.00126026	0.00234288	0.00243314	0.00232369	0.00144498	0.00223004	0.0022082	0.0021863	0.00175568	0.00337753	0.00153124	0.00157522	0.00122641
Candidatus Riesia	9.42405e-05	2.5218e-05	0.000160369	0	0.000222907	0	0	0.000565828	0.000251204	0.000155716	0	0	5.96627e-05	0.000123234	0	0	0.000174846	0	0	0	0	0.000161611	0	0.000114569	0.000141993	0.000162209	0.000508308	0.000222305	0.000390257	0.000213697	0.000533863	7.02271e-05	0.000411894	0.000180146	7.16007e-05	0.000216424
Candidatus Solibacter	1.6429	1.69329	0.698727	0.522877	1.92124	1.79333	0.813085	0.889114	0.788843	0.718005	3.39748	2.12635	1.7906	1.87057	0.656139	0.750141	0.889764	1.08119	1.65085	1.54	0.252571	1.68091	1.56844	2.45018	2.02865	2.01707	1.99946	2.05088	1.87396	2.0505	1.55774	3.18332	2.09127	2.00548	1.95227	2.34756
Candidatus Sulcia	0.000973819	0.000479141	0.0015235	0.000482414	0.000780176	0.0001873	0.000919112	0.00106586	0.000251204	0.000207621	0.00150013	0.00102281	0.000477302	0.000492936	0.000353238	0	0.00057055	0.000220651	0.000374749	0.000607347	0.000102297	0.000915794	0.000854763	0.00097384	0.00248487	0.00183837	0.000944	0.00127826	0.00178403	0.00185204	0.00190665	0.00112363	0.0011533	0.000900732	0.00128881	0.00115426
Candidatus Tremblaya	0	0	0	0	0	6.24332e-05	0	0	0	5.19052e-05	0.000150013	0	0	0.000123234	0	5.14782e-05	0	0	0	0	0	5.38702e-05	0	0	0	0	0	0	0	0	0	7.02271e-05	0	0	0	0
Candidatus Zinderia	0	0	0.000400922	0	0.000111454	0	0	0	0	0	0	0	0	0	0	0	0	0	0	0	5.11485e-05	0	9.49737e-05	0	0	0	0	0	0	0	0	0	0	0	0.000143201	7.21415e-05
Canis	0.0076806	0.00630449	0.0108249	0.00603018	0.00495969	0	0.00492479	0.00360551	0	0.00373717	0	0.0050602	0.00459403	0	0.0033116	0	0.00357974	0.00295673	0	0.00614938	0	0.00608734	0.0065057	0.0097384	0.0130633	0.0105977	0.00631754	0.012727	0.0119865	0.0131068	0.00508441	0.00835702	0.00988545	0.00801652	0.00644406	0.00692558
Cannabis	0	0	0	0	0	0	0	0	0	0	0	0	0	0	0	0	0	0	0	0	0	0	4.74869e-05	0	0	0	0	0	0	0	0	0	0	0	0	0
Canoparmelia	0	0	0	0	0	0	0	0	0	0	0	0	0	0	0	0	0	4.41302e-05	7.49499e-05	0	5.11485e-05	0	0	0	0	0	0	0	0	0	0	0	0	0	0	0
Cantharellus	0	0	0	0	0	0	0	0	0	0	0	0	0	0	0	5.14782e-05	0	0	0	0	0	0	0	0	0	0	0	0	0	0	0	0	0	0	0	0
Capnocytophaga	0.0109319	0.00804453	0.0115466	0.012181	0.0168295	0.0156083	0.0171202	0.0168301	0.0118066	0.0128725	0.0333028	0.0325414	0.0158703	0.0102284	0.00830109	0.00684661	0.0134355	0.0114297	0.0131912	0.0126784	0.00184135	0.0155685	0.016288	0.0226275	0.0325163	0.0283325	0.0246166	0.0205077	0.0246977	0.071731	0.0162447	0.019172	0.0183705	0.0193657	0.0275663	0.0203439
Capra	0	5.04359e-05	0	6.03018e-05	0	0	0	0	0	5.19052e-05	0	1.3458e-05	0.000178988	0	4.41547e-05	5.14782e-05	0	4.41302e-05	7.49499e-05	0	0	0.000161611	9.49737e-05	0.000229139	0	0.000108139	7.26154e-05	0.000111153	0	0	0	0.000280908	0	9.00732e-05	7.16007e-05	7.21415e-05
Capripoxvirus	0	0	0	0	0	0	0	0	0	0	0	0	0	0	0	0	0	0	0	0	0	0	0	0	0	5.40697e-05	0	0	0	0	0	0	0	0	0	0
Capronia	0	0	0	0	0	0	0	0	0	0	0	0	0	0	0	0	0	0	7.49499e-05	0	0	0	0	0	0	0	0	0	0	0	0	0	0	0	0	0
Capsaspora	0.000989525	0.000933065	0	0	0.00384515	0	0.000727059	0.000776369	0	0.00254336	0.0147012	0.00103626	0.00369909	0.0138022	8.83095e-05	5.14782e-05	0.000773004	0	7.49499e-05	0.00258122	0	0.0075957	0.0079303	0.00945197	0.0103655	0.00816453	0	0.00839203	0.0123767	0.0128218	0.00200834	0.00835702	0.00906166	0.00576469	0.00472565	0.0085127
Capsella	4.71203e-05	5.04359e-05	0	0	5.57268e-05	0	0	0	0	0.00010381	0	0	0.000119325	0	4.41547e-05	0	0	0	0	7.59183e-05	0	0.000161611	0.000142461	5.72847e-05	7.09964e-05	0	0	5.55763e-05	5.57509e-05	7.12324e-05	5.08441e-05	0.000210681	0	9.00732e-05	0	0.000144283
Capsicum	0.000157068	2.5218e-05	0.000240553	6.03018e-05	0.000111454	0.000437032	0.000137181	0	6.28009e-05	0.000311431	0	9.42058e-05	0.000178988	0	4.41547e-05	0.000154435	3.68097e-05	0	0.0002998	0.000303673	0	5.38702e-05	0.000379895	0.000229139	0.000212989	0.000324418	0.000217846	0.000222305	0.00061326	0.000356162	0.000152532	0.000280908	0.000329515	0.000450366	0.000214802	0.00050499
Caragana	3.14135e-05	0	0	0	5.57268e-05	0	0	2.63176e-05	0	0	0	0	5.96627e-05	0	0	0	0	0	0	0	0	0.00010774	0	0	0	0	0	0	0	7.12324e-05	0	0	0	0	0	0
Carangoides	0	0	0	0	5.57268e-05	0	0	0	0	0	0	0	0	0	0	0	0	0	0	0	0	0	0	0	0	0	0	0	0	0	0	0	0	0	0	0
Carapichea	0	0	0	0	0	0	0	0	0	0	0	0	0	0	0	0	0	0	0	0	0	5.38702e-05	0	0	0	0	0	0	0	0	0	0	0	0	0	0
Carapus	0	0	0	0	0	0	0	0	0	0	0	0	0	0	0	0	9.20243e-06	0	0	7.59183e-05	0	0	0	0	0	0	0	0	0	0	0	0	0	0	0	0
Carassius	1.57068e-05	7.56539e-05	8.01844e-05	0.000120604	0.00016718	6.24332e-05	0	3.94764e-05	0.000125602	0.000155716	0	6.72899e-05	0	0.000123234	4.41547e-05	0.000102956	9.20243e-06	0	0.00022485	0.000151837	0	0.00010774	9.49737e-05	5.72847e-05	0	0.000108139	0	0	5.57509e-05	0	2.5422e-05	0	8.23788e-05	0	0.000143201	0
Carbophilus	0	0	0	0	0	6.24332e-05	2.74362e-05	0	0	0	0	0	0	0	0	0	0	0	0	0	0	0	0	0	0	0	0	0	0	0	0	0	0	0	7.16007e-05	7.21415e-05
Carboxydothermus	0.0607066	0.0614058	0.105683	0.131156	0.0678753	0.0709865	0.0434452	0.040358	0.10425	0.237466	0.0409534	0.082282	0.0661063	0.0282206	0.0377081	0.0410282	0.0206502	0.0224623	0.0468437	0.046462	0.00675161	0.0616275	0.0619229	0.0691426	0.0660266	0.0671005	0.0710904	0.0734719	0.0692984	0.0656763	0.0521915	0.0721232	0.0781775	0.0970989	0.0605026	0.0700494
Carcina	0	0	0	0	0	0	0	0	0	0	0	0	0	0	0	0	0	0	0	0	0	0	0	0	0	0	0	0	0	0	0	0	0	0	7.16007e-05	0
Cardamine	0	0	0	0	0	0	0	0	0	0	0	0	0	0	0	0	0	0	0	0	0	0	0	0	0	0	0	0	5.57509e-05	0	0	0	0	0	0	0
Cardiobacterium	0.0044293	0.00456445	0.00497143	0.00548746	0.00495969	0.00599359	0.00768213	0.00707943	0.00477287	0.00519052	0.00795066	0.00388935	0.00727885	0.0145416	0.0103322	0.00797913	0.00778525	0.00564867	0.00434709	0.00402367	0.00398959	0.00856537	0.00745544	0.00721787	0.0078806	0.0104355	0.0100209	0.00700262	0.00997942	0.0108273	0.00612671	0.00807611	0.00972069	0.0077463	0.00794768	0.007647
Cardiocladius	0	0	0	0	0	0	0	0	0	0	0	0	0	0	0	0	0	0	0	0	0	0	0	0	0	0	0	0	0	0	0	0	0	0	0	0
Carex	0	0	0	0	0	0	0	0	0	0	0	0	0	0.000123234	0	0	0	0	0	0	0	5.38702e-05	0	0	0	0	0	0	0	0	0	0	0	0	0	0
Carica	0	0	8.01844e-05	0	0	0	0	0	6.28009e-05	5.19052e-05	0	0	0	0	0	0	0	0	7.49499e-05	7.59183e-05	0	0	4.74869e-05	0.000171854	0.000141993	5.40697e-05	0	0.000166729	0.000278755	0.000142465	0	0	8.23788e-05	0	0	0
Carnobacterium	0.00282722	0.00249658	0.0254986	0.0576485	0.0161051	0.0285944	0.00451325	0.00380289	0.013879	0.0253816	0.00870073	0.00709235	0.00459403	0.00714757	0.00587258	0.00494191	0.00207975	0.00410411	0.00494669	0.00668081	0.00322236	0.00694926	0.00569842	0.00475463	0.00646067	0.00497441	0.00573661	0.00622455	0.00462733	0.00413148	0.00630467	0.00625021	0.00362467	0.00594483	0.00443924	0.00649273
Carpenteria	0	0	0	0	0	0	0	0	0	0	0	0	0	0	0	0	0	0	0	0	0	0	4.74869e-05	0	0	0	0	0	0	0	0	0	0	0	0	0
Carposina	0	0	0	6.03018e-05	0	0	0	0	0	0	0	0	0	0	0	0	0	0	0	0	0	0	0	0	0	0	0	0	0	0	0	0	0	0	0	0
Carteria	0	5.04359e-05	0	0	0	0	0	0	0	0	0	0	0	0	0	0	0	0	0	0	0	0	0	0	7.09964e-05	0	0	0	0	0	0	0	0	0	0	0
Carthamus	0	0	0	0	0	6.24332e-05	0	0	0	0	0	0	0	0	0	0	0	0	0	0	0	0	0	0	0	0	0	0	0	0	0	0	0	0	0	0
Carukia	0	0	0	0	5.57268e-05	0	0	0	0	0	0	0	0	0	0	0	0	0	7.49499e-05	0	0	0	0	0	0	0	0	0	0	0	0	0	0	0	0	0
Castanea	0	0	0	0.000241207	0	0	0	0	0	0	0	0	0	0	0	0	0	0	0	0.000151837	0	0	0	0	0	0	0	0	0	0	0	0	0	0	0	0
Castellaniella	1.57068e-05	5.04359e-05	0	6.03018e-05	5.57268e-05	0.000124866	2.74362e-05	0	0.000125602	0.000207621	0	1.3458e-05	0	0	0.000485702	0.000154435	1.84049e-05	4.41302e-05	7.49499e-05	0	0.00071608	0	4.74869e-05	0	0	5.40697e-05	0.000290461	5.55763e-05	0.000167253	0.000142465	0	7.02271e-05	0	9.00732e-05	0.000143201	0
Castoreum	0	0	0	0	0	0	0	0	0	0	0	0	0	0	4.41547e-05	0	0	0	0	0	0	0	0	0	0	0	0	0	0	0	0	0	0	0	0	0
Catenibacterium	0.002089	0.00103394	0.00609402	0.0135679	0.00323216	0.00362113	0.00183822	0.00200014	0.00546368	0.0132877	0.00510043	0.00244935	0.0039974	0.00455965	0.0051661	0.00869982	0.00327606	0.00141217	0.00322284	0.00129061	0	0.00339382	0.00337157	0.00217682	0.0039048	0.00281163	0.00341292	0.00294555	0.0031778	0.00249313	0.00183039	0.00287931	0.00263612	0.00351286	0.00243442	0.00367922
Catenulispora	0.61027	0.575752	1.03526	0.559962	0.561503	0.617152	0.668112	0.558341	1.4377	0.537375	0.414335	0.262821	0.766904	1.03332	0.94054	0.97088	0.289269	0.601407	0.45667	0.32865	0.0853158	0.641541	0.652564	0.480561	0.325305	0.193624	0.200709	0.424548	0.200425	0.151298	0.0943412	0.404719	0.258587	0.266617	0.514093	0.461417
Catenuloplanes	0	5.04359e-05	0.000481107	0.000120604	0	0.000124866	0	0	0	0	0	0	0	0	0	0	0	0	0	0	0	0	0	0	0	0	0	0	5.57509e-05	0	0	0	0	0	0	0
Catha	0	0	0	0	0	0	0	0	0	0	0	0	0	0	0	5.14782e-05	0	0	0	0	0	0	0	0	0	0	0	0	0	0	0	0	0	0	0	0
Catharacta	0	0	0	0	0	0	0	0	0	0	0	0	0	0	0	0	0	0	0	0	0	0	0	0	0	0	0	0	5.57509e-05	0	0	0	0	0	0	0
Catharanthus	0.000204188	0.000176526	8.01844e-05	0	0.000390088	0.000312166	2.74362e-05	3.94764e-05	0.000125602	0	0	0.000228785	0.00065629	0.000123234	0.000220774	0.000360348	0.000128834	8.82605e-05	0.000824449	0.000379592	5.11485e-05	0.000215481	0.000142461	0.000744701	0.000212989	0.000540697	0.000508308	0.000778069	0.000334506	0.000142465	7.62661e-05	0.000210681	0.000411894	0.000180146	0.000358004	0.000360707
Cathaya	0	0	0	0	0	0	0	0	0	0	0	0	0	0.000123234	8.83095e-05	0	0	0	0	0	0	0	0	0	0	0	0	0	0	7.12324e-05	0	0	0	0	0	0
Catocala	0	0	0	0	0	0	0	0	0	0	0	0	0	0	0	0	0	0	0	0	0	5.38702e-05	4.74869e-05	0	0	0	0	0	0	0	0	0	0	0	0	0
Catonella	0.00180628	0.00146264	0.00392904	0.00868346	0.00351079	0.00493222	0.00207143	0.00248701	0.00420766	0.00664387	0.00315026	0.00255701	0.00196887	0.00345055	0.00176619	0.003552	0.000487729	0.00132391	0.0020986	0.000835102	0.000664931	0.00237029	0.00199445	0.00292152	0.00283985	0.00335232	0.00275938	0.00277882	0.00234154	0.00320546	0.00256763	0.00273886	0.00411894	0.00225183	0.00200482	0.00252495
Catostylus	0	0	0	0	0	0	0	0	0	0	0	0	0	0	4.41547e-05	0	0	0	0	0	0	0	0	0	0	0	0	0	0	0	0	0	0	0	0	0
Caulerpa	0	0	0	0	0	0	0	0	0	5.19052e-05	0	0	0	0	0	0	0	0	0	0	0	0	0	0	0	0	0	0	0	0	0	0	0	0	0	0
Caulerpella	0	0	0	0	5.57268e-05	0	0	0	0	0	0	0	0	0	0	0	0	0	0	0	0	0	0	0	0	0	0	0	0	0	0	0	0	0	0	0
Caulimovirus	0	0	0	0	0	0	0	0	0	0	0	0	0	0	0	0	0	0	0	0	0	0	0	0	0.000212989	0	0	0	0	0	0	0	0	0	0	0
Caulobacter	0.424679	0.41998	0.157883	0.120302	0.349519	0.358741	0.369799	0.393461	0.212079	0.162775	0.35913	0.392071	0.442339	0.430949	0.426888	0.392367	0.547931	0.385963	0.329854	0.269586	0.168637	0.990889	0.859275	0.512927	0.51586	0.833809	0.838998	0.468008	0.485814	0.488227	0.32736	0.511955	0.566684	0.481802	0.553617	0.451173
Cavemovirus	0	0	0	0	0	0	0	0	0	0	0	0	0	0	0	0	0	0	0	0	0	0	0	0	0	0	0	0	0	7.12324e-05	0	0	0	0	0	0
Cavia	0.00260732	0.00133655	0.0015235	0.000904527	0.00150462	0.000686765	0.00135809	0.000815846	0.000188403	0.000986199	0	0.00104972	0.00238651	0.000123234	0.000309083	0.002368	9.20243e-06	8.82605e-05	0.000374749	0.00136653	0.000204594	0.000592572	0.000807277	0.00343708	0.00283985	0.000540697	0.000363077	0.00300112	0.000278755	0.00398901	0.00213545	0.00351135	0	0.00216176	0.00236282	0.00266923
Cebus	0	0	0	0	5.57268e-05	0	0	0	0	0	0	2.69159e-05	0	0	0	0	0	0	0	0	0	0	0	0	0	0	0	0	0	0	0	0	0	0	0	0
Cecidoses	0	0	0	0	0	0	0	2.63176e-05	0	0	0	0	0	0	0	0	0	0	0	0	0	0	4.74869e-05	0	0	0	0	0	0	0	0	0	0	0	0	0
Cecidostiba	0	0	0	0	0	0	0	0	0	0	0	0	0	0	0	0	0	0	0	0	0	0	0	0	0	0	0	0	5.57509e-05	0	0	0	0	0	0	0
Cedecea	0	0	0	0	0	0	0	0	0	0	0	0	0	0	0	0	0	0	0	0	0	0	0	0	0	0	0	0	0	0	0	0	8.23788e-05	0	7.16007e-05	0
Cellana	0	0	0	0	0	0	0	0	0	0	0	0	0	0	0	0	0	0	0	0	0	0	0	0	0	0	0	0	5.57509e-05	0	0	0	0	0	0	0
Cellulomonas	0.0723453	0.0722495	0.111136	0.0629551	0.0844819	0.0897165	0.103284	0.0839268	0.1879	0.093066	0.126911	0.0559044	0.105245	0.0887284	0.273583	0.28766	0.0302116	0.0608115	0.0554629	0.0443363	0.0262903	0.104508	0.105136	0.0780218	0.0686535	0.0446075	0.0475631	0.0734719	0.062664	0.0429531	0.0236933	0.0705782	0.0698572	0.0601689	0.103033	0.0699772
Cellulophaga	0.00383245	0.00481663	0.0108249	0.00994979	0.0158264	0.0144221	0.0043212	0.00469769	0.00709651	0.00825293	0.0262522	0.009286	0.014856	0.0130628	0.00644659	0.00597148	0.0053098	0.0107678	0.0120669	0.0104008	0.0017902	0.0129827	0.0131539	0.0199924	0.0283275	0.0226011	0.0194609	0.0172842	0.0199031	0.054564	0.00554201	0.0179781	0.0181233	0.016033	0.0222678	0.0181797
Cellulosilyticum	0.00515182	0.00501838	0.0175604	0.0288242	0.00841475	0.00874065	0.00438979	0.00392132	0.0242412	0.0732382	0.0139512	0.010726	0.00668222	0.0065314	0.00432716	0.004736	0.00291717	0.00295673	0.00554629	0.00599755	0.000818377	0.00721861	0.00816774	0.00870727	0.00859056	0.00665058	0.00776984	0.00800299	0.0087529	0.0103287	0.00627924	0.00793566	0.0104621	0.00882717	0.00658727	0.00743057
Cellulosimicrobium	3.14135e-05	0	0.000160369	6.03018e-05	0.000111454	0	4.11543e-05	0	6.28009e-05	0.000467147	0.000300025	4.03739e-05	0.000178988	0.000369702	0	5.14782e-05	5.52146e-05	0.000308912	0.000374749	7.59183e-05	0	0.000377092	0.000379895	0.000114569	0	0.000108139	7.26154e-05	5.55763e-05	0.000111502	7.12324e-05	5.08441e-05	7.02271e-05	8.23788e-05	0.000180146	7.16007e-05	0.000288566
Cellvibrio	0.0234188	0.0252684	0.0220507	0.018392	0.0327674	0.0305923	0.0355161	0.0436214	0.027758	0.0247588	0.0210018	0.026566	0.0438521	0.0333964	0.0600504	0.0625976	0.0494078	0.0462044	0.029905	0.0268751	0.017902	0.0408875	0.0375621	0.0423907	0.0403969	0.0537994	0.0559138	0.0385144	0.0493396	0.0596215	0.0352095	0.0461392	0.0468735	0.0401727	0.0441776	0.0411206
Celosia	3.14135e-05	0	0	6.03018e-05	5.57268e-05	6.24332e-05	0	2.63176e-05	0	0	0.000300025	0	0	0	8.83095e-05	0	0	0	7.49499e-05	0	0	0	0	5.72847e-05	7.09964e-05	0	0	0	0	0	0	0	0	0	0.000143201	0
Cenarchaeum	0.0287277	0.0319764	0.00481107	0.00476384	0.00384515	0.00480736	0.00314144	0.00211857	0.00514968	0.00358146	0.00675056	0.00471029	0.00984435	0.011584	0.00229605	0.00339756	0.00117791	0.00105913	0.00359759	0.00265714	0.000204594	0.00517154	0.00546099	0.00504105	0.00560871	0.00513662	0.00486523	0.00589109	0.00540784	0.00406025	0.00353366	0.00498612	0.0042837	0.00684556	0.00443924	0.0050499
Cenchrus	3.14135e-05	0	0	0	0	0	0	0	0	0	0	0	0	0	0	0	0	0	0	0	0	0	0	5.72847e-05	0	0	0	0	5.57509e-05	0	0	0	0	0	0	0
Centotheca	0	0	0	0	0	0	0	0	0	0	0	0	0	0.000123234	0	0	0	0	0	0	0	0	0	0	0	0	0	0	0	0	0	0	0	0	0	0
Centroceras	0	0	8.01844e-05	0	0	0	0	0	0	0	0	0	0	0	0	5.14782e-05	0	0	0	0	0	0	0	0	0.000141993	0	0	0	0	0	0	0	0	0	0	0
Centrolepis	0	0	0	0	5.57268e-05	0	0	0	0	0	0	0	0	0	0	0	0	0	0	0	0	0	0	0	0	0	0	0	0	0	0	0	0	0	0	0
Centropodia	0	0	0	0	0	0	0	0	6.28009e-05	0	0	0	0	0	0	0	0	0	0	0	0	0	0	0	0	0	0	0	0	0	0	0	0	0	0	0
Centropyge	0	0	0	0	0	0	0	0	0	0	0	0	0	0	0	0	0	0	0	0	0	0	0	5.72847e-05	0	0	0	0	0	0	0	0	0	0	0	0
Cephaloleia	0	0	0	0	0	0	0	0	0	0	0	0	0	0	0	0	0	0	0	0	0	0	0	0	0	0	0	0	5.57509e-05	0	0	0	0	0	0	0
Cephaloscyllium	0	0	0	0	0	0	0	0	0	0	0	0	0	0	4.41547e-05	0	0	0	0	0	0	0	0	0	0	0	7.26154e-05	0	0	0	0	0	0	0	0	7.21415e-05
Cephalosporium	0	0	0	0	0	0	0	0	0	0	0	0	0	0	0	0	0	0	0	0.000227755	0	0	0	0	0	0	0	0	0	0	0	0	0	0	0	0
Ceraeochrysa	0	0	0	0	0	0	0	0	0	0	0	0	0	0	0	0	0	0	0	0	0	0	0	0	0	0	0	0	0	0	0	0	8.23788e-05	0	0	0
Ceramium	1.57068e-05	0	0	0	0	0	2.74362e-05	0	0	0	0	0	0	0	0	0.000308869	0	0	0	0	0	0	4.74869e-05	0	0	0	0	0	5.57509e-05	0	0	0	0	0	7.16007e-05	0
Ceratitis	0	0	0	0	0.000111454	0	0	0	0	0	0	1.3458e-05	0.000119325	0	0	0	0	0	0	0	0	0	0	0.000171854	0	5.40697e-05	7.26154e-05	0	5.57509e-05	0	0	0	8.23788e-05	9.00732e-05	0	0
Ceratocystiopsis	0	0	0	0	0	0	0	0	0	0	0	0	0	0	0	5.14782e-05	0	0	0	0	0	0	0	0	0	0	0	0	0	0	0	0	0	0	0	0
Ceratocystis	0	0	0	6.03018e-05	5.57268e-05	0	0	0	0	0	0	0	0	0	0	0	0	0	7.49499e-05	0.000303673	0	0	0	0	0	0	0	0	0	0	0	0	0	0	0	0
Ceratophyllum	0	0	0	0	0	0	0	0	0	0	0	1.3458e-05	0	0	4.41547e-05	0	0	0	0	0	0	0	0	5.72847e-05	0	0	0	0	0.000111502	0.000142465	0	0	0	0	0	0
Ceratopteris	0	0	0	0	0	0	0	0	0	0	0	0	0.000119325	0	0	0	0	0	0	0	0	0	0	0	0	0	0	0	0	0	0	0	0	0	0	0
Ceratosolen	0	5.04359e-05	0	0	0	0	4.11543e-05	0	0	0	0	0	0	0	4.41547e-05	5.14782e-05	0	0	0	0	0	0	0	0	0	0	0	0	0	0	0	0	0	0	0	0
Ceratozamia	0	0	0	0	0	6.24332e-05	0	0	0	0	0	0	0	0	0	0	0	0	0	0	0	0	0	0	0	0	0	0	0	7.12324e-05	0	0	0	0	0	0
Cercis	0	0	0	0	0	0	0	0	0	0	0	0	0	0	0	0	0	0	0	0	0	0	0	5.72847e-05	7.09964e-05	0	0	0	0	0	0	0	0	0	0	0
Cercomonas	0	0	0	0	0	0	0	0	0	5.19052e-05	0.000150013	0	0	0	0	0	0	4.41302e-05	0	7.59183e-05	0	0	0	0	0	0	0	0	0	7.12324e-05	0	0	0	0	0	0
Cercophora	0	0	0	0	0	0	0	0	0	0	0	0	0	0	0	0	1.84049e-05	0	0	0	0	0	0	0	0	0	0	0	0	0	0	0	0	0	0	0
Cercospora	0	2.5218e-05	0.000160369	0.000361811	0.000334361	0.000374599	0	1.31588e-05	6.28009e-05	5.19052e-05	0	2.69159e-05	0.000119325	0	8.83095e-05	5.14782e-05	2.76073e-05	4.41302e-05	0.000449699	0.000759183	0	0	0	0.000114569	7.09964e-05	5.40697e-05	0	0	0	0	0	7.02271e-05	0	0	7.16007e-05	0.000216424
Cerebratulus	0	0	8.01844e-05	0	0	0	0	0	0	0	0	0	0	0	0	0	0	0	0	0	0	0	0	0	0	0	0	0	0	0	0	0	0	9.00732e-05	0	0
Cervus	0	0	0	0	0	0	0	0	0	0	0	0	0	0	0	0	0	0	0	0	0	0	0	0	0	0	0	0	0	7.12324e-05	0	0	0	0	7.16007e-05	0
Cetostoma	0	0	0	0	0	0	8.23085e-05	0	0	0	0	0	0	0	0	0	0	0	0	0	0	0	0	0	0	0	0	0	0	0	0	0	0	0	0	0
Chaetoceros	0	0	0	0	0	0	0	0	0	0	0	2.69159e-05	0	0	0	0	0	0	0	0	0	0	0	0	0	0	0	0	0	0	0	0	0	0	0	0
Chaetomium	0.00513611	0.00509403	0.0254986	0.05596	0.104878	0.0731093	0.00378619	0.0041187	0.0162026	0.0135473	0.0084007	0.0041316	0.00721919	0.0134325	0.0143503	0.0137447	0.00724231	0.0151367	0.092638	0.136805	0.00393844	0.0123363	0.0119192	0.0156387	0.0157612	0.0111924	0.0125625	0.019674	0.0238056	0.0239341	0.0138804	0.0109554	0.0141691	0.0105386	0.0138905	0.021931
Chaetophora	0	0	0	6.03018e-05	0	0	0	0	0	0	0	0	0	0	0	0	9.20243e-06	0	0	7.59183e-05	0	0	0	0	0	0	0	0	0	0	0	0	0	0	0	0
Chaetopsis	0	0	0	0	0	0	0	0	0	0	0	0	0	0	0	0	0	0	0	0	0	0	0	0	0	0	0	0	0	0	2.5422e-05	0	0	0	0	0
Chaetosphaeridium	0.000109947	0.00025218	0.000481107	0.000301509	0.000111454	6.24332e-05	0.000109745	0	0	5.19052e-05	0	0.00013458	0.000357976	0	0	0	4.60121e-05	0	7.49499e-05	0	0	0.000484832	0.000427382	0	0.000354982	0.000270349	0.000217846	0.000389034	0.000836264	0.000854789	7.62661e-05	7.02271e-05	0.000411894	0.000720586	0.000358004	0.000288566
Chalceus	0	0	0	0	0	0	0	0	0	0	0	0	0	0	4.41547e-05	0	0	0	0	0	0	0	0	0	0	0	0	0	0	0	0	0	0	0	0	0
Chalmasia	0	0	0	0	0	0	0	0	0	0	0	0	0	0	0	0	0	0	0	0	0	0	0	0	0	0	0	0	0	0	0	7.02271e-05	0	0	0	0
Chamaebryum	0	0	0.00112258	0.000482414	0	0	0	0	0	0	0	0	0	0	0	0	0	0	0	0	0	0	0	0	0	0	0	0	0	0	0	0	0	0	7.16007e-05	0
Chamaecyparis	0	0	0	0	0	0	0	0	0	0	0	0	0	0	0	0	0	0	7.49499e-05	0	0	0	0	0	0	0	0	0	0	0	0	0	0	0	0	0
Chamaesiphon	0	0	0	0	0	6.24332e-05	0	0	0.000125602	0	0	0	0	0.000123234	0	0	0	0	0	0	0	0	0	0	0	0	0	0	0	7.12324e-05	0	0	0	0	0	0
Chanos	0	0	0	0	0	0	0	0	0	0	0	0	0	0.000123234	0	0	0	0	0	0	0	5.38702e-05	0	0	0	0	0	0	0	0	0	0	0	0	0	0
Chara	3.14135e-05	5.04359e-05	8.01844e-05	0.000301509	0	0.000249733	5.48724e-05	0	0.000251204	0	0	8.07478e-05	0	0.000123234	8.83095e-05	5.14782e-05	9.20243e-06	0.000132391	0	7.59183e-05	0	0.000161611	4.74869e-05	5.72847e-05	0.000425978	0.000540697	0.000363077	0.000222305	0.000223004	0.000356162	2.5422e-05	7.02271e-05	0.000329515	0.000360293	0.000572806	7.21415e-05
Charina	0	0	0	0	0	0	1.37181e-05	0	0	0	0	0	0	0	0	0	0	0	0	0	0	0	0	0	0	0	0	0	0	0	0	0	0	0	0	0
Chasmanthium	0	0	0	0	0	0	0	0	0	0	0	0	0	0	0	0	0	0	0	0	0	0	0	0	0	0	0	0	0	0	5.08441e-05	0	0	0	0	0
Chattonella	0	2.5218e-05	0	0	0.000111454	6.24332e-05	0	2.63176e-05	0	0.00010381	0	4.03739e-05	0	0	0	0	0	4.41302e-05	0	0	0	0	4.74869e-05	0	0	0	0.000217846	5.55763e-05	5.57509e-05	0.000142465	0	0	8.23788e-05	0	0	0
Cheilanthes	0	0	0	0	0	0	4.11543e-05	0	0	0	0	1.3458e-05	0	0	0	0	0	0	0	0	0	0	0	0	0	0	0	0	0	0	0	0	0	0	7.16007e-05	0
Chelativorans	0.144534	0.153956	0.0715245	0.055357	0.136419	0.122744	0.102104	0.0936512	0.105631	0.066802	0.104859	0.135912	0.170755	0.1151	0.0991715	0.103008	0.085555	0.0846859	0.11235	0.101655	0.0535525	0.161772	0.165777	0.193909	0.202766	0.232338	0.24101	0.196796	0.183978	0.166043	0.124238	0.176972	0.21748	0.210681	0.193465	0.188434
Chelidonium	0.00223036	0	0	0	0	6.24332e-05	0	0	0	0	0	0.000282617	0	0	0	0	0	0	0	0	0	0	0	0	0	0	0	0	0	0	0	0	0	0	0	0
Chelifera	0	0	0	0	0	0	0	0	0	0	0	0	0	0	0	0	1.84049e-05	0	0	0	0	0	0	0	0	0	0	0	0	0	0	0	0	0	0	0
Chelonobacter	0	0	0	0	0	0	0	0	0	0	0	0	0	0	0	0	0	0	0	0	0	0	0	0	0	0	0	0	0	0	5.08441e-05	0	0	0	0	0
Chelydra	0	0	0	6.03018e-05	0	0	0	0	0	0	0	0	0	0	0	0	0	0	0	0	0	0	0	0	0	0	0	0	0	0	0	0	0	0	0	0
Cherax	3.14135e-05	0	0	0	0	0	0	0	0	0.000207621	0	2.69159e-05	5.96627e-05	0	0	0	0	0	0	0	0	0	0	0	0	0	0	0	0	0	0	0	0	0	0	0
Chesneya	0	0	0	0	0	0	0	0	0	0	0.000150013	0	0	0	0	0	0	0	0	0	0	0	0	0	0	0	0	0	0	0	0	0	0	0	0	0
Childia	0	0	0	0	0	0	0	0	0	0	0	0	0	0	0	0	0	0	0	0	0	0	0	0	0	0	0	0	5.57509e-05	0	0	0	0	0	0	0
Chilo	0	0	0	0	0	0	0	0	0	0	0	0	0	0	0	0	0	0	0	0	0	0	0	0	0	0	0	0	0	0	0	7.02271e-05	0	0	0	0
Chiloscyllium	0	0	0	0	5.57268e-05	0	0	0	0	0	0	0	0	0	0	0	0	0	0	0	0	0	0	0	0	0	0	0	0	0	0	0	8.23788e-05	0	0.000143201	0
Chiloscyphus	0	0	0	0	0	0	0	0	0	0	0	0	0	0	0	0	0	0	0	0	0	0	0	0	0	0	0	0	0	0	0	0	0	0	0	7.21415e-05
Chimaera	0	0	8.01844e-05	0	0	0	1.37181e-05	0	0	0	0	0	0	0	0	0	0	0	7.49499e-05	0	0	0	4.74869e-05	0	0	0	0	5.55763e-05	0	0	0	0.000140454	0	0	0	0
Chinchilla	0	0	0	0	0	0	0	0	0	0	0	0	5.96627e-05	0	0	0	0	0	0	0	0	0	0	0	0	0	0	0	0	0	0	0	0	0	0	0
Chionodraco	0	0	0	0	0	0	0	0	0	0	0	0	0	0	0	0	0	0	0	0	0	0	4.74869e-05	0	0	0	0	5.55763e-05	0	0	0	0	0	0	0	0
Chionoecetes	0	0	8.01844e-05	0	0	0	0	0	0	0	0	0	0	0	0	0	0	0	0	7.59183e-05	0	0	0	0	0	0	0	5.55763e-05	0	0	0	0	0	0	0	0
Chironex	0	0	0	0	0	0	0	0	0	0	0	0	0	0	0	0	0	0	0	0	0	0	0	0	0	0	0	0	0	0	0	0	0	9.00732e-05	0	0
Chironomus	0	0	0	0	0	0	0	0	0	0	0	2.69159e-05	0	0	0	0	0	4.41302e-05	0	0.000151837	0	0	0	0	0	0	0	0	0	0	0	0	0	0	0	0
Chitinophaga	0.0850835	0.0935839	0.0741706	0.0615078	0.13798	0.130423	0.162683	0.195066	0.0622357	0.0576667	0.231769	0.156839	0.135255	0.154042	0.0555908	0.0670247	0.165984	0.129125	0.117746	0.0974032	0.0277737	0.118245	0.115441	0.183769	0.286399	0.195192	0.178924	0.162839	0.160284	0.208925	0.0954852	0.157519	0.137573	0.107007	0.260555	0.156908
Chlamydia	0.0299528	0.0304381	0.0125088	0.0130252	0.012037	0.0104888	0.0167224	0.0158564	0.00828972	0.00861626	0.00135011	0.0276427	0.0137224	0.00197174	0.00679983	0.00720695	0.00856746	0.00463367	0.00981843	0.00895836	0.00148331	0.0157301	0.0188048	0.0179874	0.018956	0.0381192	0.0302806	0.0181179	0.0382451	0.0344765	0.117704	0.0163629	0.0360819	0.027112	0.0140337	0.0174582
Chlamydiamicrovirus	0	0.00012609	0	6.03018e-05	5.57268e-05	0	6.85905e-05	0	0	0	0.000150013	0.000121122	0	0	0	0	0	0	0.0001499	0.000151837	0	0.00010774	4.74869e-05	0	0	0	0	0	0.000111502	0.000427394	0	0	8.23788e-05	0	0	0
Chlamydomonas	0.00507328	0.00544708	0	0.000422112	0.00752312	0.000437032	0.00355299	0.00375026	0.000816412	0.00529433	0.00060005	0.00602917	0.00662256	0	0.000220774	0.000566261	0.00510735	0.000132391	0	0.0045551	0	0.000592572	0.000617329	0.000801986	0.000567971	0.000919185	0.000653538	0.000778069	0.00161678	0.0205862	0.00960953	0.000351135	0.000164758	0.00927754	0.0103821	0.000793556
Chlamydophila	0.0293245	0.0304129	0.0117069	0.0107337	0.0147119	0.0128612	0.0162971	0.0132378	0.0116182	0.0117825	0.00225019	0.0200389	0.0235071	0.00480612	0.00710891	0.00633182	0.00852145	0.00578106	0.0124417	0.0091102	0.00138101	0.0240261	0.0228887	0.0206225	0.0270496	0.058179	0.0463286	0.0282328	0.0506218	0.0463723	0.10662	0.0226833	0.047203	0.044316	0.017041	0.0212817
Chlamys	0	0	0	0	0	0	0	0	0	0	0.000150013	0	0	0	0	0	0	0	0	0	0	0	4.74869e-05	0	0	0	7.26154e-05	0	0	0	0	0	0	0	0	0.000144283
Chloeia	0	0	0	0	0	0	0	0	0	0	0	1.3458e-05	0	0	0	0	0.000147239	0	0	0	0	0	0	0	0	5.40697e-05	0	0	0	0	0	0	8.23788e-05	0	0	0
Chloranthus	0	0	0	0	0	6.24332e-05	0	0	0	0	0	0	0	0	0	0	0	0	0	0	0	0	0	0	0	0	0	0	0	0	2.5422e-05	0	0	0	0	0
Chlorella	0.00194764	0.00327834	0.00801844	0.000180905	0.00490396	0.0001873	0.00192053	0.00164485	0	0.00327003	0.0202517	0.00292038	0.00572762	0.0187316	0	5.14782e-05	0.00146319	8.82605e-05	7.49499e-05	0.00372	0	0.00010774	0.0105896	0.000286423	0.0143413	0.012382	0.0111828	0.0126714	0.0146067	7.12324e-05	0.00383873	0.0103936	0.0129335	0.00666542	0.00773288	7.21415e-05
Chloriridovirus	0	0	0	0	0	6.24332e-05	0	0	0	0	0	0	0	0	0	0	0	0	0	0	0	0	0.000237434	0.000229139	0	0	0	5.55763e-05	0	0	0	0	0	0	0	0
Chloris	0	0	0	0	0	0	0	0	0	0	0	0	0	0	0	0	0	0	0	0	0	0	0	5.72847e-05	0	0	0	0	0	0	0	0	0	0	0	0
Chlorobaculum	0.0518323	0.0556813	0.0636664	0.0527641	0.0563955	0.0543793	0.0345147	0.0401212	0.0485451	0.0495695	0.0306026	0.0662132	0.0680751	0.0255094	0.035103	0.0380424	0.0332024	0.0372901	0.0464689	0.0434253	0.00823492	0.0678226	0.0678587	0.0732098	0.0738362	0.0717505	0.0710178	0.0778624	0.0784973	0.0802077	0.0697835	0.0752132	0.0758708	0.0818765	0.0656579	0.0776964
Chlorobium	0.144832	0.154561	0.137035	0.1478	0.157317	0.150214	0.111665	0.113929	0.134017	0.133812	0.131261	0.208531	0.191398	0.0847849	0.102086	0.107332	0.0824077	0.0827442	0.139407	0.126252	0.0452153	0.183967	0.186956	0.212984	0.22875	0.205357	0.204049	0.223695	0.251938	0.267406	0.220892	0.221637	0.225141	0.243108	0.189527	0.2183
Chlorocebus	0	0	0	0	0	0	0	0	0	0	0	0	0	0	0	0	1.84049e-05	0	0	0	0	0	0	0	0	5.40697e-05	0	0	5.57509e-05	0	5.08441e-05	0	0	0	0	0
Chloroflexus	0.397899	0.388483	0.566583	0.555198	0.216889	0.225758	0.320811	0.287915	0.408897	0.246186	0.301375	0.47224	0.281548	0.250658	0.18364	0.185991	0.163794	0.107854	0.175458	0.162693	0.0478239	0.252867	0.263837	0.277888	0.276247	0.287759	0.291405	0.290498	0.327592	0.330233	0.442216	0.293971	0.321771	0.39398	0.241796	0.2732
Chlorogloeopsis	3.14135e-05	5.04359e-05	0.000240553	0	0	6.24332e-05	0.000150899	0	6.28009e-05	5.19052e-05	0	8.07478e-05	5.96627e-05	0	0	0	7.36194e-05	0	0	7.59183e-05	0	0	9.49737e-05	0	7.09964e-05	5.40697e-05	0.000145231	5.55763e-05	0	7.12324e-05	5.08441e-05	0	8.23788e-05	0	0	7.21415e-05
Chloroherpeton	0.0328271	0.037373	0.0331162	0.0282815	0.0367797	0.0357118	0.0202616	0.0235543	0.0342265	0.0278731	0.0460538	0.0434692	0.040153	0.0319176	0.0179268	0.0176056	0.0149171	0.0191525	0.0300549	0.0270269	0.00803032	0.0425575	0.0438779	0.0475463	0.0494845	0.0483383	0.0495963	0.0511858	0.0537439	0.0601201	0.042404	0.0506337	0.0505806	0.0571064	0.0426024	0.0482627
Chlorokybus	0.000109947	2.5218e-05	8.01844e-05	0.000120604	0.000222907	0.000437032	0	7.89528e-05	0.000125602	5.19052e-05	0	0.00013458	0.000298314	0	4.41547e-05	0.000102956	3.68097e-05	0.000220651	0.000599599	7.59183e-05	0	0.000377092	0.000237434	0.000687416	7.09964e-05	0.000594767	0.000363077	0.000389034	0.00061326	0.000783556	0.000101688	0.00049159	0.000164758	0.000720586	7.16007e-05	0.000288566
Chloromonas	0	0	0	0	0	0	0	0	0	0	0	0	0	0	0	0	0	0	0	0	0	0	0	0	0	0	0	0	0	0	0	0	0	9.00732e-05	0	0
Chlorovirus	0.000376962	0.00025218	0.000481107	0.000783923	0.000612995	0.000374599	0.000438979	0.000592146	0.000125602	0.000415242	0.000300025	0.000282617	0.000894941	0.00172527	0.000441547	0.000360348	0.000349692	0.000617823	0.000524649	0.000379592	0.000818377	0.000861924	0.000664816	0.000515562	0.00078096	0.000811046	7.26154e-05	0.000500187	0	0.000569859	0.000533863	0.000912952	0.000247136	0.000360293	0.00143201	0.000865698
Choanoeca	0	0	0	0	0	0	0	0	0	0	0	0	0	0	0	0	0	0	0	0	0	0	0	0	7.09964e-05	0	0	0	0	0	0	0	0	0	0	0
Chondromyces	0.000267015	0.000327834	0.000641475	0.000241207	0.000724449	0.0011238	0.000123463	0.000118429	0.00194683	0.000830483	0.00345029	0.000282617	0.00131258	0.00480612	0.00083894	0.000772174	0.000469324	0.00141217	0.0010493	0.000835102	0.000153446	0.00102353	0.000807277	0.0014894	0.00120694	0.00200058	0.00174277	0.00194517	0.00172828	0.0022082	0.000457597	0.0018259	0.00205947	0.00126102	0.00150362	0.00144283
Chondrus	0	0.000100872	0.000320738	0.000120604	0	6.24332e-05	9.60266e-05	7.89528e-05	0.000125602	0	0	5.38319e-05	0.000298314	0	8.83095e-05	5.14782e-05	1.84049e-05	8.82605e-05	7.49499e-05	0	0	0.000269351	0.000379895	0.000171854	7.09964e-05	0.000270349	0	5.55763e-05	0.000334506	0.000142465	2.5422e-05	0	8.23788e-05	0.00027022	0.000286403	0.000144283
Chorda	0	0	0	0	0	0	0	0	0	0	0	0	0.000119325	0.000123234	0	0	0	0	0	0	0	0	0	0	7.09964e-05	5.40697e-05	0	0	0	0	0	7.02271e-05	0	0	0	0
Choreutis	0	0	0	0	0	0	0	0	0	0	0	0	0	0	0	0	0	0	0	0	0	0	0	0	7.09964e-05	0	0	0	0	0	0	0	0	0	0	0
Choricystis	0	0	0	0	0	0	0	0	0	0	0	0	0	0	0	0	0	0	0	0	0	0	0	0	7.09964e-05	0	0	0	0	0	0	7.02271e-05	0	0	0	0
Chorispora	0	0	0	0	0	0	0	0	0	0	0	1.3458e-05	0	0	0	0	0	0	0	0	0	0	0	0	0	0	0	0	0	0	0	0	0	0	0	0
Choristoneura	0	0	0	0	0	0	0	0	0	0	0	0	0	0	0	0	0	0	0	0	0	0	0	0	0	5.40697e-05	0	0	0	0	0	7.02271e-05	0	0	0	7.21415e-05
Chorizandra	0	7.56539e-05	0	0	0	0	0	0	0	0	0	0	0	0	0	0	0	0	0	0	0	0	0	0	0	0	0	0	0	0	0	0	0	0	0	0
Chromatium	1.57068e-05	0	0	0	0	0	0	0	0	0	0	0	0	0	0	0	1.84049e-05	0	0	0	0	0	0	0	0	0	0	0	0	0	0	0	0	0	0	0
Chromatonema	0	0	0	0	0	0	0	0	0	0	0	0	0	0	0	0	0	0	0	0	0	0	0	0	0	0	0	0	0	0	0	0	0	9.00732e-05	0	0
Chromera	0	0	0	0	0	0	0	0	0	0	0	0	0	0	0	0	0	0	0	0	0	0	0	0	0	5.40697e-05	0	0	0	7.12324e-05	0	0	0	0	0	0
Chromobacterium	0.0629998	0.0602205	0.0535632	0.0470354	0.0646988	0.0661168	0.0721983	0.0810451	0.0485451	0.0418356	0.0394533	0.0607089	0.0831698	0.0542229	0.106766	0.0938963	0.0967267	0.0941298	0.0618336	0.0495747	0.144699	0.086354	0.0785433	0.0850678	0.0911593	0.126415	0.132741	0.0799188	0.0909298	0.106492	0.0638602	0.104709	0.0951475	0.0823269	0.0873529	0.0789949
Chromobotia	0	0	0	0	0	0	0	0	0	0	0	0	0	0	0	0	0	0	0	0	0	0	0	0	0	0	0	0	0	0	0	0	0	0	7.16007e-05	0
Chromocleista	0	0	0	0	0	0	0	0	0	0	0	0	0	0	0	0	9.20243e-06	0	0.00022485	0	0	0	0	0	0	0	0	0	0	0	0	0	0	0	0	0
Chromohalobacter	0.039958	0.0349269	0.0280645	0.0286433	0.039789	0.0416429	0.0558326	0.0608595	0.0347289	0.0276136	0.0172514	0.0348023	0.0573955	0.032657	0.0709567	0.0642963	0.0635151	0.0453218	0.0340272	0.0286971	0.0427602	0.0464361	0.045255	0.0489211	0.0490585	0.0568273	0.0609243	0.0475733	0.05865	0.0554188	0.0414379	0.049791	0.060466	0.0517921	0.0456813	0.0445834
Chromolepida	0	0	0	0	0	0	0	0	0	0	0	0	0	0	0	0	0	0	0	0	0	0	0	0	0	0	0	0	5.57509e-05	0	0	0	0	0	0	0
Chroococcidiopsis	0	0	0	0	0	0	0.000164617	0	0.00069081	0	0	0	0	0	0	0	0	0	0	0	0	0	0	0	0	0	0	0	0	0	0	0	0	9.00732e-05	0	0
Chroomonas	0	0	0	0	0	0	0	0	0	0	0	0	0	0	0	0	0	0	0	7.59183e-05	0	0	0	5.72847e-05	0	0	0	0	0	0	0	0	0	0	0	0
Chrysanthemum	0	0	0	0	0	0	0	0	0	0	0	0	0	0	0	0	1.84049e-05	0	0	0	0	0	0	0	0	0	7.26154e-05	0	0	0	0	0	8.23788e-05	0	7.16007e-05	7.21415e-05
Chrysaora	0	0	0	0	0	0	0	0	0	0	0.000150013	0	0	0	0	0	0	0	0	0	0	0	0	0	0	0	0	0	0	0	0	0	0	0	0	0
Chryseobacterium	0.012267	0.011575	0.00898066	0.00850255	0.0207304	0.0190421	0.0120308	0.0143299	0.010425	0.0105368	0.0391533	0.0269025	0.0166459	0.0187316	0.00914003	0.00864835	0.0155613	0.0160634	0.0151399	0.0135894	0.00588208	0.017454	0.0180925	0.0238877	0.0357112	0.028657	0.0251249	0.0238978	0.0302728	0.0476545	0.0140838	0.0214193	0.0179586	0.0163033	0.0370892	0.021931
Chrysodidymus	9.42405e-05	0.000100872	0	0	0	0.000249733	4.11543e-05	0.000118429	0	5.19052e-05	0	0	0.000178988	0	4.41547e-05	0.000102956	0	0	7.49499e-05	0	0	5.38702e-05	9.49737e-05	0.000114569	0.000141993	0	0	0	0	0	0	7.02271e-05	8.23788e-05	0	7.16007e-05	0
Chrysomela	1.57068e-05	0	0	0	0	0	0	0	0	0	0	0	0	0	0	0	0	0	0	0	0	5.38702e-05	4.74869e-05	0	0	0	0	0	0	0	0	0	0	0	0	0
Chrysomya	0	0	0	0	0	0	0	0	0	0	0	0	0	0	4.41547e-05	0	0	0	0	0	0	0	0	0	0	0	0	0	0	0	0	0	0	0	0	0
Chrysopathes	0	0	0	0	5.57268e-05	6.24332e-05	0	0	0	0	0	0	0	0	0	0	0	0	0	0	0	0	0	0	0	0	0	0	0	0	0	0	0	0	0	0
Chrysoporthe	0	0	0	0	5.57268e-05	0	0	0	0	0	0	0	0	0	0	0	0	0	0	0.000151837	0	0	0	0	0	0	0	0	0	0	0	0	0	0	0	0
Chrysosporium	0	0	0	0	0	0	0	0	6.28009e-05	0	0	0	0	0	0	0	0	0	7.49499e-05	0	0	0	0	0	0	0	0	0	0	0	0	0	0	0	0	7.21415e-05
Chthamalus	0	0	0	0	0	0	0	0	0	0	0	1.3458e-05	0	0	0	0	0	0	0	0	0	0	0	0	0	0	0	0	0	0	0	7.02271e-05	0	0	0	0
Chthoniobacter	0.693877	0.669941	0.334369	0.239338	0.427258	0.372164	0.309741	0.309692	0.266088	0.27136	2.52531	0.571439	0.88623	2.81158	0.187172	0.209774	0.161834	0.210501	0.357361	0.352413	0.0566214	0.952102	1.08921	0.892839	1.22511	0.753083	0.730293	1.17027	1.11859	1.19165	1.04017	0.786614	0.982943	1.15051	0.79842	0.927162
Chusquea	0	0	0	0	0	0	0	0	0	0	0	0	0	0	0	0	0	0	0	0	0	0	0	0	0	0	0	0	0	0	0	0	8.23788e-05	0	0	0
Chytriomyces	0	0	0	0	0	0	0	0	0	0	0	0	0	0	0	0	0	0	0	0	0	0	0	0	0	0	0	5.55763e-05	0	0	0	0	0	0	0	0
Cicer	1.57068e-05	0	0	6.03018e-05	0.00016718	0.000124866	2.74362e-05	0	6.28009e-05	0.00010381	0	6.72899e-05	0	0	8.83095e-05	5.14782e-05	1.84049e-05	0	0	0.000227755	0	0.00010774	4.74869e-05	0.000114569	0.000141993	0.000108139	0.000363077	0.000111153	0.000111502	0.000142465	0.00012711	0.000140454	0	0.000360293	0.000286403	0.000288566
Cichorium	0	0	0	0	0	0	0	0	0	0	0	0	0	0.000123234	0	0	0	0	0	0	0	0	0	0	0	0	0	0	0	0	0	0	0	0	0	0
Cicindela	0	0	0	0	0	0	0	0	0	0	0	0	0	0	0	0	0	0	0	0	0	5.38702e-05	0	0	0	0	0	0	0	0	0	7.02271e-05	0	0	0	0
Ciconia	0	0	0	0	0	0	0	0	0	0	0	0	0	0	0	0	0	0	0	0	0	0	0	0	0	0	0	0	0	0	0	0	8.23788e-05	0	0	0
Cinachyrella	0	0	0	0	0	0	0	0	0	0	0	0	0	0	0	0	0	0	0	0	0	0	0	0	0	0	0	0	0	0	0	0	0	0	7.16007e-05	0
Cinchona	0	0	0	0	0	0	0	0	0	0	0	0	0	0	0	0	0	0	0	0	0	0	0	0	0	0	0.000363077	0	0	0	5.08441e-05	0	8.23788e-05	0	0	0
Ciona	0.00725652	0.00784279	0.0133908	0.0200805	0.0191143	0.021477	0.00628289	0.00682942	0.00464727	0.0119382	0.00870073	0.0076845	0.0149157	0.0065314	0.0141737	0.011943	0.00461042	0.0140775	0.0140156	0.021409	0.00598438	0.0220868	0.0211316	0.0258354	0.0307414	0.0254668	0.0279569	0.0265655	0.0309418	0.037397	0.0111094	0.0249306	0.0275969	0.0204466	0.022053	0.0287845
Cistus	3.14135e-05	0	0	0	0	0	0	0	0	0.00010381	0	0	0	0	0	0	0	0	0	0	0	0	0	0	0	0	0	0	0	0	0	7.02271e-05	8.23788e-05	0	0	0
Citharischius	0	0	0	0	0	0	0	0	0	0	0	0	0	0	0	0	0	0	0	0	0	0	0	5.72847e-05	0	0	0	0	0	0	0	0	0	0	0	0
Citheronia	0	0	0	0	0	0	0	0	0	0	0	0	0	0	0	0	0	0	0	0	0	0	0	5.72847e-05	0	0	0	0	0	0	0	0	0	0	0	0
Citreicella	0.0240156	0.0241588	0.0141125	0.0115779	0.0212876	0.0190421	0.015378	0.0136062	0.015763	0.0126649	0.0352529	0.0187873	0.0263709	0.032657	0.0185008	0.0207972	0.0134539	0.0136362	0.0181379	0.0146522	0.00859295	0.0241339	0.0248356	0.0260073	0.0299605	0.0386058	0.0365981	0.0298445	0.0284887	0.0283505	0.0194479	0.029074	0.0370704	0.033237	0.0270651	0.0289287
Citrobacter	0.0275496	0.0529325	0.032154	0.0288845	0.0354423	0.0380842	0.14452	0.141365	0.0311493	0.0343612	0.0189016	0.167283	0.0371699	0.0213195	0.0422561	0.0410796	0.0986408	0.0435565	0.0292305	0.0271028	0.0392309	0.0419649	0.0366124	0.0372923	0.038906	0.0474732	0.0451668	0.0420713	0.0535766	0.0495065	0.536481	0.0399592	0.0480268	0.0359392	0.0368744	0.0391728
Citromicrobium	0.00753924	0.00774192	0.00857973	0.00651259	0.013876	0.0138602	0.00692764	0.00553985	0.0125602	0.00908341	0.0208517	0.00694431	0.015751	0.0244003	0.0144386	0.015495	0.0113006	0.0134597	0.013491	0.00941387	0.00281317	0.033615	0.0285396	0.0195914	0.0215119	0.0259535	0.0246892	0.0200075	0.0285445	0.0215122	0.00607587	0.0235963	0.0257846	0.0199963	0.0217666	0.0214982
Citrullus	0	0.000151308	8.01844e-05	0	0.000111454	0	0	0	0	0.00010381	0	4.03739e-05	5.96627e-05	0	0	0	0	0	7.49499e-05	0	0	0	4.74869e-05	5.72847e-05	0	0	0	0.000111153	0.000223004	0.000142465	0	0	8.23788e-05	9.00732e-05	0	7.21415e-05
Citrus	3.14135e-05	5.04359e-05	0	0.000422112	5.57268e-05	0.000124866	0	0.00447399	0.000125602	0	0	6.72899e-05	0	0	0	0	0	0	0.00022485	7.59183e-05	0	0.000215481	0	0.000114569	0.000283985	0	0.000290461	0.000111153	0.000334506	0.00028493	0	0.000351135	0.000329515	0	0.000286403	7.21415e-05
Cladonia	0	0	0	0.000120604	0.000111454	0	0	0	0	0	0	1.3458e-05	0	0	0	0	0	0	0	0.000379592	0	5.38702e-05	0	0	0	0	0	0	0	0	0	0	0	0	0	0
Cladosporium	0	0	0	0	0.000222907	0	0	0	0	0	0	0	0	0	0	0	0	0	7.49499e-05	0	0	0	0	0	0	0	0	0	0	0	0	0	0	0	0	0
Clarkia	0	0	0	0	0	0	0	0	0	0	0	0	0	0	0	0	0	0	0	0	0	0	0	0	0	0	0	5.55763e-05	0	7.12324e-05	0.000101688	0	0	0	0	0
Clavibacter	0.0704762	0.0658441	0.151549	0.102694	0.120816	0.131297	0.106933	0.0872165	0.205861	0.0981008	0.0402034	0.0473317	0.129647	0.0643281	1.21801	1.38652	0.0706286	0.181861	0.0872417	0.0596718	0.169557	0.165328	0.165492	0.120069	0.0952061	0.0693715	0.0763187	0.108874	0.178013	0.0668872	0.0270491	0.0884159	0.152483	0.119978	0.162892	0.0900326
Claviceps	0	0	0	0.000361811	0.000445815	0.000249733	0	1.31588e-05	0	5.19052e-05	0	0	5.96627e-05	0	4.41547e-05	0	3.68097e-05	0.000264781	0.0013491	0.0016702	0.000102297	5.38702e-05	9.49737e-05	0	0	5.40697e-05	0	0	0	0.000142465	0	7.02271e-05	0	0	0	0
Clavispora	0.000801044	0.000479141	0.0025659	0.00416082	0.00345506	0.00237246	0.000877958	0.000671099	0	0.00129763	0	0.00072673	0.00119325	0.00271115	0.000706476	0.000978087	0.000809813	0.00127978	0.00629579	0.00592163	0.000306891	0.00258577	0.00161455	0.00274967	0	0	0.00232369	0.00194517	0.00267604	0.0024219	0.00114399	0.00175568	0.00263612	0.00108088	0.00121721	0.00223639
Cleistogenes	0	0	0	0	0	0	0	0	0	0	0	0	0	0	0	0	0	4.41302e-05	0	0	0	0	0	0	0	0	0	0	0	0	0	0	0	0	0	0
Cleome	0.00226177	0	0	0	5.57268e-05	6.24332e-05	0	0	0	5.19052e-05	0	2.69159e-05	0	0.000123234	0	0	1.84049e-05	0	0	0	0	0	0	0	7.09964e-05	0	0	0	0	0	0	7.02271e-05	0	0	0	0
Clepsis	0	0	0	0	5.57268e-05	0	0	0	0	0	0	0	0	0	0	0	0	0	0	0	0	0	0	0	0	0	0	0	0	0	0	0	0	0	0	0
Clinocera	0	0	0	0	0	0	0	0	0	0	0	0	0	0	0	0	0	0	0	0	0	0	0	0	7.09964e-05	0	0	0	0	0	0	0	0	0	0	0
Clinocottus	0	0	0	0	0	0	0	0	0	0	0	0	0	0	0	0	0	0	7.49499e-05	0	0	0	0	0	0	0	0	0	0	0	0	0	0	0	0	0.000144283
Cliona	0	0	0	0	0	0	0	0	0	0	0	0	0	0	4.41547e-05	0	0	0	0	0	0	0	0	0	0	0	0	0	0	0	0	0	0	0	0	0
Clitopilus	0	0	0	0	0	0	0	0	0	0	0	0	0	0	0	0	0	0	0	0	0	0	0	0	0	0	0	0	0	0	0	0	0	0	7.16007e-05	0
Clitoria	0	0	0	0	0	0	0	0	0	0	0	0	0	0	0	0	0	0	0	0	0	0	4.74869e-05	0	0	0	0	0	0	0	0	0	0	0	0	0
Clonorchis	0	0	0	0	5.57268e-05	0	0	0	0	0	0	0	0	0	0	5.14782e-05	0	0	0	0	0	0	0	0	0	0	7.26154e-05	0	0	0	0	0	0	0	0	0
Closteriopsis	0	0	0	0	0	0	0	0	0	0	0	0	0	0	0	0	0	0	0	0	0	0	0	0	7.09964e-05	0	0	0	0	0	0	0	0	0	7.16007e-05	0
Closterium	3.14135e-05	0	0	6.03018e-05	0	0	0	0	0	0	0	0	0	0	0	0	0	0	0	0	0	0	0	0	0	0	0	0	0	0	0	0	0	0	0	0
Clostridium	0.477108	0.474073	1.52888	2.51868	0.654623	0.798146	0.376905	0.378592	1.80703	6.14973	0.633053	1.0088	0.437507	0.233898	0.337519	0.337337	0.236162	0.243643	0.422567	0.430457	0.101479	0.589717	0.610111	0.484915	0.486112	0.48241	0.489064	0.495685	0.529913	0.548917	0.537295	0.490185	0.542958	0.607454	0.42896	0.478082
Clovia	0	0	0	0	0	0	0	0	0	0	0	0	0	0	0	0	0	0	0	0	0	0	0	0	0	0	0	0	0	0	0	0	0	0	0	7.21415e-05
Clusia	0	0	0	0	0	0	0	0	0	0	0	0	0	0	0	0	0	0	0	0	0	0	0	0	0	0	0	0	0	0	0	0	8.23788e-05	0	0	0
Clusiodes	0	5.04359e-05	8.01844e-05	6.03018e-05	0	0	0	0	0	0	0	0	0	0	0	0	0	0	0	0	0	0	0	0	0	0	0	0	0	0	0	0	0	0	0	0
Clymenella	0	0	0	0	0	0	0	0	0	0	0	0	0	0	0	0	0	0	0	0	0	0	0	0	0	0	0	0	0	0	0	7.02271e-05	0	0	0	0
Clypeadon	0	0	0	0	5.57268e-05	0	0	0	0	0	0	0	0	0	0	0	0	0	0	0	0	0	0	0	0	0	0	0	0	0	0	0	0	0	0	0
Clytia	0	0	0	0	0	0	0	0	0	5.19052e-05	0	0	0	0	0	0	0	0	0	0	0	0	0	0	0	0	0	0	0	0	0	0	0	0	0	0
Cneorum	0	0	0	0	0	0	0	0	0	0	0	0	0	0	0	0	0	0	0	0	0	0	0	0	0	0	0	0	0	0	0	0	0	0	0	7.21415e-05
Cobetia	0	0	0	0	0	0	0	0	0	5.19052e-05	0	0	0	0	0	5.14782e-05	0	0	0	0	0	0	0	0	0	0	0	0	0	0	0	0	0	0	0	0
Cobitis	0	0	0	0	0	0	0	0	0	0	0	0	0	0	0	0	0	0	0	0	0	0	0	0	0	0	0	0	0	0	0	7.02271e-05	0	0	0	0
Coccidioides	0.0051204	0.00580013	0.185547	0.438273	0.218338	0.145282	0.00456812	0.00484244	0.0242412	0.0566805	0.00375031	0.00349907	0.00966536	0.00825667	0.0121426	0.0132814	0.0299815	0.069461	0.603571	0.90191	0.0126848	0.0127672	0.0114443	0.018503	0.0205889	0.00919185	0.00994831	0.0281216	0.0109829	0.00947391	0.00505899	0.00849748	0.00469559	0.00603491	0.0167546	0.0240231
Coccocarpia	0	0	0	0	0	0	0	0	0	0	0	0	0	0	0	0	0	0	0	0	0	0	0	0	7.09964e-05	0	0	0	0	0	0	0	0	0	0	0
Coccolithovirus	0	0	0	0	5.57268e-05	0	0	0	0	0	0	0	0	0	0	0	0	0	0	0	0	0	9.49737e-05	0	0	0	0.000217846	0	0	0	0	0	0	0	0	0
Coccomyxa	0	0	0	0	0	0	0	0	0	0	0	0	0	0.000246468	4.41547e-05	0	0	0	0	0	0	0	0	0	0	0	0	0	5.57509e-05	0.000142465	2.5422e-05	0	0.000164758	9.00732e-05	0	0
Coccotrema	0	0	0	0	0	0	0	0	0	0	0	0	0	0	0	0	0	4.41302e-05	0	0	0	0	0	0	0	0	0	0	0	0	0	0	0	0	0	0
Cochliobolus	1.57068e-05	5.04359e-05	0.000641475	0.00410052	0.00278634	0.0013111	0.000123463	9.21116e-05	0	0.000259526	0	4.03739e-05	0	0	4.41547e-05	0.000205913	0.000110429	0.00114739	0.00404729	0.0091102	0.000102297	0	0.000189947	0.000114569	0.000425978	5.40697e-05	0.000290461	0.000389034	0.000111502	0	0	0	8.23788e-05	0	0.000143201	0.000144283
Cochliomyia	0	0	0	0	0	0	0	0	0	0	0	0	0	0	0	0	0	0	0	0	0	0	0	0	0	0	0	0	0	7.12324e-05	0	0	0	0	0	0
Cochliopodium	0	0	0	0	0	0	2.74362e-05	0	0	0	0	0	0	0	0	0	0	0	0	0	0	0	0	0	0	0	0	0	0	0	0	0	0	0	0	0
Cochlospermum	0	0	0	0	0	0	0	0	0	0	0	0	0	0	0	0	0	0	0	0	0	0	0	0	7.09964e-05	0	0	0	0	0	0	0	0	0	0	0
Codium	0	0	0	0	0	0	0	0	0	0	0	0	0	0	0	0	0	0	0	0	0	0	0	0	0	0	0	0	5.57509e-05	0	0	0	0	0	0	0
Codonopsis	0	0	0	0	0	0	0	0	0	0	0	0	0	0	0	0	0	0	0	0	0	0	0	5.72847e-05	0	0	0	0	0	0	0	0	0	0	0	0
Coelogyne	0	0	0	0	0	0	0	0	0	0	0	0	0	0	0	0	0	0	0	0	0	5.38702e-05	0	5.72847e-05	0	5.40697e-05	0	0	0	0	0	0	0	0	0	0
Coelopogon	0	0	0	0	0	0	0	0	0	0	0	0	0	0	0	0	0	0	0	0	0	0	0	0	0	0	0	0	0	0	0	0	0	0	7.16007e-05	0
Coemansia	0	0	0	0	0	0	0	0	0	0	0	0	0	0	0	0	0	0	0	0	0	0	0	5.72847e-05	0	0	0	0	0	0	0	0	0	0	0	0
Coffea	1.57068e-05	0	8.01844e-05	0	0.000111454	0.000124866	1.37181e-05	3.94764e-05	0.000125602	5.19052e-05	0	5.38319e-05	5.96627e-05	0.000123234	0	5.14782e-05	5.52146e-05	0	0.00022485	0	5.11485e-05	0	0.000142461	0.000114569	7.09964e-05	0.000162209	7.26154e-05	0	0	0	2.5422e-05	7.02271e-05	0	0	0	0
Cohnella	0	7.56539e-05	8.01844e-05	6.03018e-05	0.000724449	0.00106136	4.11543e-05	0	0.00100481	0.00134954	0	9.42058e-05	0	0	4.41547e-05	5.14782e-05	9.20243e-06	4.41302e-05	7.49499e-05	0	5.11485e-05	0.000215481	0	0	7.09964e-05	0.000270349	0	0.000111153	0.000167253	0	0	7.02271e-05	8.23788e-05	0.000180146	7.16007e-05	7.21415e-05
Coix	0	0	0	0	0	0	0	0	0	0	0	0	0	0	0	0	0	0	0	0	0	0	0	0	7.09964e-05	0	0	0	0	0	0	0	0	0	0	0
Coleochaete	0	0	0	0	0	0.000124866	0	0	0	0	0	1.3458e-05	0	0	0	0	9.20243e-06	0	0	0	0	0	4.74869e-05	0	0.000212989	0	0	0	5.57509e-05	7.12324e-05	0	0	8.23788e-05	0	0	0
Colias	0	0	0	0	0	0	0	0	0	0	0	0	0	0	0	0	0	0	0	0	0	0	9.49737e-05	0	0	0	0	0	0	0	0	0	0	0	0	0
Colletes	0	0	0	0	0	0	0	0	0	0	0	0	5.96627e-05	0	0	0	0	0	0	0	0	0	0	0	0	0	0	0	5.57509e-05	0	0	0	0	0	0	0
Colletotrichum	0	0	8.01844e-05	6.03018e-05	0.000445815	0.000499466	0	0	0	0	0	0	0	0	8.83095e-05	0	0	0	0.000899399	0.000683265	5.11485e-05	0	0	0	0	0	0	0	0	0	0	0	0	0	0	0
Collimonas	0.000518323	0.000504359	0.000400922	0.000361811	0.00172753	0.00106136	0.000768213	0.000960592	0.000376806	0.000311431	0.00330028	0.000444113	0.00178988	0.0061617	0.00498948	0.00319165	0.00184969	0.00176521	0.000749499	0.000303673	0.00869525	0.00355543	0.0028967	0.00177583	0.0019879	0.00540697	0.00602708	0.00127826	0.00267604	0.00406025	0.000228798	0.00252818	0.00288326	0.00225183	0.00207642	0.0017314
Collinsella	0.0127225	0.010415	0.0190037	0.0236383	0.015715	0.0160453	0.00997305	0.00971119	0.0190287	0.0382022	0.0229519	0.012341	0.0172425	0.0182386	0.0149685	0.0152376	0.00323925	0.00600171	0.0135659	0.00926204	0.00148331	0.0160533	0.0156232	0.015696	0.0159742	0.0149232	0.0162658	0.0194517	0.016558	0.0164547	0.00770288	0.016082	0.0201004	0.0203565	0.0166114	0.0160876
Colobus	0	0	0	0	0	0	0	0	0	0	0	0	0	0	0	0	0	0	0	0	0	0	0	0	0	0	7.26154e-05	0	0	0	0	0	0	0	0	0
Colocasia	3.14135e-05	0	0	0	0	0	0	0	0	0	0	1.3458e-05	0	0	4.41547e-05	0	0	0	0	0	0	0	0	0	0	0	0	0	0	0	2.5422e-05	0	0	0	0	0
Cololabis	0	0	0	0	0	0	0	0	0	0	0	0	0	0	0	0	9.20243e-06	0	0	0	0	0	0	0	0	0	0	0	0	0	0	0	0	0	0	0
Colossendeis	0	0	0	0	0	0	0	0	0	0	0	0	0	0	4.41547e-05	0	0	0	0	0	0	0	0	0	7.09964e-05	0	0	0	5.57509e-05	7.12324e-05	0	0	0	0	0	0
Colpomenia	3.14135e-05	0	0	0	0	0	0	0	0	0	0	0	0	0	0	5.14782e-05	0	0	0	0	0	0	0	0	7.09964e-05	0	0	5.55763e-05	0	0	0	0	0	9.00732e-05	0	0
Columba	1.57068e-05	0	0	0	0	0	0	0	0	0	0	0	5.96627e-05	0	0	0.000102956	9.20243e-06	0	0	0	0	0	0.000189947	5.72847e-05	0.000141993	0	0	5.55763e-05	0.000111502	7.12324e-05	0	7.02271e-05	8.23788e-05	9.00732e-05	0.000214802	0
Colwellia	0.031335	0.0317242	0.0179613	0.0136885	0.0274733	0.0261595	0.0326353	0.0440688	0.0162654	0.0159868	0.0109509	0.0289616	0.0386018	0.0188548	0.0401367	0.0326372	0.0411164	0.031509	0.0248834	0.0206498	0.0160606	0.0383017	0.0364224	0.0375788	0.039261	0.0448779	0.0475631	0.0380698	0.0403079	0.0429531	0.0340147	0.0380631	0.0400361	0.0403528	0.0320055	0.0362872
Colysis	1.57068e-05	0	0	0	0	0	0	0	0	0	0	0	0	0	0	0	0	0	0	0	0	0	0	0	0	0	0	0	0	0	0	0	0	0	0	0
Comamonas	0.0548166	0.0537395	0.033036	0.0286433	0.0647546	0.0642438	0.0581236	0.0524641	0.0440235	0.0369046	0.0667556	0.0607897	0.0788741	0.0688878	0.121381	0.122879	0.097923	0.0763894	0.0602597	0.0542057	0.152013	0.0806437	0.0774511	0.085526	0.107843	0.152639	0.160335	0.0886998	0.0907625	0.107133	0.0644195	0.0960004	0.0981131	0.0904335	0.103105	0.0884455
Compsopogon	0	0	0	0	0	0	0	0	0	0	0	0	0	0	0	0	0	0	0	0	0	0	0	0	7.09964e-05	0	0	0	0	0	0	0	0	0	0	0
Conexibacter	0.689982	0.672488	0.36508	0.281428	0.654177	0.64687	0.793797	0.66948	0.367825	0.264042	1.05819	0.349759	0.802404	1.99602	0.855719	0.911525	0.118859	0.152646	0.413424	0.3162	0.057491	0.504602	0.494813	0.616956	0.483201	0.446021	0.478172	0.584274	0.254893	0.207429	0.130237	0.481126	0.724274	0.772288	0.788682	0.570134
Congregibacter	0.0407276	0.037827	0.0333567	0.0284624	0.0526618	0.0471995	0.0379717	0.0438188	0.0349173	0.0249664	0.0378032	0.0350715	0.070581	0.0453501	0.0560765	0.0612591	0.0396901	0.0434242	0.0496918	0.0447918	0.0255231	0.0767112	0.0741745	0.0717777	0.0835627	0.0811046	0.0851778	0.0798076	0.0719745	0.0660324	0.041743	0.0810421	0.0757061	0.0790843	0.063653	0.074955
Conicera	0	0	0	0	0	0	0	0	0	0	0	0	0	0	0	0	0	0	0	0	0	0	0	5.72847e-05	0	0	0	0	0	0	0	0	0	0	0	0
Conidiobolus	0.000219895	0.000100872	8.01844e-05	0.000241207	0	0.00106136	0.000109745	7.89528e-05	0	0	0	0.000188412	0	0.000369702	0.000264928	0.000514782	5.52146e-05	0	0.000449699	0.000531428	0	0	0.000617329	0.000687416	0.00106495	0.00205465	0.00181538	0.00100037	0.00128227	0.00135342	0.000737239	0	0.00123568	0.00252205	0.000644406	0
Coniochaeta	0	0	0	0	0	0	0	0	0	0	0	0	0	0	0	0	0	0	0.00022485	7.59183e-05	0	0	0	0	0	0	0	0	0	0	0	0	0	0	0	0
Coniophora	0	0	0	0	0	0	0	0	0	0	0	0	0	0	0	0	0	0	7.49499e-05	0	0	0	0	0	0	0	0	0	0	0	0	0	0	0	0	0
Coniothyrium	3.14135e-05	0	0	0.000120604	0	0.000124866	0	0	0	0	0	0	0	0	0	0	0	4.41302e-05	0	0.000303673	0	0	0	5.72847e-05	0	0	0	0	0	0	0	0	0	0	0	0
Conocephalum	0	0	0	0	0	0	0	0	0	0	0	0	0	0	0	0	0	0	0	0.000607347	0	0	4.74869e-05	0	0	0	0	0	0	0	0	0	0	0	0	0
Consolida	0	0	0	0	0	0	0	0	0	0	0	0	0	0	0	0	0	0	0	0	0	0	4.74869e-05	0	0	0	0	0	0	7.12324e-05	0	0	0	0	0	0
Conus	0	0	0	0	0	0	0	0	0	0	0	0	0	0	0	0	0	0	0	0	0	0	0	0	7.09964e-05	0	0	0	0	0	0	0	0	0	0	0
Conyza	0	0	0	0	0	0	0	0	0	5.19052e-05	0	0	0	0	0	0	0	0	0	0	0	0	0	0	0	0	0	0	0	0	0	0	8.23788e-05	0	0	0
Cooperia	0	0	0	0	0	0	0	0	0	5.19052e-05	0	0	0	0	0	0	0	0	0	0	0	0	0	0	0	0	0	0	0	0	0	0	0	0	0	0
Copelatus	0	5.04359e-05	0	0	0	0	0	0	0	0	0	0	0	0	0	0	0	0	0	0	0	0	0	0	0	0	0	0	5.57509e-05	0	0	0	0	0	0	0
Coprinellus	0	0	0	0	5.57268e-05	0	0	0	0	0	0	0	0	0	0	0	0	0	0	0	0	0	4.74869e-05	0.000114569	0	0	0	0	0	0	0	0	0	9.00732e-05	7.16007e-05	0.000216424
Coprinopsis	0.00505757	0.00416097	0.00946176	0.00771863	0.0105881	0.00992688	0.00452697	0.00384237	0.000188403	0.0039448	0.000300025	0.00302804	0.00572762	0.011584	0.00490118	0.00545669	0.00267791	0.00432476	0.0198617	0.0151077	0	0.00738022	0.00736046	0.0162689	0.0115014	0.00811046	0.00624492	0.0195073	0.00953341	0.00997253	0.00327944	0.00905929	0.00667268	0.00414337	0.0194754	0.020921
Coprobacillus	0.00155497	0.00209309	0.0130701	0.0220704	0.00345506	0.00412059	0.00185194	0.00157906	0.00734771	0.0212292	0.0036003	0.00418543	0.00238651	0.00332732	0.00194281	0.00262539	0.00131595	0.000838475	0.00232345	0.00204979	0.000562634	0.00333995	0.00379895	0.00372351	0.00347882	0.00324418	0.00326769	0.00339016	0.00351231	0.00398901	0.00259305	0.00358158	0.00395418	0.00198161	0.00243442	0.00201996
Coprococcus	0.00562302	0.00597666	0.0248572	0.0320805	0.0100308	0.0140475	0.00463671	0.00367131	0.0226083	0.0647777	0.0130511	0.00990507	0.0110973	0.00936578	0.00693229	0.00653774	0.00245705	0.00494259	0.00861924	0.00766775	0.000869525	0.0124979	0.0101147	0.0113997	0.0124244	0.0102732	0.00922215	0.0107818	0.0112617	0.0121807	0.00805879	0.0101127	0.011533	0.0127003	0.00873529	0.0114705
Coprothermobacter	0.00821463	0.00834715	0.0170793	0.0164624	0.00991937	0.0114877	0.00663956	0.00571092	0.00992255	0.0237207	0.00855071	0.0117757	0.010083	0.0065314	0.00710891	0.007104	0.00412269	0.00467781	0.00839439	0.00789551	0.0017902	0.0102353	0.00869009	0.0127172	0.00880355	0.0100029	0.0104566	0.0103928	0.0115404	0.00940267	0.00823674	0.0109554	0.0118625	0.0126102	0.00844888	0.00988338
Coptis	0	0	0	0	0	0	0	0	0	0	0	0	0	0	0	0	0	0	0	0	0	0	0	0	0	0	0	0	0	7.12324e-05	0	0	0	0	0	0
Coptotermes	0	0	0	0	0	6.24332e-05	0	0	0	0	0	0	0	0	0	0	0	0	0	0	0	0	0	0	0	0	0	0	0	0	0	0	0	0	7.16007e-05	0
Coraliomargarita	0.0621202	0.0642806	0.0380876	0.0268343	0.0500984	0.0427043	0.0315105	0.0313311	0.0287	0.031766	0.0607551	0.0626334	0.0837664	0.0607543	0.0245059	0.0269746	0.0169233	0.0266547	0.043321	0.0377314	0.00511485	0.0907713	0.0964458	0.0850105	0.11544	0.0733185	0.0681858	0.106484	0.0832361	0.0815611	0.0824691	0.0781627	0.0729876	0.108989	0.0801928	0.089744
Corallina	0	0	0	0	0	6.24332e-05	0	0	0	0	0	4.03739e-05	0	0	4.41547e-05	0	9.20243e-06	0	0	0	0	0	9.49737e-05	0.000171854	0	0	0	5.55763e-05	5.57509e-05	0	0	0	8.23788e-05	0	0	0
Corallococcus	6.2827e-05	0.000100872	0	0	5.57268e-05	0	0	2.63176e-05	0.000251204	0.000259526	0.000150013	6.72899e-05	0.000119325	0.000369702	0	0.000102956	0.000147239	0	0	7.59183e-05	0	0.00010774	9.49737e-05	5.72847e-05	0	0.000162209	0.000217846	0.000111153	5.57509e-05	0.000213697	7.62661e-05	7.02271e-05	0.000247136	0.00027022	0.000143201	0.000288566
Corallomyxa	0	0	0	0	0	0	0	0	0	0	0.000150013	0	0	0	0	0	0	0	0	0	0	0	0	0	0	0	0	0	0	0	0	0	0	0	0	0
Corbicula	0	0	0	0	0	0	0	0	0	0	0	0	0	0	0	0	0	0	0	0	0	0	0	0	0	0	0	0	0	0	0	0	0	0	0	7.21415e-05
Corchorus	1.57068e-05	0	0	0	0	0	0	0	0	0	0	0	0	0.000123234	0.000220774	0.000463304	0.000119632	0.000970865	0.0001499	7.59183e-05	0.000920674	0	0	5.72847e-05	0	0	0.000217846	0.000166729	0	0.000142465	0	0	0	9.00732e-05	0	0
Cordyceps	6.2827e-05	0	0.000240553	0.0033166	0.00417951	0.00262219	1.37181e-05	3.94764e-05	0	5.19052e-05	0.000300025	6.72899e-05	0	0	0.000176619	0.000154435	6.4417e-05	0.000132391	0.001499	0.00182204	0	5.38702e-05	9.49737e-05	0	0	0.000162209	0.000145231	0.000222305	5.57509e-05	7.12324e-05	0	7.02271e-05	0	0	0.000143201	0.000144283
Cornus	0	0	0	0	0	0	0	0	0	0	0	0	0	0	4.41547e-05	0	0	0	0	0	0	0	0	0	0	0	0	0	0	0.000142465	0	0	0	0	7.16007e-05	0
Corticium	3.14135e-05	0	0	0	0	0	0	0	0	0	0	0	0	0	0	0	0	0	0	0	0	0	0	0	0	0	0	0	0	0	0	0	0	0	0	0
Cortinarius	0	0	0	6.03018e-05	0	0	0	0	0	0	0	0	0	0	0	0	0	0	0	0	0	0	0	0	0	0	0	0	0	0	0	0	0	0	0	0
Corvus	0.00172774	0	0	0	0	0	0	0	0	5.19052e-05	0	0	0	0	4.41547e-05	0	0	0	0	0	0	0	0	0	0	0	0	0	5.57509e-05	0	0	0	0	0	0	0
Corydalis	0	0	0	0	0	0	0	0	0	0	0	0	0	0	0	0	0	0	0	0	0	0	0	0	0	0	0	5.55763e-05	0	0	0	0	0	0	0	0
Corydoras	0	0	0	0	5.57268e-05	0	0	0	0	0	0	0	0	0	0	0	0	0	0	0	0	0	4.74869e-05	5.72847e-05	0	0	0	0	0	0	0	0	0	0	0	0
Corymbium	0	0	0	0	0	0	0	0	0	0	0	0	0	0	0	0	0	0	0	0	0	0	0	0	0	0	0	0	0	0	0	7.02271e-05	0	0	0	0
Corynebacterium	0.200324	0.19143	0.329157	0.246875	0.237508	0.266902	0.241411	0.208067	0.379129	0.218832	0.103059	0.150998	0.270033	0.142828	0.575866	0.540367	0.104641	0.147925	0.172685	0.132174	0.0714545	0.287021	0.283307	0.241169	0.216042	0.164534	0.172752	0.238033	0.181135	0.154147	0.11839	0.220021	0.212867	0.220499	0.264779	0.238139
Corynespora	0	0	0	0.000120604	5.57268e-05	0.0001873	0	0	0	5.19052e-05	0	0	0	0	0	0	0	0	0	7.59183e-05	0	0	0	0	0	0	0	0	0	0	0	0	0	0	0	0
Corynocarpus	0	0	0	0	0	0	0	0	0	0	0	0	0	0	0	0	0	0	0	0	0	0	0	0	7.09964e-05	0	0	0	5.57509e-05	0	0	0	0	9.00732e-05	7.16007e-05	0
Coryphopterus	0	0	0	0	0	0	0	0	0	0	0	0	5.96627e-05	0	0	0	0	0	0	0	0	0	0	0	0	0	0	0	0	0	0	0	0	0	0	0
Corythaeola	0	0	0	0	0	0	0	0	0	0	0	0	0	0	0	0	0	0	0	0	0	0	0	5.72847e-05	0	0	0	0	0	0	0	0	0	0	0	0
Cosmocladium	0	5.04359e-05	0	0	0	0	0	0	0	0	0	0	0	0	4.41547e-05	0	0	0	0	0	0	5.38702e-05	0	0	0	0	0	0	0	0	0	0	0	0	0	0
Costaria	0	0	0	0	0	6.24332e-05	0	0	0	0	0	0	0	0	0	0	0	0	0	0	0	0	0	0	0	0	0	0	0	0	0	0	0	0	0	0
Costus	3.14135e-05	0	0	0	0	0	0	0	0	0	0	0	0	0	0	0	0	0	0	0	0	0	0	0	0	0	0	0	0	0	0	7.02271e-05	0	0	0	0
Cotesia	0	0	0	0	0	0	0	0	0	0	0	0	0	0.000246468	0	0	0	4.41302e-05	0	0	0	0	0	0	0	0	0	0	5.57509e-05	0	0	0	0	0	0	0
Coturnix	0	0	0	0	0.000111454	0	0	0	0.000188403	0	0	0	0.000119325	0	0	5.14782e-05	0	0	0	0	0	0	0	0	0	0	0	0	0	0	0	7.02271e-05	8.23788e-05	9.00732e-05	0	7.21415e-05
Coxiella	0.0701778	0.0580266	0.0341586	0.02798	0.0314299	0.0317161	0.06988	0.066373	0.0234247	0.0187897	0.0157513	0.0501579	0.0492814	0.0230447	0.0457885	0.0424181	0.0562912	0.0262575	0.031329	0.0285453	0.0183623	0.0422881	0.0406013	0.0417033	0.0452247	0.079861	0.0711631	0.0420713	0.116296	0.100295	0.260551	0.0427683	0.0888043	0.0678251	0.0365164	0.0446556
Crambe	0	0	0	0	0	0	0	0	0	0	0	0	0	0	0	0	0	0	0	0	0	0	0	0	0	0	0	0	0	0	0	0	0	0	0	7.21415e-05
Crangon	0	0	0	0	0	0	0	0	0	0	0	0	0	0	0	0	0	0	0	0	0	0	0	0	0	0	0	0	0	0	0	0	0	0	0	0
Crassostrea	0	0	0.000481107	0	5.57268e-05	0	0	0	6.28009e-05	0	0	1.3458e-05	5.96627e-05	0	0	0	0	4.41302e-05	0	0	0	5.38702e-05	9.49737e-05	0	0	0	0.000145231	0.000222305	0	0	0	0	8.23788e-05	9.00732e-05	0	7.21415e-05
Craterostigma	3.14135e-05	0	0.000160369	6.03018e-05	0.00016718	0.0001873	0	0	6.28009e-05	0.00010381	0	1.3458e-05	0.000298314	0	0	0.000102956	0	4.41302e-05	7.49499e-05	0.000227755	0	5.38702e-05	0.000142461	0.000114569	7.09964e-05	5.40697e-05	7.26154e-05	0.000111153	0.000223004	0.000142465	0.00012711	0.000140454	0	0.00027022	7.16007e-05	0.000216424
Craterostigmus	0	0	0	0	0	0	0	0	0	0	0	0	0	0	0	5.14782e-05	0	0	0	0	0	0	0	0	0	0	0	0	0	0	0	0	0	0	0	0
Crepidotus	0	0	0	0	0	0	0	0	0	0	0	0	0	0	0	0	0	0	0	0	0	0	0	0	0	0	0	0	0	0	0	0	0	0	0	7.21415e-05
Crepidula	0	0	0	0	0	0	0	0	0	0	0.000150013	0	0	0	0	0	0	0	0	0	0	0	0	0	0	0	0	0	0	0	0	0	0	0	0	0
Cricetulus	3.14135e-05	0	0	0.000180905	0	0.000124866	2.74362e-05	1.31588e-05	6.28009e-05	0	0	4.03739e-05	5.96627e-05	0	0	5.14782e-05	9.20243e-06	0	0	0.000227755	0.000102297	5.38702e-05	0.000142461	0.000286423	7.09964e-05	5.40697e-05	0	0.000111153	0.000223004	0.000213697	2.5422e-05	0	8.23788e-05	9.00732e-05	0.000143201	0.000144283
Cricetus	0	0	0	0	0	0	1.37181e-05	0	0	0	0	0	0	0	0	0	0	0	0	0	0	0	0	0	0	0	0	0	0	0	0	0	0	0	0	0
Cricosphaera	0	0	0	0	0	0	0	0	0	0	0	0	0	0	0	0	0	0	0	0	0	0	0	0	0	0	0	0	0	0	0	0	8.23788e-05	0	0	0
Cristaria	0	0	0	0	5.57268e-05	0	0	0	0	0	0	0	0	0	0	0	0	0	0	0	0	0	0	5.72847e-05	0	0	0	0	0	0	0	0	0	0	0	0
Crithidia	1.57068e-05	0	0	6.03018e-05	5.57268e-05	6.24332e-05	1.37181e-05	1.31588e-05	0	0.00010381	0	2.69159e-05	0	0	0.000220774	0.000102956	4.60121e-05	0	0	0	0.000153446	0.00010774	9.49737e-05	0.000114569	7.09964e-05	0.000162209	0.000145231	0.000111153	0.000111502	7.12324e-05	0.000152532	0.000210681	0	0	0	7.21415e-05
Croceibacter	0.0120314	0.0162656	0.00841936	0.00808044	0.0176654	0.0142348	0.0124697	0.0149089	0.00923174	0.00846055	0.0141012	0.0254221	0.014856	0.00406672	0.00914003	0.00700104	0.0117975	0.0101941	0.0112425	0.0110841	0.00163675	0.0171307	0.0186148	0.0248616	0.0337233	0.0268186	0.0236726	0.0220082	0.0221331	0.0609749	0.0179734	0.0194529	0.0184528	0.0202665	0.0262059	0.0202718
Crocodylus	0	0	0	0	0	0	0	0	0	0	0	0	5.96627e-05	0	0	0	0	0	0	0.000151837	0	0	0	0	0	0	0	0	0	0	0	0	0	0	0	0
Crocosphaera	0.021047	0.0237049	0.0300692	0.0288845	0.0235167	0.0242865	0.0146372	0.0142247	0.0327193	0.0221116	0.0214518	0.0240225	0.0297717	0.0157739	0.0157632	0.0180174	0.00879752	0.00975278	0.0199367	0.0179167	0.00450107	0.0316218	0.0272575	0.0303036	0.0363501	0.0327663	0.0325317	0.0377363	0.0531864	0.054564	0.0419718	0.0339899	0.0365762	0.0395421	0.0310031	0.0356379
Crocus	0	0	0	0	0	0	0	0	0	0	0	0	0	0	0	0	0	0	0	0	0	0.000161611	0	0	0	5.40697e-05	0	0	5.57509e-05	0	0	0	0	0	0	0
Cronobacter	0.0174973	0.0215866	0.0297484	0.0284021	0.0241297	0.0235373	0.0274087	0.0373184	0.0214779	0.0253816	0.00990083	0.0557295	0.0328145	0.0145416	0.0404457	0.0360348	0.0302852	0.0357455	0.0221102	0.0196628	0.0393844	0.0297902	0.0274474	0.0284705	0.0305284	0.0360645	0.0381957	0.0285107	0.0379664	0.0405312	0.230349	0.0330067	0.0370704	0.0293639	0.0315043	0.0270531
Crotalus	0	0	0	0	0	6.24332e-05	0	0	0	0	0	0	0	0	4.41547e-05	0.000102956	9.20243e-06	0	0	0	0	0	0	0.000114569	0	0.000162209	0	0	0	0	0	0	8.23788e-05	0	0	0
Crotaphytus	0	0	0	0	0	0	0	0	0	0	0	0	0	0	0	0	0	0	0	0	0	0	0	0	0	0	0	0	0	0	0	0	0	0	0	7.21415e-05
Crucihimalaya	0	0	0	0	0	0	0	0	0	0	0	0	0	0	4.41547e-05	0	0	0	7.49499e-05	0	0	0	0	0	7.09964e-05	0	0	5.55763e-05	0.000111502	0.000213697	0	0	0	0	0	0
Cryobacterium	0	2.5218e-05	0	0	0	0	1.37181e-05	0	0	0	0	1.3458e-05	0	0	0	0	0	0	0	0	0	0	0	0	0	0	0	0	5.57509e-05	0	0	0	0	0	0	0
Cryphonectria	6.2827e-05	2.5218e-05	8.01844e-05	0.00066332	0.00161608	0.00106136	0	7.89528e-05	0.000125602	0.00010381	0	0	5.96627e-05	0	4.41547e-05	0.000102956	8.28218e-05	0	0.000374749	0.00113877	0	0	0	0.000114569	0.000283985	5.40697e-05	7.26154e-05	5.55763e-05	0	7.12324e-05	0	0	0	9.00732e-05	0	0
Cryptobacterium	0.00834029	0.00887673	0.00970232	0.0118191	0.00780176	0.00761685	0.00799765	0.00582935	0.0109902	0.0228383	0.0111009	0.0102684	0.00972502	0.00702433	0.00724138	0.00833948	0.00323005	0.00194173	0.00689539	0.00690857	0.00148331	0.00802666	0.00702805	0.00968111	0.00958451	0.00805639	0.00806031	0.00850318	0.0088644	0.00854789	0.0047285	0.00997225	0.0135101	0.0133308	0.0123153	0.0116869
Cryptobia	0	0	0	0	0	0	0	0	0	0	0	0	0	0	0	0	0	0	0	0	0	0	0	0	0	0	0	0	0	0	5.08441e-05	0	0	0	0	0
Cryptocellus	0	0	0	0	0	0	0	0	0	0	0	0	0	0	0	0	0	4.41302e-05	0	0	0	0	0	0	0	0	0	0	0	0	0	0	0	0	0	0
Cryptocercus	0	0	0	0	0	0	0	0	0	0	0	0	0	0	0	0	0	0	0	0	0	0	0	0	0	0	0	0	0	0	0	0	8.23788e-05	0	0	0
Cryptococcus	0	0	0	0.000120604	0.000278634	0.000249733	2.74362e-05	0	0	0.00010381	0	0	0	0	0.000132464	5.14782e-05	0	4.41302e-05	0	0.00045551	0	5.38702e-05	0	0	7.09964e-05	0	0	0	0	0	0	7.02271e-05	8.23788e-05	0	7.16007e-05	7.21415e-05
Cryptomeria	0.000109947	2.5218e-05	0	6.03018e-05	0.000222907	0.000124866	5.48724e-05	1.31588e-05	0.000125602	0	0	6.72899e-05	0.000298314	0.000123234	0.000176619	0.000154435	0	0	0	7.59183e-05	5.11485e-05	5.38702e-05	0.000142461	5.72847e-05	0.000354982	0.000162209	7.26154e-05	0.000222305	0.000167253	0	0	0	0	9.00732e-05	0.000143201	0.000144283
Cryptomonas	4.71203e-05	0	0	0	0.000111454	0	0	6.5794e-05	0	0	0	6.72899e-05	5.96627e-05	0	0	0	0	4.41302e-05	0.0001499	0	0	0	4.74869e-05	5.72847e-05	0	0.000108139	7.26154e-05	5.55763e-05	0	0.000142465	0	7.02271e-05	0	0	0	7.21415e-05
Cryptopsaras	0	0	0	0	0	0	0	0	0	0	0	0	0	0	0	0	0	0	0	0	0	5.38702e-05	0	0	0	0	0	0	0	0	0	0	0	0	0	0
Cryptosporangium	0	0	0	0	0	0	0	0	0	0	0	0	0	0	0	0	0	0	0	0	0	0	0	0	0	0	0	5.55763e-05	0	0	0	0	0	0	0	0
Cryptosporidium	0.000549736	0.000806975	0	6.03018e-05	0.00100308	0	0.000877958	0.000736893	0	0.00129763	0.000900075	0.000619067	0.000715952	0.000492936	0	0.000926608	0.000524538	0.000661954	0.000749499	0.00144245	0	0	0.00123466	0.00154669	0.00127793	0.00254128	0.00116185	0.00127826	0.00379106	0.00441641	0.00274558	0.0018259	0.00172995	0.00144117	0.00179002	0.00144283
Ctenocephalides	0	0	0	0	0	0	0	0	0	0	0	0	0	0	0	0	0	0	0	0	0	0	0	5.72847e-05	0	0	0	0	0	0	2.5422e-05	0	0	0	0	7.21415e-05
Ctenolepisma	0	0	0	0	0	0	0	0	0	0	0	2.69159e-05	0	0	0	0	0	0	0	0	0	0	0	0	0	0	0	0	0	0	0	0	0	0	0	0
Ctenopharyngodon	0	0	0	0	5.57268e-05	6.24332e-05	0	0	6.28009e-05	0	0	0	0	0	0	0	0	0	0	0	0	0	4.74869e-05	0	0	5.40697e-05	0	0	5.57509e-05	0	0	0	8.23788e-05	9.00732e-05	0	0.000144283
Ctenoplectra	0	0	0	0.000180905	0	0	0	0	0	0	0	0	0	0	0	0	0	0	0	0	0	0	0	0	0	0	0	0	0	0	0	0	0	0	0	0
Ctenosaura	0	0	0	0	0	0	0	0	0	0.00010381	0	0	0	0	0	0	0	0	0	0	0	0	0	0	0	0	0	0	0	0	0	0	0	0	0	0
Cucumaria	0	0	0	0	0	0	0	0	0	0	0	0	0	0	0	0	0	0	0	0	0	5.38702e-05	0	0	0	5.40697e-05	0	0	0	0	0	0	0	0	0	0
Cucumis	0.000125654	5.04359e-05	8.01844e-05	0.000904527	0.000724449	0.000561899	6.85905e-05	0.000118429	0	0.000363336	0.000450038	8.07478e-05	0.000536964	0.000492936	4.41547e-05	0.000720695	0.000110429	0.000264781	0	0.00045551	0	0.000646443	0.000284921	0.000630132	0.000709964	0.000702906	0.000435692	0.000333458	0.000669011	0.000712324	0.00025422	0.00049159	0.000164758	0.000630512	7.16007e-05	0.000721415
Cucurbita	3.14135e-05	5.04359e-05	8.01844e-05	6.03018e-05	5.57268e-05	6.24332e-05	1.37181e-05	0	0	0	0.000150013	4.03739e-05	0.000178988	0.000123234	0	5.14782e-05	0	8.82605e-05	0	7.59183e-05	0	0.00010774	0.000142461	5.72847e-05	0.000141993	5.40697e-05	0.000217846	0.000111153	0.000223004	0	0	7.02271e-05	8.23788e-05	0.000450366	0.000286403	7.21415e-05
Culex	0.00153926	0.00456445	8.01844e-05	0	0.00384515	0.00424546	0.000919112	0.0011185	0	0.00134954	0	0.00283963	0.00238651	0.000123234	0	0	0.00134355	0.00251542	0	0.00728816	0.000920674	0.00404027	0.00498612	0.00435364	0	0.0053529	0.00442954	0.00527975	0.00557509	0	0.00167785	0.000351135	0.000411894	0.00297242	0.00257763	0
Culicoides	0	0.00279919	0	0	0	0	8.23085e-05	2.63176e-05	0	0	0.000150013	0.00149383	0	0	0	0	0	0	7.49499e-05	0	0	0	0	0	0	5.40697e-05	7.26154e-05	0	0	0	0	0	0	0	0	0
Cunninghamella	1.57068e-05	2.5218e-05	8.01844e-05	0	5.57268e-05	6.24332e-05	2.74362e-05	5.26352e-05	0	5.19052e-05	0	5.38319e-05	0.000238651	0	4.41547e-05	0	0.000128834	0.000308912	7.49499e-05	0	0	0.000323221	9.49737e-05	0.000114569	7.09964e-05	0.000324418	0.000145231	0.000166729	0.000223004	0.000142465	0.00012711	0.00049159	0	0	7.16007e-05	0.000216424
Cuora	0	0	0	0	0	0	0	0	0	0	0	0	0	0	0	0	0	0	0	0	0	0	0	5.72847e-05	0	0	0	0	0	0	0	0	0	0	0	0
Cuphea	1.57068e-05	0	0	0	0.00016718	6.24332e-05	1.37181e-05	1.31588e-05	0	0	0	2.69159e-05	0.000178988	0	8.83095e-05	0	0	8.82605e-05	7.49499e-05	7.59183e-05	0	0.000161611	9.49737e-05	0	0.000141993	0.000324418	0.000217846	5.55763e-05	5.57509e-05	7.12324e-05	0	0.000140454	0.000329515	0	0.000214802	7.21415e-05
Cupiennius	0	2.5218e-05	0	0	0	0	0	0	0	0	0.000150013	0	0	0	0.000309083	0	0	0	0	0	0	0	0	0	0	0.000108139	0	0	0	0	0	0	0	0	0	0
Cupressus	0	0	8.01844e-05	0.000241207	0.000557268	0.000124866	0	0	0	0	0	0	0	0	4.41547e-05	0	0	0.000353042	0.000524649	0.00045551	0	0	0	0	0	0	0	0	0	0	0	0	0	0	0.000143201	0
Cupriavidus	0.388679	0.397486	0.230049	0.201167	0.409759	0.393204	0.333432	0.330983	0.269102	0.211306	0.36498	0.394036	0.51471	0.387817	0.472765	0.450435	0.689786	0.760805	0.434559	0.358031	2.49579	0.575873	0.539878	0.56414	0.596795	0.799096	0.798769	0.571325	0.535766	0.597568	0.344087	0.640471	0.583571	0.556202	0.550968	0.554912
Curcuma	0	0	0	0	0	0	0	0	0	0	0	0	0	0	0	0	0	0	0	0	0	0	0	0	0	0	0	0	0	7.12324e-05	0	0	0	0	0	0
Curtobacterium	0	0	0	6.03018e-05	5.57268e-05	0.000124866	6.85905e-05	2.63176e-05	0	0	0	0	0	0	0.000794785	0.000308869	9.20243e-06	0	7.49499e-05	0	5.11485e-05	0.00010774	9.49737e-05	0.000114569	0	0	0	0	0.000111502	7.12324e-05	0	7.02271e-05	0.000164758	0.000180146	0	0.000144283
Curvibacter	0.00259161	0.00368182	0.00481107	0.0068141	0.0123156	0.0113628	0.00248297	0.00388185	0.00778732	0.00752625	0.0327027	0.00356636	0.0121712	0.0229215	0.0163373	0.0211061	0.0064509	0.0154897	0.0110926	0.00918612	0.022045	0.0162688	0.014531	0.016899	0.0240678	0.0406064	0.0422621	0.0137829	0.0179518	0.0290628	0.00256763	0.0205765	0.0215009	0.0156727	0.0218382	0.014789
Curvularia	1.57068e-05	0.000100872	0	0.000120604	5.57268e-05	0.000312166	6.85905e-05	1.31588e-05	0	0.000155716	0	5.38319e-05	0.000178988	0	0.000176619	0	1.84049e-05	0	0.0001499	0.000151837	0	0.000538702	0.000379895	0.000286423	0.000638967	0.000108139	7.26154e-05	0.000222305	0.000278755	0.000427394	7.62661e-05	0.000632044	0.000164758	0.000180146	7.16007e-05	0.000144283
Cuscuta	1.57068e-05	0	0	0	5.57268e-05	0	0	1.31588e-05	0	0	0	0	5.96627e-05	0	0	0	0	0	0	0	0	0	0	0	0.000141993	0	0.000145231	0.000111153	0	7.12324e-05	0	0	0	9.00732e-05	0	0.000144283
Cutandia	0	0	0	0	0	0	0	0	0	0	0	0	0	0	0	0	0	0	0	0	0	0	0	0	0	0	0	0	0	7.12324e-05	0	0	0	0	0	0
Cutleria	0	0	0	0	0	0	0	0	0	0	0	0	0	0	0	0	0	4.41302e-05	0	7.59183e-05	0	0	0	0	0	0	0	0	0	0	0	0	0	0	0	0
Cyamopsis	3.14135e-05	2.5218e-05	0.000240553	0.000241207	5.57268e-05	0	0	0	0.000125602	0	0	0	0.000178988	0	0.000485702	0.000205913	1.84049e-05	0.000264781	7.49499e-05	0	0	0.00010774	0.000142461	5.72847e-05	0	0.000108139	0.000145231	5.55763e-05	5.57509e-05	0	2.5422e-05	7.02271e-05	0	0	7.16007e-05	7.21415e-05
Cyamus	3.14135e-05	0	0	0	0	0	0	0	0	0	0	0	0	0	0	0	0	0	0	0	0	0	0	0	0	0	0	0	0	0	0	0	0	0	0	0
Cyanea	0	2.5218e-05	0	0	0	6.24332e-05	0	0	0	0	0	0	0	0	0	0	0	4.41302e-05	0	0	0	0	0	0	0	0	0	0	0	7.12324e-05	0	7.02271e-05	0	0	0	0
Cyanidioschyzon	0.00108377	0.000983501	0.00408941	0.00416082	0.00390088	0.00530682	0.000809367	0.000565828	0.000502407	0.00352955	0.00660055	0.00102281	0.00328145	0.0061617	0.00384146	0.00334609	0.000441716	0.00353042	0.000374749	0.00334041	0	0.00517154	0.00569842	0.00647317	0.00603469	0.00665058	0.00631754	0.00472399	0.00629986	0.00733693	0.0012711	0.00547771	0.00724933	0.00414337	0.00486885	0.00670916
Cyanidium	7.85338e-05	0.000100872	0	0.000844225	0.000278634	0.00124866	0.000150899	6.5794e-05	0.000314005	0.000570957	0.000150013	0.000215328	0.000536964	0.000369702	0.000706476	0.000411826	3.68097e-05	0.000176521	0.00022485	0.000379592	0	0.000323221	0.000522355	0.000343708	0.000354982	0.000216279	0.000871384	0.000555763	0.00061326	0.000783556	0.000101688	0.000280908	0.000494273	0.000630512	0.000716007	0.000360707
Cyanobacterium	0	5.04359e-05	0	6.03018e-05	5.57268e-05	6.24332e-05	0	0	0.000314005	0.00010381	0	2.69159e-05	0	0.000123234	0	0	0	0	0	7.59183e-05	0	0	4.74869e-05	0	0	0	7.26154e-05	0.000222305	5.57509e-05	0	0	0	8.23788e-05	9.00732e-05	0	0.000144283
Cyanobium	0.012	0.0118272	0.00729678	0.00452263	0.0115355	0.0107385	0.00871099	0.00994805	0.00822692	0.00721482	0.0165014	0.0107125	0.0149753	0.0149113	0.00834524	0.00808209	0.00584354	0.00564867	0.00989338	0.0105526	0.00301776	0.0139524	0.0155282	0.014493	0.0181041	0.0141663	0.011328	0.0151168	0.0158333	0.0169533	0.014338	0.0180484	0.0127687	0.0143216	0.0145349	0.0176747
Cyanophora	0.000204188	0.000151308	0.0015235	0.00132664	0.000501541	0.000249733	5.48724e-05	0.000118429	0.000376806	0.000467147	0	0.000148038	0.000715952	0	0.000264928	0.000360348	2.76073e-05	0.000220651	0.000449699	0.000379592	5.11485e-05	0.00010774	0.000332408	0.000400993	0.000425978	0.00140581	0.000363077	0.000500187	0.000669011	0.000641091	0.000279642	0.000632044	0.000741409	0.000630512	0.000501205	0.000721415
Cyanothece	0.290732	0.317595	0.331482	0.325991	0.242356	0.226071	0.205319	0.196895	0.271928	0.196409	0.282924	0.339545	0.275164	0.238704	0.155027	0.158553	0.14122	0.122859	0.20941	0.188429	0.0600484	0.29537	0.298502	0.318847	0.33347	0.33188	0.32902	0.344129	0.471653	0.488868	0.517389	0.336809	0.357689	0.38155	0.274159	0.33553
Cyathostomum	0	0	0	0	0	0	0	0	0	0	0	0	0	0	0	0	0	0	0	0	0	0	0	0	0	0	0	0	0	7.12324e-05	0	0	0	0	0	0
Cycas	0	0	0	0	5.57268e-05	0.000124866	0	0.000157906	0	0	0	4.03739e-05	0	0	0	0	0	0	0	0	0	0	0	0.000114569	0.000212989	5.40697e-05	0	0	5.57509e-05	7.12324e-05	0	0	8.23788e-05	0	0	0.000144283
Cyclamen	3.14135e-05	0	0	0	0	0	0	0	0	0	0	0	0	0	0	0	0	0	0	0	0	0	0	0	0	0	7.26154e-05	0	0	0	0	0	8.23788e-05	0	0	0
Cyclocanna	0	5.04359e-05	0	0	0	0	0	0	0	0	0	0	5.96627e-05	0	4.41547e-05	0	0	0	0	0	0	0	0	0	0	0	0	0	0	0	0	0	0	0	0	0
Cycloclasticus	0	0	0	6.03018e-05	0	0	0	9.21116e-05	0	0	0	2.69159e-05	0	0	0	0	0	0	0	0.000227755	0	0	0	5.72847e-05	0	5.40697e-05	0	0.000111153	0.000111502	7.12324e-05	0	0	0	0.000180146	0.000143201	0
Cydia	0	0	0	0	0	0	0	0	0	0	0	0	0	0	0	0	0	4.41302e-05	0	0	0	0	0	0	0	0	0	0	0	0	0	0	0	0	0	0
Cylindrocarpon	0	0	0	0	5.57268e-05	6.24332e-05	0	0	0	0	0	0	0	0	0	0	0	0	0	0	0	0	0	0	0	0	0	0	0	0	0	0	0	0	0	0
Cylindrospermopsis	0.00962824	0.0103898	0.0161171	0.0153167	0.0106995	0.0110507	0.00702366	0.00563197	0.013879	0.0104329	0.0142512	0.0112509	0.0125888	0.0113375	0.00675567	0.00746435	0.00324846	0.00511911	0.0114673	0.00713632	0.00317121	0.0124979	0.014626	0.015295	0.0132053	0.0144366	0.0148861	0.014172	0.0211854	0.0178793	0.0167277	0.0149584	0.0173819	0.0194558	0.0108833	0.0134905
Cylindrotheca	1.57068e-05	0	0	0	0	0	0	1.31588e-05	0	0	0	0	0	0	0	0	0	0	0	0	0.000102297	0	0	0	0	0	0	0	0	0	0	7.02271e-05	0	0	0	0
Cylindrotrichum	0	0	0	0	0	0	0	0	0	0	0	0	0	0	0	0	0	0	0	0	0	0	4.74869e-05	0	0	0	0	0	0	0	0	0	0	0	0	0
Cynara	0	0	0	0	0	0	0	0	0	0	0	0	0	0	0	0	0	0	0	0	0	0	0	0	0.000212989	0	0	5.55763e-05	0	0	0	0	0	0	0	0
Cynodon	0	0	0	0	0	0	0	0	0	0	0	0	0	0	0	0	0	0	0	0	5.11485e-05	0	0	0	0	0	7.26154e-05	0	0	0	0	0	0	0	7.16007e-05	0
Cynops	0	0	0	0	0	0	0	0	0	0	0	1.3458e-05	0	0	0	0	0	0	0	0	0	0	0	0	7.09964e-05	0	0	0	0	7.12324e-05	0	7.02271e-05	8.23788e-05	0	0	7.21415e-05
Cynopterus	0	2.5218e-05	0	6.03018e-05	0	0	0	0	0	0	0	0	0	0	0	0	0	0	0	0	0	0	0	0	0	0	0	0	0	0	0	0	0	0	0	0
Cynosurus	0	2.5218e-05	0	0	0	0	0	0	6.28009e-05	0	0	0	0	0	0	0	0	0	0	0	0	0	0	0	0	0	0	0	0	0	0	0	0	0	0	0
Cyperus	0	0	0	0	0	0	0	0	0	0	0	2.69159e-05	0	0	0	5.14782e-05	0	0	0	0	0	0	0	0	0	0	0	0	0	0	0	7.02271e-05	0	0	0	0
Cyphoderia	0	0	0	0	0	0	0	0	0	0	0	0	0	0	0	0	0	0	0	0	0	0	0	0	0	0	0	0	0	0.000142465	0	0	0	0	0	0
Cypridopsis	0	0	0	0	5.57268e-05	0	0	0	0	0	0	0	0	0	0	0	0	0	0	0	0	0	0	0	0	0	0	0	0	0	0	0	0	0	0	0
Cyprinivirus	3.14135e-05	0	0.000160369	0	0	0	0	0	0	0	0	0	0	0	0	0	0	0	0	0	0	0	0	0	7.09964e-05	0	0	0	5.57509e-05	7.12324e-05	0	0	0	0	7.16007e-05	0
Cyprinodon	0	0	0	0	0	0	0	0	0	0	0	0	0	0	0	0.000102956	0	0	0	0	0	0	0	0	0	0	0	0	0	0	0	0	0	0	0	0
Cyprinus	1.57068e-05	0	0	0	0	0	0	0	0	0.000207621	0.000150013	0	0.000238651	0	8.83095e-05	0.000102956	0	0	0	7.59183e-05	0	0	0	5.72847e-05	7.09964e-05	0	7.26154e-05	5.55763e-05	5.57509e-05	0.000356162	0	0	0	9.00732e-05	0	0.000144283
Cyrillopsis	0	0	0	0	0	0	0	0	0	0	0	0	0	0	0	0	0	0	0	0	0	0	0	0	0	0	7.26154e-05	0	0	0	0	0	0	0	0	0
Cyrtanthus	0	5.04359e-05	0	0	0	0.000124866	0	0	0	0	0	0	0	0	0	0	0	0	0	0	0	0	0	0	0	0	0	0	0	7.12324e-05	0	0	0	9.00732e-05	0	0
Cyrtococcum	0	0	0	0	0	0	0	0	0	0	0	0	0	0	0	0	0	0	0	0	0	0	0	0	7.09964e-05	0	0	0	0	0	0	0	0	0	0	0
Cystobacter	0.000502616	0.000428706	0.00280645	0.00205026	0.000947356	0.00124866	0.000192053	0.000315811	0.00138162	0.00124572	0.00450038	0.000551777	0.00173022	0.00382025	0.0023402	0.000205913	0.000763801	0.00150043	0.0011992	0.000759183	0.000818377	0.00134676	0.0018045	0.00120298	0.00113594	0.00135174	0.00159754	0.00155614	0.00156103	0.00170958	0.000559285	0.00175568	0.00164758	0.00117095	0.000859209	0.00122641
Cystoseira	0	0	0	0	0	0	0	0	0	0	0	0	0	0	0	0	9.20243e-06	0	0	0	0	0	0	0	0	0	0	0	0	0	0	0	0	9.00732e-05	0	0
Cytomegalovirus	0	0	0	0	0	0	0.000329234	0.000578987	0	0	0	0	0	0	0	5.14782e-05	0	0	0	0.000151837	0	0	0	0	7.09964e-05	0	0	0	5.57509e-05	0	0.00111857	0	0.000329515	0	0	0
Cytophaga	0.0381046	0.0397183	0.0396111	0.0350956	0.0727792	0.063994	0.0475332	0.0521483	0.0278208	0.0317141	0.0624052	0.087894	0.0618702	0.0216892	0.0240202	0.0253788	0.047963	0.0421444	0.0533643	0.047373	0.0100251	0.0606579	0.0568418	0.0964674	0.166628	0.109491	0.0985391	0.0915342	0.0957801	0.116251	0.0546066	0.0830786	0.0712576	0.0577369	0.135469	0.0833234
Dacrymyces	0	0	0	0	0	0	0	0	0	0	0	0	0	0	0	0	0	0	7.49499e-05	0	0	0	0	0	0	0	0	0	0	0	0	0	0	0	0	0
Dactylellina	3.14135e-05	0	0	0	0	0	0	0	0	0	0	0	0	0	4.41547e-05	5.14782e-05	0	0	0	7.59183e-05	0	0	0	0	0	0	0	0	0	0	0	0	0	0	0	0
Dactylis	0	0	0	0	0	0	0	0	0	0	0	0	0	0	0	0	0	0	0	0	0	0	0	0	0	0	0	5.55763e-05	0	0	0	0	0	0	0	0
Dactylococcopsis	0	2.5218e-05	0	0	0	0	0	0	0	0	0	0	0	0	0	0	0	0	0	0	0	0	0	0	0	0	7.26154e-05	0	0	0	0	0	0	0	0	7.21415e-05
Dactylorhiza	0	0	0	0	0	0	0	0	0	0	0	0	0	0	0	0	0	0	0	0	0	0	0	0	0	0	0	0	0	0	5.08441e-05	0	0	0	0	0
Dactylosporangium	0.000549736	0.000630449	0.00569309	0.00180905	0.00222907	0.00162326	0.000850522	0.000710575	0.00119322	0.00129763	0.00285024	0.000363365	0.00328145	0.00406672	0.00207527	0.00277983	0.000220858	0.00132391	0	0.000759183	0	0.00269351	0.00365649	0.00126026	0.00141993	0.000378488	0.000726154	0.00172287	0.000167253	0.000213697	5.08441e-05	0.00175568	0.000411894	0.000360293	0.00193322	0.00144283
Dahlia	0	0	0	0	0	0	0	0	0	0	0	0	0	0	0	0	0	0	0	0	0	0	0	0	0	0	0	0	0	0	5.08441e-05	0	0	0	0	0
Dampiera	0	0	0	0	0	6.24332e-05	0	0	6.28009e-05	0	0	0	0	0	0	0	0	0	0	0	0	0	0	0	0	0	0	0	5.57509e-05	0	0	0	0	0	0	0
Danacetichthys	1.57068e-05	0	0	0	5.57268e-05	0	0	0	0	0	0	0	5.96627e-05	0	0	0	0	0	0	0	0	0	0	0	0	0	0	5.55763e-05	0	0	0	0	0	9.00732e-05	0	0
Danaea	0	0	0	0	0	0	0	0	0	0	0	0	0	0	0	0	0	0	0	0	0	0	0	0	0	0	0	5.55763e-05	0	0	0	0	0	0	0	0
Danaus	0	0	0	0	5.57268e-05	0	0	0	0	0	0	0	0	0	0	0	0	0	0	0	0	0	0	0	0	0	0	0	0	0	0	0	0	0	0	0
Danio	0.0133193	0.0102637	0.00954195	0.0186332	0.0221235	0.0373351	0.0100142	0.0102902	0.00803852	0.0166097	0.00675056	0.0115469	0.020345	0.00961224	0.0241968	0.0234226	0.0068466	0.0142099	0.00876914	0.0233069	0.0017902	0.0238106	0.0303916	0.034199	0.0373441	0.0369296	0.0347828	0.0348464	0.0502873	0.054564	0.021685	0.0323747	0.0383885	0.0247701	0.0225542	0.0328244
Daphnia	0.000471203	0.00380791	8.01844e-05	0	0.00390088	6.24332e-05	0.000617314	0.000460558	0	0.00228383	0.00795066	0.00213982	0.00369909	0.0102284	0.0032233	0.0028313	0.000773004	0.00542802	7.49499e-05	0.00766775	0	0	0.00588837	0.00584304	0.00653166	0.00654244	0.00711631	0.00589109	0.00780513	0.00961637	0.00134737	0.00625021	0.00601365	0.00531432	0.00379484	0.00526633
Dasyatis	0	0	0	0	0	0	0	0	0	0	0	0	0	0	0	0	0	4.41302e-05	0	0	0	0	0	0	0	0	0	0	0	0	0	0	0	0	0	0
Dasypoda	0	0	0	0	0	0	0	0	0	0	0	0	0	0	0	0	0	0	0	0	0	0	4.74869e-05	0	0	0	0	0	0	0	0	0	0	0	0	0
Dasypus	0.00136649	0.000756539	0	0	0.00139317	0	0.00407427	0.000697416	0.000125602	0.000934294	0	0.000753646	0.00125292	0	0.000132464	0.00272835	0	0	0	7.59183e-05	0	0	0	0	0.00241388	0.000216279	0	0	0.00334506	0	0.000813505	0	0.00296564	0.00144117	0.00136041	0
Dasypyrum	0	0	0	0	0	0	0	0	0	5.19052e-05	0	0	0	0	0	0	0	0	0	0	0	0	0	0	0	0	0	0	5.57509e-05	0	0	0	0	0	0	0
Datura	0	2.5218e-05	0	0	0	0	5.48724e-05	0	0	0.000207621	0	0	0.000119325	0	4.41547e-05	0	2.76073e-05	0	0	0	0	5.38702e-05	0	0.000114569	0	0	0	0	0	0	5.08441e-05	0	0	0	0	0
Daucus	3.14135e-05	2.5218e-05	0	6.03018e-05	0	0	8.23085e-05	0.000144747	0.000188403	5.19052e-05	0.000300025	9.42058e-05	0.000119325	0	8.83095e-05	0	0	0	0.00022485	0	0	0	4.74869e-05	0.000229139	0.000283985	0.000162209	0.000217846	0.000277882	0.000390257	0.000142465	2.5422e-05	7.02271e-05	0.000329515	0.00027022	0.000429604	7.21415e-05
Davallia	0	0	0	0	0	0	0	0	0	0	0	0	0	0	0	0	0	0	0	7.59183e-05	0	0	0	0	0	0	0	0	0	0	0	0	0	0	0	0
Davidiella	0	0	0	0	0	0	0	0	0	0	0	0	5.96627e-05	0	0	0	0	0	0	0.000986938	0	0	0	0	0	0	0	0	0	0	0	0	0	0	0	0
Debaryomyces	0.00282722	0.0016896	0.0117871	0.0134473	0.0152134	0.0111131	0.00214002	0.00128956	0.00364245	0.00508671	0.00105009	0.00240898	0.00286381	0.00135557	0.00278175	0.00277983	0.00334968	0.00564867	0.0245086	0.0349224	0.0015856	0.00409414	0.00455874	0.00469734	0.00489875	0.00400116	0.00435692	0.00533533	0.00540784	0.00498627	0.00333029	0.00449453	0.00263612	0.00378307	0.00465405	0.00634845
Dechloromonas	0.0925128	0.0895238	0.0506766	0.0458897	0.0857636	0.0832235	0.0839684	0.0974409	0.0450283	0.0465071	0.0679557	0.102536	0.105543	0.064821	0.0925042	0.0908591	0.0992942	0.0920998	0.0796717	0.065973	0.120353	0.105262	0.0905574	0.112221	0.126728	0.151503	0.152928	0.114432	0.111	0.140826	0.0866383	0.141367	0.106269	0.0977294	0.11449	0.110737
Deferribacter	0.0131937	0.0104907	0.0174802	0.0210453	0.0179998	0.0155459	0.00904022	0.00997437	0.0129998	0.0190492	0.0204017	0.0167283	0.0171232	0.0139254	0.00710891	0.00952348	0.0049233	0.0080317	0.0140156	0.0138171	0.00153446	0.0176694	0.0188998	0.0196487	0.018885	0.0210872	0.0196788	0.0216192	0.0201818	0.018378	0.0126856	0.0189613	0.0201828	0.02459	0.0189026	0.0212817
Defluvibacter	0	0	8.01844e-05	0	0	0	0	0	0	0	0	0	5.96627e-05	0	0	5.14782e-05	0	0	0	7.59183e-05	0	0	0	5.72847e-05	0	0	0	0	5.57509e-05	0	0	0	8.23788e-05	0	0	0
Dehalobacter	0	0	0	0	0	0	0	0	0	0	0	1.3458e-05	0	0	0	0	0	0	0	0	0	0	0	0	0	0	0	0	0	0	0	0	0	0	0	0
Dehalococcoides	0.0939578	0.0860437	0.211687	0.224805	0.0578444	0.0539423	0.073721	0.0593988	0.124785	0.102928	0.0418535	0.125415	0.0672995	0.0370934	0.0422119	0.0407193	0.0326318	0.0210501	0.0477431	0.04092	0.00941133	0.06723	0.0680961	0.0689135	0.0709254	0.076022	0.0688394	0.0749725	0.0804486	0.0824159	0.116509	0.0703675	0.0853444	0.127003	0.0613618	0.0735843
Dehalogenimonas	0.0152041	0.0142482	0.0468277	0.0482414	0.015715	0.0160453	0.0116604	0.0116324	0.028386	0.0236169	0.0333028	0.0239552	0.0175408	0.0245235	0.00997897	0.013024	0.00648771	0.00706084	0.0132661	0.0115396	0.00199479	0.0183159	0.0153383	0.0213672	0.019311	0.017843	0.0182265	0.021119	0.0184536	0.02023	0.01777	0.0192422	0.0220775	0.0285532	0.0179718	0.0201275
Deinococcus	0.147062	0.143515	0.278641	0.247478	0.175484	0.183741	0.141818	0.12539	0.254658	0.167135	0.133361	0.136693	0.210192	0.148004	0.183375	0.177188	0.0839537	0.108869	0.144129	0.120027	0.0536548	0.202444	0.195978	0.211896	0.207664	0.20806	0.213199	0.217526	0.211798	0.217259	0.151642	0.222128	0.254303	0.259501	0.198835	0.210509
Deinopis	0	5.04359e-05	0	0	0	0	0	0	0	0	0	0	0	0	0	0	0	0	0	0	0	0	0	0	0	0	0	0	0	0	0	0	8.23788e-05	0	0	0
Dekkera	0	0	8.01844e-05	0	0	0	0	0	0	0	0	0	0	0	0	0	0	0	0	0	0	5.38702e-05	0	0	0	0	0	0	0	0	5.08441e-05	0	0	9.00732e-05	0	0
Delftia	0.0605652	0.0631206	0.0347199	0.0279197	0.0668722	0.0662416	0.0573691	0.0579119	0.0489847	0.0415242	0.0496541	0.0627007	0.0803657	0.05373	0.104779	0.103935	0.110678	0.082347	0.0681294	0.0554204	0.156924	0.0837143	0.0856663	0.0919992	0.108766	0.172482	0.17798	0.0947021	0.0973411	0.131495	0.0679023	0.104357	0.105939	0.0929556	0.112485	0.0893112
Delitschia	0	0	0	0.000120604	0	0	0	0	0	5.19052e-05	0	0	0	0	0	0	3.68097e-05	0	7.49499e-05	0	0	0	0	0	0	0	0	0	0	0	0	0	0	0	0	0
Demansia	0	0	0	0	0	0	0	0	0	0	0	0	0	0	0	0	0	0	0	0	0	0	0	0	0	0	0	0	0	0	0	0	0	0	7.16007e-05	0
Dendraster	0	0	0	0	0	0	0	0	0	0	0	0	0	0	0	0	0	0	0.00022485	0	0	0	0	0	0	0	0	0	0	0	0	0	0	0	0	0
Dendrobium	0	0	0	0	0	0	0	0	0	5.19052e-05	0	0	5.96627e-05	0	0	0	0	0	0	0	0	5.38702e-05	0	5.72847e-05	0	0	0	0	0	7.12324e-05	0	0	0	0	7.16007e-05	0
Dendrocalamus	0	0	0	0	0	0	1.37181e-05	0	0	0	0	0	0	0	0	0	0	0	0	0	0	0	0	0	0	0	0	0	0	0.000142465	0	0	0	0	0	0
Dendroctonus	3.14135e-05	0	0	0	0	0	0	0	6.28009e-05	0.00010381	0	0	0	0	0	0	9.20243e-06	0	0	0	0	5.38702e-05	0	0	0	0	0	0	5.57509e-05	0	0	0	0	0	0	0
Dendronephthya	0	0	0	6.03018e-05	0	0	0	0	0	0	0	0	0	0	0	0	2.76073e-05	0	0	0	0	0	0	0	0	0	0	0	0	0	0	0	0	0	0	0
Denitrovibrio	0.0152356	0.0164926	0.0133908	0.0166433	0.0185013	0.0179183	0.00987703	0.010606	0.0157002	0.0252778	0.012301	0.0256913	0.0205836	0.00788697	0.0116568	0.0115826	0.00908279	0.011165	0.0153647	0.0137412	0.0035804	0.0196626	0.0222713	0.0218828	0.020447	0.0229256	0.0212763	0.0235644	0.0241959	0.025145	0.0183547	0.020717	0.0270202	0.0301745	0.0200482	0.0202718
Dermacoccus	0.0147958	0.0150803	0.0242959	0.0110955	0.0230152	0.025223	0.0224154	0.0191329	0.0339753	0.0163501	0.0246021	0.00997236	0.025118	0.0378328	0.0868965	0.093433	0.00648771	0.0143865	0.011992	0.00850285	0.00506371	0.0318373	0.0313413	0.018503	0.0160452	0.00913778	0.00827815	0.0184513	0.0139935	0.00804926	0.00404211	0.0186804	0.0140868	0.0154926	0.0259195	0.015799
Dermatophilus	0	0	0	0	0	0	0	0	0	0	0	0	0	0	0	0	0	0	0	0	0	0	0	0	0	0	0	0	0	0	0	0	0	0	7.16007e-05	0
Dermophthirius	0	0	0	0	0	0	0	0	0	0	0	0	0	0	0	0	0	0	0	0	0	0	0	0	0	0	0	0	0	0	0	0	0	0	0	0.000144283
Deschampsia	0	0	0	0	0	0	0	0	0	0	0	0	0	0	0	0	0	0	0	0	0	0	0	5.72847e-05	0	0	0	0	0	0	0	0	0	0	0	0
Descurainia	0	0	0	0	0	0	0	0	0	0	0	0	0	0	0	0	0	0	7.49499e-05	0	0	0	0	0	0	0	0	0	5.57509e-05	7.12324e-05	0	0	0	0	7.16007e-05	0
Desmarestia	4.71203e-05	0	0	0	0.000111454	0	0	0.000171064	0	5.19052e-05	0	0	0	0	0	0	9.20243e-06	0	0.0001499	0	0	5.38702e-05	0	0	0	0	0	0	0	0	0	0	8.23788e-05	0.000180146	0	0
Desulfarculus	0.0216439	0.0208805	0.0244562	0.0202614	0.0301482	0.0297182	0.0155838	0.0141194	0.029014	0.0265236	0.048004	0.0311552	0.0324565	0.0351217	0.0213709	0.0217238	0.0128374	0.0157545	0.0260826	0.021409	0.00444992	0.0359853	0.0327184	0.0421043	0.0405389	0.0422825	0.0395028	0.0391257	0.046998	0.0508599	0.0332012	0.0438217	0.0467088	0.0448565	0.0325783	0.0383793
Desulfatibacillum	0.0545181	0.0494777	0.0390498	0.0355177	0.0616896	0.0560026	0.0372035	0.0349366	0.0451539	0.0576667	0.0724561	0.0762529	0.0694474	0.0549623	0.0309083	0.0344904	0.0242116	0.0316855	0.0540389	0.045551	0.0145773	0.0728864	0.0708504	0.0810006	0.078025	0.0705069	0.0713809	0.0830866	0.0898705	0.0935993	0.0765712	0.0916463	0.0771065	0.0855696	0.0687367	0.0872912
Desulfitibacter	0	0	0	0	0	0	0	0	6.28009e-05	0	0	0	0	0	0	0	0	0	0	0	0	0	0	0	0	0	0	0	0	0	0	0	0	0	0	0
Desulfitobacterium	0.0738374	0.0748217	0.1825	0.249167	0.109113	0.115501	0.0582607	0.0494771	0.27017	0.729787	0.0655555	0.122737	0.085795	0.0343823	0.0605803	0.0666643	0.0260337	0.0323033	0.0712773	0.0744759	0.0188738	0.0950271	0.0937865	0.0869582	0.0849116	0.0875389	0.0898978	0.0913675	0.0898705	0.082772	0.0738002	0.0910143	0.10009	0.117455	0.08141	0.095371
Desulfobacterium	0.0296229	0.0322033	0.0267816	0.031176	0.0351636	0.0347753	0.0264348	0.0213567	0.0194683	0.0321293	0.0534045	0.0448016	0.0369312	0.0301923	0.0236228	0.0231652	0.0145766	0.0151808	0.0321535	0.0281657	0.0110992	0.0386788	0.0351878	0.0413023	0.0435918	0.0394168	0.0411729	0.0462951	0.0444335	0.0472271	0.0359976	0.0458583	0.0453907	0.041884	0.0393804	0.0475412
Desulfobacula	0	0	0	0	0	0	0	0	0	0	0	0	0	0	0	0	0	0	7.49499e-05	0	0	0	0	0	0	0	0	0	0	0	0	0	0	0	0	0
Desulfobulbus	0.0097696	0.0114994	0.0198056	0.0178493	0.0229037	0.0227257	0.0059125	0.00760579	0.0162654	0.0195683	0.071706	0.014723	0.0272659	0.0349984	0.0164697	0.0151346	0.00551225	0.0123123	0.0190373	0.0169298	0.00654701	0.0300596	0.0296793	0.0322513	0.0352852	0.0281163	0.029264	0.0327345	0.0333948	0.0358299	0.0114653	0.0325151	0.0327868	0.0348583	0.0287835	0.0323194
Desulfococcus	0.040492	0.0448376	0.0301493	0.0338896	0.0404019	0.0413308	0.0301935	0.0275677	0.0307725	0.0358665	0.0502542	0.0580173	0.0481478	0.0383257	0.0304226	0.0293426	0.0179447	0.0221975	0.0368004	0.0326449	0.0053706	0.0473519	0.0496712	0.0563681	0.0599919	0.0561244	0.0540984	0.0577438	0.0617163	0.0596927	0.0526236	0.0600442	0.0554409	0.062691	0.0497625	0.057641
Desulfohalobium	0.0278952	0.0240075	0.0189235	0.0176684	0.0276962	0.0260346	0.0163931	0.015909	0.0184635	0.0229421	0.0252021	0.0330124	0.0268482	0.0187316	0.0152775	0.0151346	0.011549	0.0120917	0.0242088	0.0220163	0.00404073	0.0297902	0.0292519	0.0323086	0.0336523	0.028711	0.0281748	0.0340683	0.0300498	0.0321258	0.0253204	0.0372204	0.0298211	0.0333271	0.0299291	0.0331129
Desulfomicrobium	0.0316648	0.0310938	0.0233337	0.0273167	0.0329346	0.0330896	0.0214688	0.0229884	0.028072	0.033946	0.0432036	0.0452188	0.0381841	0.0313014	0.0263162	0.0267687	0.025095	0.0247571	0.0311791	0.026951	0.0139636	0.0411569	0.0419784	0.0453695	0.0506914	0.044175	0.0475631	0.0495741	0.0509564	0.053638	0.0431666	0.0541451	0.0512396	0.04918	0.0413852	0.0460984
Desulfomonile	3.14135e-05	0	8.01844e-05	0	5.57268e-05	0	0	0	0	0	0.000450038	4.03739e-05	0	0	0	0	5.52146e-05	4.41302e-05	0.0001499	0	0	5.38702e-05	4.74869e-05	0	7.09964e-05	0	0	0.000111153	0.000167253	0.000142465	0.000101688	7.02271e-05	0.000164758	9.00732e-05	0	0
Desulfonatronospira	0.0144659	0.0149543	0.0151549	0.012181	0.0178883	0.0180432	0.00916368	0.00998753	0.012623	0.0148449	0.0334528	0.0199582	0.0176602	0.021073	0.0101114	0.0109134	0.00665335	0.00966452	0.0165639	0.0145004	0.00450107	0.0183697	0.01795	0.0241169	0.0247777	0.0202761	0.0212037	0.0217303	0.0216871	0.0247176	0.0178971	0.0254222	0.0192766	0.0204466	0.0186162	0.0226524
Desulforhabdus	0	0	0	0	0	0	0	0	0	0	0	0	0	0	0	0	0	0	0	0	0	5.38702e-05	0	0	0	0	0	0	0	0	0	0	8.23788e-05	0	0	0
Desulfosarcina	0	0	0	0	0	0	0	0	0	0	0	1.3458e-05	0	0	0	0	0	0	0	0	0	0	4.74869e-05	0	0	0	7.26154e-05	0	0	0	0	0	0	0	0	0
Desulfosporosinus	0	0	0	0	0	0	0	0	0	5.19052e-05	0	0	0	0	0	0	0	0	0	0	0	0	0	0	0	0	0	0	0	0	0	0	0	0	0	0
Desulfotalea	0.0294659	0.0259241	0.0293475	0.0297891	0.0344392	0.032715	0.0220724	0.0204356	0.0273184	0.0373717	0.0246021	0.0424734	0.0410479	0.0160204	0.0205319	0.0191499	0.0150828	0.0182699	0.029905	0.0249012	0.00721194	0.040672	0.0440678	0.0457132	0.0492715	0.0453645	0.0446584	0.0476845	0.0479458	0.0463723	0.0377263	0.0462094	0.0471207	0.055305	0.0395236	0.0479019
Desulfotignum	0.000188481	0.000176526	0.000240553	0.000422112	0.000947356	0.000499466	9.60266e-05	6.5794e-05	0.000439607	0.000363336	0.000450038	0.000188412	0.000477302	0.00061617	0.000132464	0.000308869	8.28218e-05	0.000485433	0.000374749	0.000151837	0.000102297	0.000592572	0.00075979	0.000400993	0.000354982	0.000432558	0.000580923	0.000500187	0.00105927	0.000356162	0.000228798	0.000561817	0.000247136	0.000180146	0.000572806	0.000937839
Desulfotomaculum	0.100366	0.103722	0.228846	0.308805	0.152357	0.161764	0.0714575	0.0700443	0.224513	0.64622	0.132011	0.142654	0.125113	0.0799788	0.0767851	0.0762393	0.0392852	0.0494259	0.0984841	0.0922408	0.0194876	0.118838	0.123228	0.131411	0.126587	0.125225	0.123591	0.129271	0.131238	0.12715	0.110535	0.129499	0.138149	0.176634	0.109764	0.121342
Desulfovibrio	0.29758	0.288569	0.245445	0.251277	0.319928	0.311292	0.218982	0.21333	0.269165	0.319113	0.407884	0.421719	0.345984	0.297487	0.216623	0.22182	0.157067	0.18089	0.290806	0.250986	0.0873617	0.381401	0.380512	0.429177	0.42896	0.433423	0.449997	0.434051	0.483807	0.509454	0.383059	0.46378	0.485376	0.50441	0.367097	0.420368
Desulfurispirillum	0.0124869	0.0117516	0.0193244	0.0107337	0.0153249	0.0143596	0.00759982	0.00956645	0.0109274	0.0157273	0.0207017	0.0166475	0.0156913	0.0117072	0.00944911	0.00844243	0.0109325	0.0105471	0.0137158	0.010249	0.00271087	0.0176156	0.0173327	0.0203361	0.020092	0.019411	0.01888	0.0186181	0.0199588	0.0231505	0.018736	0.0205765	0.0219128	0.0199963	0.0164682	0.0210653
Desulfurivibrio	0.0250523	0.0226205	0.0214894	0.0195981	0.0256901	0.0272209	0.0177101	0.0195803	0.0250576	0.0248107	0.0351029	0.0346408	0.0322179	0.0292064	0.0163814	0.0173482	0.0152668	0.0198586	0.0236092	0.0249012	0.00470567	0.0351234	0.0347604	0.0380943	0.0406099	0.0390383	0.0372517	0.0412932	0.0380779	0.0398901	0.0337351	0.0434003	0.0408599	0.0423344	0.0300007	0.0370086
Desulfurobacterium	0	0	0	0	0	0	5.48724e-05	0	0	0	0	0	0	0	0	0	0	0	0	0	0	0	0	0	0	0	0	0	0	0	0	0	0	0	0	0
Desulfurococcus	0.00271727	0.00191657	0.00601383	0.00440203	0.00384515	0.00305923	0.00127578	0.00181591	0.00288884	0.00378908	0.00420035	0.00296075	0.00387808	0.00443642	0.00335576	0.00319165	0.000837421	0.00110326	0.000749499	0.00204979	0	0.00393253	0.00346654	0.00269238	0.00362081	0.00448779	0.00370338	0.00366804	0.00379106	0.00441641	0.00231341	0.00379226	0.00444845	0.00522425	0.00379484	0.0017314
Desulfuromonas	0.0306282	0.0339938	0.0588554	0.0570455	0.079968	0.0719855	0.0235128	0.0253175	0.0626125	0.0759373	0.103659	0.0564562	0.0786951	0.0676554	0.0425652	0.0411311	0.0222975	0.0475724	0.0601848	0.0598236	0.0126337	0.0821521	0.0785433	0.0922284	0.0936442	0.0869441	0.0892443	0.0942019	0.0938288	0.101435	0.0427345	0.102672	0.0896281	0.0982699	0.0847753	0.0963089
Desulfuromusa	0	0	0	0	0	0	0	0	0	0	0	0	0	0	0	0	0	0	0	0	0	0	0	0	0.000141993	0	0	0	0	0	0	7.02271e-05	0	0	7.16007e-05	0.000144283
Dethiobacter	0.0155183	0.0151812	0.0323143	0.0372665	0.0210647	0.0229754	0.0126892	0.0108955	0.0327193	0.089277	0.0322527	0.0209406	0.0206433	0.0280973	0.0120984	0.0125092	0.00593556	0.00816409	0.0152898	0.0160188	0.00332466	0.019501	0.0208467	0.0199351	0.020234	0.0214116	0.0220025	0.0228419	0.0219101	0.0204437	0.0120246	0.0227536	0.0226542	0.0306249	0.0184014	0.0199832
Dethiosulfovibrio	0.0117644	0.016316	0.018282	0.0159197	0.014489	0.0137353	0.00936946	0.00806634	0.0155746	0.0284441	0.0111009	0.0160419	0.0156913	0.0105981	0.00966989	0.0110678	0.00489569	0.0071491	0.0136409	0.0115396	0.00373384	0.0156762	0.0154332	0.0194768	0.019169	0.0199517	0.0190978	0.0180623	0.0168368	0.0178081	0.0136516	0.0181888	0.0223246	0.0232389	0.015967	0.0167368
Detonula	0	0	0	0	0	0	0	0	0	0	0	0	0	0	0	0	0	0	0	0	0	0	0	5.72847e-05	0	0	0	0	0	0	0	0	0	0	0	0
Deuterophlebia	0	0	0	0	0	0	0	0	0	0	0	0	0	0	0	0	0	0	0	0	0	0	0	0	0	0	0	0	0	0	0	0	8.23788e-05	0	0	0
Diabolocatantops	0	0	0	0	0	0	0	0	6.28009e-05	0	0	0	0	0	0	0	1.84049e-05	0	0	0	0	5.38702e-05	0	5.72847e-05	0	0	0	0	0	0	0	0	0	9.00732e-05	0	0
Diacronema	0	0	0	0	0	0	0	0	0	0	0	0	0	0	0	0	0	0	0	0	0	0	0	0	0	0	0	0	0	0	0	0	0	0	7.16007e-05	0
Diadegma	0	0	0	6.03018e-05	0	0	0	0	0	0	0	0	0	0	0	0	0	0	0	0	0	0	0	0	0	0	0	0	0	0	0	0	0	0	0	0
Diaeretiella	0	0	0	0	0	0	0	0	0	0	0	0	0	0	0	0	0	0	0	0	0	0	0	0	0	0	0	0	0	0	0	0	0	9.00732e-05	0	0
Dialister	0.00386386	0.00390879	0.00906084	0.0131458	0.00612995	0.00561899	0.00419774	0.0037371	0.00828972	0.0168692	0.00975081	0.00647328	0.00590661	0.00677786	0.00423885	0.00509635	0.00111349	0.00317738	0.00622084	0.00402367	0.000306891	0.00716474	0.00569842	0.00630132	0.00702864	0.00708313	0.00697108	0.00778069	0.00741487	0.00591229	0.00485561	0.00744407	0.00766123	0.00756615	0.00544165	0.007647
Dianthus	0	7.56539e-05	0	0	5.57268e-05	6.24332e-05	0	0	0	0.000155716	0	0	5.96627e-05	0.000123234	8.83095e-05	0.000205913	0	4.41302e-05	0	0.000151837	0	0.00010774	0	0.000114569	0.000141993	0	0	5.55763e-05	0.000167253	7.12324e-05	5.08441e-05	0.000210681	0.000164758	9.00732e-05	0.000358004	0.000144283
Diaphanes	0	0	0	0	0	6.24332e-05	0	0	0	0	0	0	0	0	0	0	0	0	0	0	0	0	0	0	0	0	0	0	0	0	0	0	0	0	0	0
Diapheromera	0	0	0	0	0	0	0	0	0	0	0	0	0	0	0	0	0	0	0	0	0	0	0	0	0	0	0	0	0	0	5.08441e-05	0	0	0	0	0
Diaphorina	0	0	0	0	0.000222907	0.000936498	0	0	0	0	0	0	5.96627e-05	0	0	0	0	0	0	0	0	0	0	0	0	0	0	0	0	0	0	0	0	0	0	7.21415e-05
Diaphorobacter	0.000157068	5.04359e-05	0.000160369	0	0.000111454	0	5.48724e-05	0	6.28009e-05	5.19052e-05	0	0	0	0.000246468	0	0.000154435	0.000230061	0	0.0001499	7.59183e-05	0	0	0.000332408	0.000229139	0	0.000270349	0	0	0	0	0.000152532	0.000280908	0	9.00732e-05	0	0.000144283
Diaporthe	0	0	0	0	5.57268e-05	6.24332e-05	0	0	0	0	0	0	0	0	0	0	0	0	0	0	0	0	0	0	0	0	0	0	0	0	0	0	0	0	0	0
Diarrhena	0	0	0	0	0	0	0	0	0	0	0	0	0	0	0	0	0	0	0	0	0	5.38702e-05	0	0	0	0	0	0	0	0	0	0	0	0	0	0
Diasemopsis	0	0	0	0	0	0	0	0	0	0	0	0	0	0	0	0	0	0	0	0	0	0	0	0	0	0	0	0	0	0	0	0	8.23788e-05	0	0	0
Dicathais	0	0	0	0	0	0	0	2.63176e-05	0	0	0	0	0	0	0	0	0	0	0	0	0	0	0	0	0	0	0	0	0	0	0	0	0	0	0	0
Dichanthelium	0	0	0	0	0	0	0	0	0	0	0	0	0	0	0	0	0	0	0	0	0	0	0	0	0	0	0	0	0	0	0	0	0	0	7.16007e-05	0
Dichelobacter	0.0062827	0.00678363	0.0105843	0.0117588	0.0083033	0.00674279	0.00699623	0.0103823	0.00904333	0.00669577	0.00210018	0.00679627	0.0118132	0.00443642	0.00914003	0.00921461	0.0107392	0.00997343	0.00854429	0.00546612	0.0018925	0.00764957	0.00788282	0.00796257	0.00830657	0.0112465	0.00922215	0.00922567	0.0102582	0.0108273	0.00938073	0.00863793	0.00864977	0.00927754	0.00823408	0.00858484
Dichodontium	0	0	0	0	0	0	0	0	0	0	0	0	0	0	0	0	0	0	0	0	0	0	0	0	0	0	0	0	5.57509e-05	0	0	0	0	0	0	0
Dichomitus	0	0	0	0	0	0	0	0	0	0	0	0	0	0	0	0	0	0	0	0	0	0	0	5.72847e-05	0	0	0	0	0	0	0	0	0	0	0	0
Dickeya	0.0386386	0.0394913	0.0360028	0.0446233	0.0444143	0.0419551	0.040194	0.0444899	0.039439	0.0412127	0.0310526	0.074113	0.0568586	0.0447339	0.0676892	0.0595089	0.0582145	0.0570604	0.0389739	0.0340873	0.0667488	0.0544089	0.0502411	0.0523582	0.057578	0.0722371	0.0684763	0.0545204	0.0692427	0.0708762	0.253788	0.056603	0.0651616	0.0616101	0.0533425	0.0552604
Dicranopteris	0	0	0	0	0	0	0	2.63176e-05	0	0	0	0	0	0	0	0	0	0	0	0	0	0	0	0	0	0	0	0	0	0	0	0	0	0	0	0
Dictyocaulus	0	0	0	0	0	0	0	0	0	0	0	0	0	0	0	0	0	0	0	0	0	0	0	0	0	0	0	5.55763e-05	0	0	0	0	0	0	0	0
Dictyocha	0	0	0	0	0	0	0	0	0	0	0	0	0	0	0	0	0	0	0	0	0	0	0	0	0	0	7.26154e-05	0	0	0	0	0	0	0	0	0
Dictyoglomus	0.0379318	0.0312703	0.0599779	0.0731461	0.038563	0.0414556	0.0275596	0.0267124	0.0498639	0.102305	0.0415535	0.0551238	0.0405706	0.0246468	0.0231371	0.0255847	0.0132331	0.0156662	0.0286309	0.0280139	0.00434763	0.0355543	0.0377995	0.0434218	0.0428108	0.0414715	0.0375421	0.0429049	0.043207	0.0420271	0.0388195	0.0390463	0.0462969	0.0562057	0.0371608	0.0419142
Dictyopteris	0	2.5218e-05	0	0	0	0	0	0	0	5.19052e-05	0	0	0	0	0	0	0	0	0	0	0	0	0	0	0	0	0	0	0	0	0	0	0	0	0	0
Dictyostelium	0.0144659	0.0172491	0.0253383	0.02997	0.0215663	0.0242241	0.0133889	0.0134088	0.0108646	0.0140144	0.00780065	0.0145481	0.020345	0.00825667	0.0141295	0.0137447	0.00761041	0.0151808	0.0235343	0.0183722	0.00598438	0.0241877	0.0254055	0.0252626	0.0308834	0.0282244	0.0257058	0.0296222	0.0402522	0.0482243	0.023973	0.0257031	0.0280088	0.0280128	0.0244874	0.0262595
Dictyota	0	7.56539e-05	0	0	0	6.24332e-05	2.74362e-05	0	0	5.19052e-05	0	0	5.96627e-05	0.000123234	0	0	9.20243e-06	0	0	0	0	5.38702e-05	0	0	0	0	0	5.55763e-05	5.57509e-05	0	0	0	0	0	0	0
Dicyema	0	0	0	0	0	0	0	0	0	0	0	0	0	0	0	0	0	0	0	0	0	0	0	0	0	0	0	0	0	0	0	0	0	9.00732e-05	0	0
Didemnum	0	0	0	0	0	0	0	0	0	0	0	0	0	0	0	0	0	4.41302e-05	0	0	0	5.38702e-05	0	0	0	0	0	0	0	0	0	0	0	0	0	0
Didiscus	0	0	0	0	0	0	0	0	0	0	0	0	0	0	4.41547e-05	0	0	0	0	0	0	0	0	0	0	0	0	0	0	0	0	0	0	0	0	0
Didymella	0	0	0	0	0	0	0	0	0	0	0	0	0	0	0	0	0	0	0	0	0	0	0	0	0	0	0	0	0	0	0	0	0	0	7.16007e-05	0
Didymium	0	0	0	0	0	0	0	0	0	0	0	2.69159e-05	0	0	0	0	0	0	0	0	0	0	0	0	0	0	0	0	0	0	0	0	0	0	0	0
Dietzia	0.00515182	0.0044888	0.0261401	0.0142915	0.0187242	0.0209151	0.00820342	0.00522404	0.0282604	0.0156754	0.0259522	0.00301459	0.0232685	0.0394348	0.0437573	0.0463819	0.00185889	0.009488	0.0123667	0.0099453	0.00450107	0.0256961	0.0273524	0.0177583	0.0141283	0.00935406	0.00973046	0.0180623	0.0104812	0.0076931	0.00200834	0.0158713	0.010874	0.0127003	0.0212654	0.0170975
Digitalis	0	0	0	0	0	0	0	0	0	0	0	1.3458e-05	0	0	0	0	0	0	0	0	0	0	0	0	0	0	0	5.55763e-05	0	0	0	0	0	0	0	0
Digitaria	0	0	0	0	0	0	0	0	0	5.19052e-05	0	0	0	0	0	0	0	0	0	0	0	5.38702e-05	4.74869e-05	0	7.09964e-05	0	0	0	0	0	0	0	0	0	0	0
Dillenia	0	0	0	0	0	0	0	0	0	0	0	0	0	0	0	0	0	0	0	0	0	0	0	0	0	0	7.26154e-05	0	0	0.000142465	0	0	0	0	0	0
Dimocarpus	1.57068e-05	0	0.000801844	0	0	0	0	0	0	0	0.000150013	2.69159e-05	0	0	4.41547e-05	0	0	4.41302e-05	0	0	0	0	0	0	0	0	0	5.55763e-05	0	0	0	0	0	0	0	0
Dimorphotheca	0	0	0	0	5.57268e-05	0	0	0	0	0	0	0	0	0	0	0	0	0	0	0	0	0	0	0	0	0	0	0	0	0	0	0	0	0	0	0
Dinenympha	0	0	0	0	0	0	0	0	0	0	0	0	0	0	0	0	0	4.41302e-05	7.49499e-05	0	0	0	0	0	0	0	0	0	0	0	0	0	0	0	0	0
Dineutes	0	0	0	0.000422112	0	0	0	0	0	0	0	0	0	0	0	0	0	0	0	0	0	0	0	0	0	0	0	0	0	0	0	0	0	0	0	0
Dinobryon	0	0	0	0	0	0	0	0	0	0	0	0	0	0	0	0	0	0	0	0	0	0	0	0	0	0	0	0	0	0.000142465	0	0	0	0	0	0
Dinoroseobacter	0.0523349	0.050562	0.0221309	0.0178493	0.0410149	0.0436408	0.0338014	0.0324628	0.0302701	0.0226826	0.0282024	0.0487717	0.0507133	0.0329035	0.0349264	0.0332549	0.0239907	0.0243599	0.0389739	0.0337837	0.0187715	0.0538164	0.0528529	0.0579148	0.0670916	0.069804	0.078352	0.0577994	0.0545244	0.0528544	0.0394042	0.0592014	0.0671387	0.0609796	0.0563498	0.0633402
Dinothrombium	0	0	0	0	0	0	0	0	0	0	0	0	0	0	0	0	0	0	0	0	0	0	0	0	0	0	0	0	5.57509e-05	0	0	0	0	0	0	0
Diodon	0	0	0	0	0	0	0	0	0	0	0	0	0	0	0	0	0	0	0	0	0	0	0	0	0	0	0	0	0	0	0	0	0	9.00732e-05	0	0
Dionaea	0	0	0	0	0	0	0	0	0	0	0	0	0	0	0	0	0	0	0	0	0	0	0	0	0	0	0	0	0	0	0	0	8.23788e-05	0	0	0
Dioon	0	0	0	0	0	0	0	0	0	0	0	0	0	0	4.41547e-05	0	0	0	0	0	0	0	0	0	0	0	0	0	0	0	0	0	0	0	0	0
Dioscorea	1.57068e-05	0	0	0	0	0	0	0	0	0	0	0	0	0	0	0	0	0	0	0	0	0	4.74869e-05	0	0	5.40697e-05	0	5.55763e-05	0	0	0	0	0	0.000180146	7.16007e-05	0
Diospyros	0	0	0	0	0.000111454	0	0	0	0	0	0.000150013	0	0	0	0	0	0	0	0	0	0	0	0	0	7.09964e-05	0	0	0	0	0	0	0	0	0	0	0.000144283
Diphyscium	0	0	0	0	5.57268e-05	0	0	0	0	0	0	0	0	0	0	0	0	0	0	0	0	0	0	0	0	0	0	0	0	0	0	0	0	0	0	0
Diplodon	0	0	0	0	0	0	0	0	0	0	0	0	0	0	0	0	0	0	0	0	0	0	0	0	0	0	0	5.55763e-05	0	0	0	0	0	0	0	0
Diplorickettsia	0	0	0	0	0	0	0	0	0	0	0	0	0	0	0	0	0	0	0	0	0	0	0	5.72847e-05	0	0	7.26154e-05	0	0	0	0	0	0	0	0	0
Dipodascus	0	0	0	0	0	0	0	0	0	0	0	0	0	0	0	0	1.84049e-05	0	0	0	0	0	0	0	0	0	0	0	0	0	0	0	0	0	0	0
Dipodomys	0	0	0	0	0	6.24332e-05	0	0	0	0	0	0	0	0	0	0	0	4.41302e-05	7.49499e-05	0	0	5.38702e-05	4.74869e-05	5.72847e-05	0	0	0	0	0	0	0	0	0	0	0	0
Dircema	0	0	0	6.03018e-05	0	0	0	0	0	0	0	0	0	0	0	0	0	0	0	0	0	0	0	0	0	0	0	0	0	0	0	0	0	0	0	0
Diretmus	0	0	0	0	0	0	0	0	0	0	0	0	0	0	0	0	0	0	0	0	0	0	4.74869e-05	0	0	0	0	0	0	0	0	0	0	0	0	0
Dirhinus	0	0	0	0	0	0	0	0	0	0	0	0	0	0	0	0	0	0	0	0	0	0	0	0	0	0	0	0	0	0	5.08441e-05	0	0	0	0	0
Dirinaria	0	0	0	6.03018e-05	0	0	0	0	0	0	0	0	0	0	0	0	0	0	0	0	0	0	0	0	0	0	0	0	0	0	0	0	0	0	0	0
Dirofilaria	0	0	0	0	0	0	0	0	0	0	0	0	0	0	0	0	0	0	0	0	0	0	0	0	0	0	7.26154e-05	0	0	0	0	0	0	0	0	0
Dischidia	0	0	0	0	0	0	0	0	0	0	0	0	0	0.000123234	0	0	0	0	0	0	0	0	0	0	0	0	0	0	0	0	0	0	0	0	0	0
Discopyge	1.57068e-05	0	0	0	0	0	0	0	0	0	0	0	0	0	0	0	0	0	0	0	0	0	0	0	0	0	0	0	0	0	0	0	0	0	0	0
Discosoma	0	0	0	0	0	0	0	0	0	0	0	0	0	0	0	0	0	0	0	0	0	0	9.49737e-05	0	0	0	0	0	0	0	0	0	0	0	0	0
Dismorphia	0	0	0	0	0	0	2.74362e-05	0	0	0	0	0	0	0	0	5.14782e-05	0	0	0	0	0	0	0	0	0	0	0	0	0	0	0	0	0	0	0	0
Dissostichus	0	0	0	0	0	0	0	0	0	5.19052e-05	0	0	0	0	0	0	0	0	0	0	0	0	0	0	0	0	0	0	0	0	0	0	0	0	0	0
Disterigma	0	0	0	0	0	0	0	0	0	5.19052e-05	0	0	0	0	0	0	1.84049e-05	0	0	0	0	0	0	5.72847e-05	0	0	0	0	0	0	0	0	0	0	0	0
Distichia	0	0	0	0	0	0	0	0	0	0	0	1.3458e-05	0	0	0	0	0	4.41302e-05	0	0	0	0	0	0	0	0	0	0	0	0	0	0	0	0	0	0
Ditylenchus	0	0	0	0	0	0	0	0	0	0	0	0	0	0	0	0	0	0	0	0	0	0	0	0	0	0	0	0	0	0	0	0	0	0	7.16007e-05	0
Doassansia	0	0	0	0	0	0	0	0	0	0	0	0	0	0	0	0	0	0	0	0	0	0	0	0	0	0	0	0	0	0	0	0	0	0	0	7.21415e-05
Dokdonia	0.00716228	0.0101881	0.00954195	0.0100101	0.0154921	0.0137353	0.00791534	0.00946118	0.00910614	0.0089277	0.0171014	0.019541	0.0132451	0.0061617	0.00869848	0.00926608	0.00889875	0.00873779	0.0121419	0.0107045	0.00245513	0.0126056	0.0122041	0.0178728	0.0266236	0.0246558	0.0229465	0.0187848	0.0209624	0.051501	0.012889	0.0193827	0.0198533	0.0141415	0.0256331	0.0166647
Dolba	0	0	0	0	0	0	0	0	0	0	0	0	0	0	0	0	0	0	0	0	0	0	0	0	0	0	0	0	0	0	0	0	0	0	0	7.21415e-05
Dolichomastix	0	0	0	0	0	0	0	0	0	0	0	0	0	0	4.41547e-05	0	0	0	0	0	0	0	0	0	0	0	0	0	0	0	0	0	0	0	0	0
Dolichopus	3.14135e-05	0	0	0	0	0	0	0	0	0	0	0	0	0	0	0	0	0	0	0	0	0	0	0	0	0	0	0	0	0	0	0	0	0	0	7.21415e-05
Dolichoris	0	0	0	0	0	0	0	0	0	0	0	0	0	0	0	0	0	0	0	0	0	0	0	5.72847e-05	0	0	0	0	0	0	0	0	0	0	0	0
Dolichospermum	0.000314135	0.000529577	0.000561291	0.000964828	0.000501541	0.000811632	8.23085e-05	0.000131588	0.00069081	0.000207621	0.000750063	0.000269159	0.000119325	0.00061617	0.000176619	0.000154435	8.28218e-05	0.000132391	0.0002998	7.59183e-05	0	0.000161611	0.000427382	0.000515562	0.000851956	0.000865116	0.000580923	0.000444611	0.00111502	0.000854789	0.000559285	0.000561817	0.000988545	0.000720586	0.000358004	0.00050499
Doliolum	0	0	0	0	0	0	0	0	0	0	0	0	5.96627e-05	0	0	0	0	0	0	0	0	0	0	0	0	0	0	0	0	0	0	0	0	0	0	0
Dolophilodes	0	0	0	0	0	0	0	0	0	0	0	0	0	0	0	0	0	0	0	0	0	0	0	0	0	0	7.26154e-05	0	0	0	0	0	0	0	0	0
Doohwaniella	0	0	0	0	0	0	0	0	0	5.19052e-05	0	0	0	0.000123234	0	0	0	0	0	0	0	0	0	0	0	0	0	0	0	7.12324e-05	0	0	0	0	0	0
Dorea	0.00469632	0.00443836	0.0133908	0.0185126	0.0076903	0.00867821	0.00456812	0.00368446	0.0175843	0.0574591	0.0084007	0.00858619	0.00578728	0.00455965	0.00569596	0.00689809	0.00305521	0.00485433	0.00517154	0.00523836	0.00117642	0.00764957	0.00679062	0.00801986	0.00816458	0.00729941	0.00697108	0.00766953	0.0088644	0.00833419	0.00508441	0.00744407	0.0102973	0.00819666	0.00716007	0.00844055
Dothiorella	0	0	8.01844e-05	0	0	0	0	0	0	5.19052e-05	0	0	0	0	0	0	0	0	0	0	0	0	0	0	0	0	0	0	0	0	0	0	0	0	0	0
Draba	0	0	0	0	5.57268e-05	0	0	0	0	0	0	0	0	0	4.41547e-05	0	0	0	0	0	0	0	0	0	7.09964e-05	0	0	5.55763e-05	0.000111502	0.000213697	0	0	0	0	0	0
Dracunculus	0	0	0	0	0	0	0	0	0	0	0	0	0	0	0	0	1.84049e-05	0	7.49499e-05	0	0	0	0	0	0	0	0	0	0	0	0	0	0	0	0	0
Drechslera	0	2.5218e-05	0	0	0	6.24332e-05	1.37181e-05	1.31588e-05	0	0	0	1.3458e-05	0	0	0	0	0	0	0	0	0	5.38702e-05	0	5.72847e-05	0	0	0	0	5.57509e-05	0	0	7.02271e-05	0	0	0	0.000144283
Drechslerella	0	0	0	0	0	0	0	0	0	0	0	0	0	0	0	0	0	0	0	0	0	0	0	0	0	0	0	0	0	0	0	0	0	0	7.16007e-05	0
Dreissena	0	2.5218e-05	0	0	0	0	0	0	0	0	0	0	0	0	0	0	0	0	0	0	0	0	0	0	0	0	0	0	0	0	0	0	0	0	0	0
Drepanotermes	0	0	0	0	0	0	0	0	0	0	0	0	0	0	0	0	1.84049e-05	0	0	0	0	0	0	0	0	0	0	0	0	0	0	0	0	0	0	0
Dromiciops	0	0	0	0	0	0	0	0	0	0	0	4.03739e-05	0	0	0	0	0	0	0	0	0	0	0	0	0	0	0	0	0	0	0	0	0	0	0	0
Drosophila	0.0208586	0.0503351	0.0119475	0.0122413	0.024687	0.00505709	0.0167772	0.0184223	0.000879213	0.0188416	0.00435036	0.0355156	0.0223139	0.000246468	0.00966989	0.00936904	0.0132515	0.00507498	0.00689539	0.0243698	0.000920674	0.0139524	0.0164305	0.0199924	0.0224348	0.025575	0.0242535	0.028733	0.0280427	0.042597	0.032464	0.01545	0.0245489	0.0345881	0.0305019	0.0146447
Dryopteris	0	0	0	0	5.57268e-05	0	0	0	0	0	0	0	0	0	0	0	0	0	0	0	0	0	0	0	0	0	0	0	0	0	0	0	0	9.00732e-05	0	0
Drypetes	0	0	0	0	0	0	0	0	0	0	0	0	0	0	0	0	0	0	0	0	0	5.38702e-05	0	0	0	0	0	0	0	0	0	0	0	0	0	7.21415e-05
Duganella	0	0	0	0	0	0	0	0	0	0	0	0	0	0	0	0	0	0	0	0	0	0	0	0	0	5.40697e-05	0.000145231	0	0	0.000142465	0	0	0	0	0	0
Dugesia	0	0	0	0	0	0	0	2.63176e-05	0	0	0	0	0	0	4.41547e-05	0	0	0	0	0	0	0	0	0	0	0	0	0	0	0	0	0	0	0	0	0
Dunaliella	0.000125654	5.04359e-05	0	0	0	0.000124866	0	3.94764e-05	0.000188403	0	0	0	0.000119325	0	4.41547e-05	0.000102956	4.60121e-05	0	0	0	0	0.00010774	0.000189947	0.000171854	0	5.40697e-05	0	0.000166729	0.000167253	0	0	0	0.000164758	0	0.000143201	7.21415e-05
Durinskia	0	0	0	0	0	6.24332e-05	0	0	0	0	0	1.3458e-05	5.96627e-05	0	0	0	0	0	0.00022485	0	5.11485e-05	5.38702e-05	0	0	7.09964e-05	0	7.26154e-05	5.55763e-05	0	0.000142465	0	0.000140454	8.23788e-05	9.00732e-05	7.16007e-05	0.000216424
Durvillaea	3.14135e-05	0	0	0	0	0	0	0	0	0	0	0	0	0	0	0	0	0	0	0	0	0	0	0	0	0	0	0	0	0	0	0	0	0	0	0
Dyadobacter	0.0707118	0.0686181	0.0575724	0.0467339	0.10616	0.100705	0.0713341	0.0768211	0.0514968	0.0511785	0.130961	0.134889	0.0940881	0.0666695	0.0388562	0.0452494	0.087874	0.0761688	0.0854429	0.080853	0.0142193	0.0910407	0.0991051	0.136624	0.18672	0.153991	0.146175	0.12677	0.177567	0.224311	0.14183	0.127462	0.125051	0.122229	0.169551	0.125598
Dyella	9.42405e-05	0	0	0	0	0	2.74362e-05	2.63176e-05	0	5.19052e-05	0	2.69159e-05	0	0.000123234	4.41547e-05	5.14782e-05	1.84049e-05	0	0	7.59183e-05	0.000102297	5.38702e-05	4.74869e-05	0	7.09964e-05	0.000162209	0	0.000166729	0.000278755	0.00028493	0	0	0.000247136	9.00732e-05	0	0.000144283
Dyseriocrania	0	0	0	0	0	0	0	0	0	0	0	0	0	0	0	0	0	0	0	0	0	0	0	0	0	0	0	0	0	0	0	0	0	0	7.16007e-05	0
Dysidea	0	0	0	0	0	0	0	0	0	0	0	0	0	0	0	0	0	0	0	0	0	0	0	0	0	0	0	0	0	0	0	0	0	0	0	0
Echinacea	0	0	0	0	0	0	0	0	0	5.19052e-05	0	0	0	0	0	0	0	0	0	0	0	0	0	0	0	0	0	0	0	0	0	0	0	0	0	0
Echinocardium	0	0	0	0	0	0	0	0	0	0	0	0	0	0	0	0	0	0	0	0	0	0	0	0	0	0	0	0	0	0	0	0	0	9.00732e-05	0	0
Echinochloa	6.2827e-05	0	0	0	0	0	0	2.63176e-05	0	5.19052e-05	0.000150013	2.69159e-05	0	0	0	5.14782e-05	0	0	0	0	0	0	0	5.72847e-05	0	0	0	0	0	0	0	0	0	0	7.16007e-05	7.21415e-05
Echinococcus	1.57068e-05	0	0	0	0.00016718	0	0	0	0	5.19052e-05	0	1.3458e-05	0	0	0	0	0	0	0	7.59183e-05	0	0	0.000142461	0	7.09964e-05	0.000270349	0.000145231	5.55763e-05	5.57509e-05	0.000213697	2.5422e-05	0	8.23788e-05	0	0	0
Echinometra	0	0	0	0	0	0	0	0	0	0	0	0	0	0	0	0	0	0	0	0	0	0	0	0	0	0	0	0	0	0	0	0	0	9.00732e-05	0	0
Echinops	0.00127225	0.0025218	0	0	0.00178326	0	0.00292195	0.00317127	0	0.00124572	0	0.00110355	0.00155123	0	0.00313499	0.00427269	0	0	0	0.00212571	0	0	0.00389392	0	0	0.00459593	0	0	0.00501758	0	0.00203376	0	0.00453083	0.00351286	0.00207642	0
Echinospongilla	0	0	0	0	0	0	0	2.63176e-05	0	0	0	0	0	0	0	0	0	0	0	0	0	0	0	0	0	0	0	0	0	0	0	0	0	0	0	0
Echium	0	0	0	0	0	0	0	0	0	0	0	0	0	0	4.41547e-05	5.14782e-05	0	0	0	0	0	0	0	0	0	0	0	0	0	0	0	0	0	0	0	0
Eclysippe	0	0	0	0	0	0	0	0	0	0	0	0	0	0	0	0	0	0	0	0	0	0	0	0	0	0	7.26154e-05	0	0	0	0	0	0	0	0	0
Ectocarpus	0.000848165	0.000907847	0	0	0.00434669	0	0.000919112	0.000736893	0	0.00368527	0	0.00114393	0.0044747	0	8.83095e-05	0	0.000671777	0	0	0.00409959	0	5.38702e-05	9.49737e-05	0.000171854	0	0.0112465	0	0	0.0142165	7.12324e-05	0.00147448	7.02271e-05	0	0.00684556	0.00494045	0
Ectoedemia	0	0	0	0	0	0	2.74362e-05	0	0	0	0	0	0	0	0	0	0	0	0	0	0	0	0	0	0	0	0	0	0	0	0	0	0	0	0	0
Ectothiorhodospira	0	0	0	0	0	0	0.000150899	2.63176e-05	0	0	0	0	0	0	0	5.14782e-05	3.68097e-05	4.41302e-05	0.0001499	0	5.11485e-05	0	0.000189947	5.72847e-05	0	0	0	0	5.57509e-05	0	0	0	8.23788e-05	0	0	0
Ectyoplasia	3.14135e-05	0	0	0	0	0	0	0	0	0	0	0	0	0	0	0	0	0	0	0	0	0	0	0	0	0	0	0	5.57509e-05	0	0	0	0	0	0	0
Edwardsiella	0.0297486	0.0265545	0.0232535	0.0293067	0.0198945	0.0209776	0.0326491	0.034634	0.0187775	0.0157792	0.0168014	0.0508308	0.0266096	0.0177457	0.0323654	0.0310414	0.0346379	0.0246247	0.0181379	0.0141208	0.0157026	0.0228948	0.0208942	0.0215963	0.0238548	0.0257913	0.0274486	0.0245647	0.0280985	0.0293477	0.173988	0.0240879	0.0271026	0.0229687	0.0196186	0.0227246
Edwardsina	3.14135e-05	0	0	0	0	0	0	0	0	0	0	0	0	0	0	0	0	0	0	0	0	0	0	0	0	0	0	0	0	0	0	0	0	0	0	0
Efflatouniella	0	0	0	0.000301509	0	0	0	0	0	0	0	0	0	0	0	0	0	0	0	0	0	0	0	0	0	0	0	0	0	0	0	0	0	0	0	0
Egeria	0	0	0	0	0	0	0	0	0	0	0	0	0	0	0	0	0	0	0	0	0	5.38702e-05	0	0	0	0	0	0	0	0	0	0	0	0	0	0
Eggerthella	0.0249423	0.0244614	0.0306305	0.0326233	0.0215663	0.0216019	0.0275596	0.0239753	0.0264392	0.0786883	0.036453	0.0282079	0.0238054	0.0158972	0.0232254	0.0226504	0.00784967	0.00957626	0.0187375	0.0141967	0.00664931	0.0213326	0.0233635	0.026351	0.0234998	0.0241692	0.0233821	0.0246759	0.0230251	0.0206574	0.0138296	0.0280908	0.032622	0.0303547	0.0228406	0.0248888
Ehretia	0	0	0	0	0	0	0	0	0	0	0	0	0	0	0	0	0	0	0	0	0	0	0	0	0	0	0	0	0	0.000142465	0	0	0	0	0	0
Ehrlichia	0.00532459	0.00670798	0.00537236	0.00548746	0.00434669	0.00455762	0.00449953	0.00338181	0.00533808	0.00410051	0.00195016	0.00565235	0.00560829	0.000862637	0.00450378	0.00411826	0.00574231	0.00410411	0.00554629	0.00409959	0.00143216	0.00694926	0.00522355	0.00744701	0.00731262	0.00935406	0.00820554	0.00700262	0.00986791	0.0076931	0.00953327	0.00716316	0.00873215	0.00864703	0.00644406	0.00533847
Eikenella	0.00229319	0.00189135	0.00344793	0.00229147	0.00429097	0.00324653	0.0040194	0.00473717	0.00238644	0.00166097	0.00390033	0.00277234	0.00375875	0.00566876	0.00609335	0.00592	0.00369938	0.00419237	0.00322284	0.0016702	0.00245513	0.00457897	0.00356151	0.00360894	0.00475676	0.00508255	0.00769723	0.00450168	0.0057981	0.00648215	0.00264389	0.00470521	0.00510748	0.00486395	0.00529845	0.00454491
Eilema	0	0	0	0	0	0	0	0	0	0	0	0	0	0	0	0	0	0	0	0	0	0	0	0	0	0	0	0	0	0	0	0	0	0	7.16007e-05	0
Eimeria	0	2.5218e-05	0.000160369	0.000301509	0	6.24332e-05	2.74362e-05	1.31588e-05	0.000125602	0	0	1.3458e-05	5.96627e-05	0	4.41547e-05	0	0	0	0	0	0	0	0	0	7.09964e-05	0.000162209	7.26154e-05	0	0	7.12324e-05	5.08441e-05	7.02271e-05	0.000164758	0	0	0.000216424
Eisenia	3.14135e-05	0	0	0	0	0	0	0	0	0	0	0	0	0	0	0	0	0	0	0	0	0	9.49737e-05	5.72847e-05	0	0	0	0	0	0	0	0	0	0	0	0
Elaeagnus	0	0	0	0	0	0	0	0	0	0	0	0	0	0	0	0	0	0	0	0	0	0	0	0	0	0	0	0	0	0	0	0	0	0	0	0.000144283
Elaeis	0	0	0	0	5.57268e-05	0	2.74362e-05	0	0	0.00010381	0	2.69159e-05	5.96627e-05	0	0	0.000102956	0	0	0	7.59183e-05	0	0.00010774	0	5.72847e-05	0.000141993	0	7.26154e-05	5.55763e-05	0.000111502	0	0	7.02271e-05	8.23788e-05	0	0	0
Elakatothrix	0	0	0	0	0	0	0	0	0	0	0	0	0	0	0	0	0	0	0	0	0	0	0	0	0	0	0	0	0	0	0	0	0	9.00732e-05	0	0
Elaphocordyceps	0	0	0	0	0	6.24332e-05	0	0	0	0	0	0	0	0	0	0	0	0	0	0	0	0	0	0	0	0	0	0	0	0	0	0	0	0	0	0
Elaphomyces	0	0	0	0.000120604	0	0	0	0	0	0	0	0	0	0	0	0	0	0	0	0	0	0	0	0	0	0	0	0	0	0	0	0	0	0	0	0
Elasmias	0	0	0	0	0	0	0	0	0	0	0	0	0	0	0	0	0	0	0	0	0	0	0	0	0	0	7.26154e-05	0	0	0	0	0	0	0	0	0
Eleginops	0	0	0	0	0	0	0	0	0	0	0	0	0	0	0	0	0	0	0	0	0	0	0	0	0	0	0	0	0	0	0	0	0	0	7.16007e-05	0
Eleocharis	0	0	0	0	5.57268e-05	0.0001873	0	3.94764e-05	0	0	0	0	0	0	0	0	0	8.82605e-05	0	7.59183e-05	0	0	0	0.000171854	0.000141993	5.40697e-05	0.000145231	0	5.57509e-05	0	2.5422e-05	0	8.23788e-05	0	0.000143201	0
Elephantulus	0	0	0	0	5.57268e-05	6.24332e-05	0	0	0	0	0	2.69159e-05	5.96627e-05	0	0	0	0	0	0.0001499	0	0	0	0	0	7.09964e-05	0	0	0	0	0	0	0	0	0	0	0
Eleusine	0	0	0	0	0	0	0	0	0	5.19052e-05	0	0	0	0	0	0	0	0	0	0	0	0	0	0	0	0	0	0	0	0	0	7.02271e-05	0	0	0	0
Eleutherococcus	0	0	0	0	0	0	0	0	0	5.19052e-05	0	0	0	0	0	0	0	0	0	0	0	0	0	0	0	0	0	0	0	0	0	0	0	0	0	0
Eleutherodactylus	0	0	0	6.03018e-05	0	0	0	0	0	0	0	0	0	0	0	0	1.84049e-05	0	7.49499e-05	0	0	0	0	0	0	5.40697e-05	0	0	0	0	0	0	0	0	0	0
Elimaea	0	0	0	0	0	0	0	0	0	5.19052e-05	0	0	5.96627e-05	0	0	0	0	0	0	7.59183e-05	0	0	0	0	0	5.40697e-05	7.26154e-05	0	0	0	0	0	0	0	0	0
Eliurus	0	0	0	0	0	0	0	0	0	0	0	0	0	0	0	0	0	0	0	0	0	0	0	0	0	0	0	0	0	7.12324e-05	0	0	0	0	0	0
Elizabethkingia	0.000219895	0.00012609	8.01844e-05	0.000361811	0.000222907	0.000374599	0.000233208	7.89528e-05	0.000188403	0.000207621	0.000150013	0.000174954	0.00065629	0.000369702	4.41547e-05	0	0.000220858	4.41302e-05	0.000449699	0.000303673	5.11485e-05	0.000377092	0.000379895	0.000515562	0.000709964	0.000486627	0.000653538	0.000666916	0.000947766	0.00113972	0.000406753	0.00049159	0.000576651	0.000540439	0.000930809	0.000288566
Elsinoe	0	0	8.01844e-05	0	0	6.24332e-05	0	0	0	5.19052e-05	0	0	0	0	0	0	0	0	0	0.000227755	0	0	0	0	0	0	0	0	0	0	0	0	0	0	0	0
Elusimicrobium	0.0107905	0.00867498	0.00817881	0.00946738	0.00991937	0.00880308	0.00717456	0.00744788	0.00734771	0.0148449	0.012151	0.0120987	0.0125888	0.00739403	0.00768292	0.00885426	0.00478526	0.00472194	0.00771984	0.00986938	0.00260858	0.0130905	0.0133913	0.013691	0.0154772	0.0135174	0.0156123	0.0137274	0.0151643	0.0156711	0.0162193	0.0135538	0.0136749	0.0171139	0.0119573	0.0138512
Elvasia	0	0	0	0	0	0	0	0	0	0	0	0	0	0	0	0	0	0	0	0	0	0	0	5.72847e-05	0	0	0	0	0	0	0	0	0	0	0	0
Elymus	0	0	0	0	0	0	0	0	0	0	0	0	0	0	0	0	0	0	0	0	0	0	0	0	7.09964e-05	0	0	0	0	0	0	0	0	0	0	0
Emarcea	0	0	0	0	0	0	0	0	0	0	0	0	0	0	0	0	0	0	0	7.59183e-05	0	0	0	0	0	0	7.26154e-05	0	0	0	0	0	0	0	0	0
Embellisia	0	0	0	0	0	6.24332e-05	0	0	0	0	0	0	0	0	0	0	0	0	0	0	0	0	0	0	0	0	0	5.55763e-05	0	0	0	0	0	0	0	0
Emericella	0.010068	0.00852367	0.196612	0.493027	0.338039	0.215519	0.00923228	0.00804003	0.0369269	0.0639472	0.00645054	0.00570618	0.0120519	0.00825667	0.0177502	0.0192014	0.0691286	0.116592	0.964005	1.42605	0.0236306	0.0135753	0.0132963	0.0210808	0.019453	0.012436	0.012272	0.0250094	0.0194013	0.0153862	0.0107281	0.0127111	0.0149929	0.0118897	0.0194038	0.0235903
Emiliania	0.000251308	0.000100872	8.01844e-05	0.000301509	0.000222907	0.000124866	2.74362e-05	0	0	0.000155716	0.000150013	4.03739e-05	0.000119325	0	8.83095e-05	5.14782e-05	3.68097e-05	0	0	0	5.11485e-05	0	0.000189947	5.72847e-05	0.000212989	5.40697e-05	0.000217846	5.55763e-05	5.57509e-05	7.12324e-05	0.000101688	7.02271e-05	0.000247136	0.000180146	0	7.21415e-05
Empedobacter	0	0	0	0	0	0	0	0	0	0	0	0	0	0	0	0	0	0	0	0	0	0	0	0	0	0	0	0	0	0.000142465	0	0	0	0	0	0
Empidadelpha	0	0	0	0	0	0	0	0	0	5.19052e-05	0	0	0	0	0	0	0	0	0	0	0	0	0	0	0	0	0	0	0	0	0	0	0	0	0	0
Encarsia	0	0	0	0	0	0	0	0	0	0	0	0	0	0	0	0	1.84049e-05	0	0	0	0	0	0	5.72847e-05	0	0	0	0	0	0	0	0	0	0	0	0
Encephalartos	0	0	0	0	5.57268e-05	0	0	0	0	0	0	0	0	0	0	0	0	0	0	0	0	0	0	0	0	0	0	0	0	0	0	0	0	0	7.16007e-05	0
Encephalitozoon	0.000738217	5.04359e-05	0	0.000603018	0.000835902	0.000686765	0.000274362	0.000631622	0	0.000570957	0.000150013	0.000497945	0.000536964	0.00061617	0.000176619	5.14782e-05	0.00030368	4.41302e-05	0.000374749	0.000151837	0	0.000808053	0.000997224	0.000229139	0.00106495	0.0017843	0.00123446	0.000778069	0.00139377	0	0.000813505	0	0.00148282	0.00108088	0.000501205	0.000360707
Enchytraeus	0	5.04359e-05	0	0	0	6.24332e-05	1.37181e-05	0	0	0.000155716	0	0	0.000119325	0	4.41547e-05	0.000102956	0	0	7.49499e-05	0	0	5.38702e-05	0	0	0.000141993	0	0	0.000166729	0	7.12324e-05	0	0.000140454	0	0	0	0
Endeis	0	0	0	0	0	0	0	0	0	0	0	0	0	0.000123234	0	0	0	0	0	0	0	0	0	0	0	0	0	0	0	0	0	0	0	0	0	0
Endocarpon	0	0	0	0	0	0	0	0	0	0	0	0	0	0	0	0	0	0	0	0.000151837	0	0	0	0	0	0	0	0	0	0	0	0	0	0	0	0
Endoriftia	0.00285863	0.00284963	0.00408941	0.00385931	0.00629713	0.00493222	0.00338837	0.00488191	0.000125602	0.00285479	0.012301	0.00269159	0.00918806	0.0214427	0.0101997	0.010759	0.00444477	0.00551628	0.00494669	0.00303673	0.00163675	0.0065183	0.00664816	0.00675959	0.00567971	0.00881336	0.00711631	0.00766953	0.00691312	0.00876158	0.00330487	0.0082868	0.00757885	0.00540439	0.00644406	0.00562704
Endotrypanum	0	0	0	0	0	0	0	0	0	0	0	0	0	0	0	0	0	0	0	0	0	0	0	0	0	5.40697e-05	0	0	0	0	0	0	0	0	0	0
Endroedyolus	0	0	8.01844e-05	0	0	0	0	0	0	0	0	0	0	0	0	0	0	0	0	0	0	0	0	0	0	0	0	0	0	0	0	0	0	0	0	0
Enhydra	0	0	0	0	0	0	2.74362e-05	0	0	0	0	0	0	0	0	0	0	0	0	0	0	0	0	0	0	0	0	0	0	0	0	0	0	0	0	0
Enhydrobacter	0.00353402	0.00219396	0.00352811	0.00542716	0.00345506	0.00337139	0.00268875	0.00363183	0.00194683	0.00306241	0.00420035	0.00370094	0.00536964	0.00455965	0.00578427	0.00525078	0.00460121	0.00428063	0.00374749	0.00318857	0.00143216	0.00430962	0.00465371	0.00498377	0.00532473	0.00573139	0.00508308	0.00355689	0.00518484	0.00605475	0.00414379	0.00610976	0.00560176	0.00432351	0.00615766	0.00519419
Enhygromyxa	0	0	0	0	0	0	0	0	0	0	0	0	0	0	0	0	0	0	0	0	0	5.38702e-05	0	5.72847e-05	0	0	0	0	5.57509e-05	0	5.08441e-05	0	0	0	0	0
Enoploteuthis	0	0	0	0	0	6.24332e-05	0	0	0	0	0	0	0	0	0	0	0	0	0	0	0	0	0	0	0	0	0	0	0	0	0	0	0	0	0	0
Ensifer	0.000486909	0.00037827	0.000561291	0.000180905	0.000835902	0.000998931	0.000260644	0.000131588	0.000439607	0.000519052	0.00150013	0.000767104	0.00137224	0.000862637	0.000574011	0.000360348	0.000248465	0.000176521	0.000824449	0.000759183	0.000204594	0.000754183	0.0010922	0.000630132	0.00134893	0.00145988	0.000726154	0.00127826	0.00178403	0.00149588	0.000432175	0.00133431	0.00181233	0.000900732	0.00136041	0.000937839
Entalina	0	0	0	0	0	0	0	0	0	0	0	0	0	0	0	0	0	0	7.49499e-05	0	0	0	0	0	0	0	0	0	0	0	0	0	0	0	0	0
Entamoeba	0.000801044	0.00136177	8.01844e-05	0.00150754	0.0016718	0.000312166	0.000699623	0.000750052	0.000502407	0.00275098	0.00105009	0.00161496	0.00155123	0	0.000309083	0.000978087	0.000377299	4.41302e-05	0.000374749	0.00159428	0	0.000269351	0.00128215	0.00160397	0.00220089	0.00275756	0.00145231	0.00166729	0.00167253	0.00227944	0.00177954	0.00126409	0.00222423	0.00198161	0.00186162	0.000649273
Enterobacter	0.0653401	0.0658946	0.0445024	0.064342	0.0644202	0.0593115	0.143505	0.120679	0.0475403	0.0550195	0.0373531	0.0968436	0.0742801	0.0423925	0.0926808	0.0778351	0.113751	0.0783753	0.0541138	0.046462	0.113192	0.0706777	0.0699956	0.0703456	0.07838	0.0867278	0.0898978	0.0701373	0.0948881	0.0881145	0.466825	0.0761964	0.0958889	0.0862001	0.063295	0.0718529
Enterococcus	0.28891	0.270337	0.241515	0.491098	0.0926737	0.111943	0.278944	0.228726	0.0851581	0.198953	0.0279023	0.287987	0.0463579	0.0223053	0.0560765	0.0570379	0.0728372	0.0253749	0.0409226	0.0432734	0.0113038	0.0521464	0.0502411	0.0552224	0.0529633	0.051961	0.0495963	0.0501854	0.0466078	0.0487229	0.261898	0.0516169	0.058077	0.06152	0.0495477	0.0548997
Enteroctopus	0	0	0	0	0	0	0	0	0	0	0	0	0	0	0	0	0	0	0	0	0	0	0	0	0	0	7.26154e-05	0.000166729	0	0.000142465	2.5422e-05	0	0	0	0	0
Enterocytozoon	6.2827e-05	0.000201744	0	0	0.00016718	0	0.000123463	9.21116e-05	6.28009e-05	0.000207621	0.00060005	0.000174954	0.000119325	0.000246468	0.000485702	0.000566261	0.000184049	0	0	0.000227755	0.000409188	0.000323221	0.000284921	0.000286423	0	0.000594767	0.000508308	0.000389034	0.00100352	0.00128218	0	0	0.000988545	0.000810659	0.000286403	0
Enterorhabdus	0	0	0	0	0	0	0	1.31588e-05	0	0	0	0	0	0	0	0	0	0	0	0	0	0	0	0	0	5.40697e-05	0	0	0	0	0	0	0	0	0	0
Enterovibrio	0	0	0	0	0	0	0	0	0	0	0	0	0	0	0	0	0	0	0	0	0	0	0	0	7.09964e-05	0	0	0	0	0	0	0	0	9.00732e-05	0	0
Entodinium	0	0	0	0	0	0	0	0	0	0	0	0	0	0	0	0	0	0	0	0	0	0	0	0	0	0	0	0	0	0	0	0	0	0	0	7.21415e-05
Entomophthora	0	0	0	0	0	0	0	0	0	0	0	0	0	0	0	0	0	0	0	7.59183e-05	0	0	0	0	0	0	0	0	0	0	0	0	0	0	0	0
Entomoplasma	1.57068e-05	0	0	0	0	6.24332e-05	0	0	0	0	0	0	0	0	4.41547e-05	0	1.84049e-05	0	0	0	0	0	0	5.72847e-05	0	0	0	0	0	0	0	0	0	0	0	7.21415e-05
Entransia	0	0	0	0	0	0	0	0	0	0	0	0	0	0	0	0	0	0	0	7.59183e-05	0	0	0	0	0	0	0	0	0	0	0	0	0	0	0	0
Ephedra	0	0	0	0	0	0	0	0	0	0	0	0	5.96627e-05	0	0	0.000102956	0	0	0	0	0	5.38702e-05	0	0	0	0	0	0	0	0	0	0	0	0	0	7.21415e-05
Ephemerella	0	0	0	0	5.57268e-05	0	0	0	0	0	0	0	0	0	0	0	0	0	0	7.59183e-05	0	0	0	5.72847e-05	0	0	0	0	0	0	0	0	0	0	0	0
Ephydatia	0	0	0	0	0	0	0	2.63176e-05	0	0	0.000150013	0	5.96627e-05	0	0	5.14782e-05	0	4.41302e-05	0	7.59183e-05	0	0	0	0	7.09964e-05	0.000108139	0	0	0	0	0	0	0	0	7.16007e-05	0
Epichloe	9.42405e-05	2.5218e-05	0	0.000120604	0.00105881	0.000998931	2.74362e-05	0	0	5.19052e-05	0	1.3458e-05	5.96627e-05	0.000123234	4.41547e-05	0.000102956	0	8.82605e-05	0.000374749	0.00159428	0	0.000161611	0	0	0	0.000162209	0	0.000111153	0	0	0	0	0	0	0.000143201	0.000216424
Epicoccum	0	0	0	6.03018e-05	0	6.24332e-05	0	0	0	5.19052e-05	0	0	0	0	0	0	0	8.82605e-05	0	7.59183e-05	0	0	0	0	0	0	0	0	0	0	0	0	0	0	0	0
Epicrionops	0	0	0	0	0	0	0	0	0	0	0	0	0	0	0	0	0	0	0	0	0	0	0	0	0	0	7.26154e-05	0	0	0	0	0	0	0	0	0
Epidermophyton	0	7.56539e-05	0	0.000542716	0.0016718	0.000749198	0	0	0	0	0	0	5.96627e-05	0	0	5.14782e-05	0	8.82605e-05	0.0001499	7.59183e-05	0	0	0	0	0	0	0	0.000111153	5.57509e-05	0	0	0	0	0	7.16007e-05	0
Epidinium	0	0	0	0	0	0	0	0	0	0	0	0	0	0	0	0	0	0	0	0	0	0	0	0	0	0	0	5.55763e-05	0	0	2.5422e-05	0	0	0	0	0
Epinephelus	0	0	8.01844e-05	0	0	0	2.74362e-05	0	0	0	0	0	0	0	0	5.14782e-05	0	0	0	0	0	0	9.49737e-05	5.72847e-05	0	0	0	0	5.57509e-05	0	0	0	0.000164758	0	7.16007e-05	0
Epsilon15-like viruses	0.000157068	0.00025218	0.000320738	6.03018e-05	0.000222907	0	0	7.89528e-05	0	0.000155716	0	5.38319e-05	0	0	0	5.14782e-05	0.00194171	0.000838475	0.0001499	0.000303673	0.000818377	0.000215481	9.49737e-05	0.000458278	0	0.000216279	0.000217846	5.55763e-05	0.000111502	0.000427394	0	7.02271e-05	8.23788e-05	0.000180146	0.000429604	7.21415e-05
Epsilonretrovirus	0	0	0	0	0	0	0	0	0	0	0	0	0	0	0	0	0	0	0	0	0	5.38702e-05	0	0	0	0	0	0	0	0	0	0	0	0	0	0
Eptatretus	0	0	0	0	0	0	0	0	0	0	0	0	0	0.000123234	0	0	0	0	0	0	0	0	0	0	0	0	0	0	0.000111502	7.12324e-05	0	0	0	0	0	0
Epulopiscium	0.00241884	0.00143742	0.00408941	0.0124825	0.00663149	0.00499466	0.00201656	0.00169749	0.0159514	0.027354	0.00885074	0.00670207	0.00387808	0.00197174	0.00207527	0.00257391	0.00125153	0.00242716	0.00479679	0.00409959	0.00132986	0.00457897	0.00479617	0.00366622	0.00539572	0.00583953	0.00297723	0.00383477	0.00468308	0.00633968	0.00261847	0.00547771	0.00477797	0.00396322	0.00386644	0.00512205
Equisetum	0	5.04359e-05	0	0	0	0	1.37181e-05	0	0	0	0	0.000121122	5.96627e-05	0	0	0	9.20243e-06	0	0	7.59183e-05	0	0	4.74869e-05	0.000114569	0	0.000108139	0	0.000111153	0	0	5.08441e-05	0	0	0	7.16007e-05	0
Equus	0.00260732	0.00232005	0.000160369	0	0.00217335	0	0.00231836	0.00222384	0.000314005	0.00160906	0.0024002	0.00176299	0.00173022	0	0.00251682	0.000154435	0.000708587	0.00141217	0.000374749	0.0016702	0	0.000215481	0.00075979	0.000171854	7.09964e-05	0.00264942	0.00297723	0.00350131	0.00451583	0.00548489	0.0012711	0.000702271	0.0038718	0.00279227	0.00229122	0
Eragrostis	0	0	0	0	0	0	1.37181e-05	0	0	0	0	0	0	0	0	0	0	0	0	7.59183e-05	0	0	0	0	0	0	0	0	0	0	0	0	0	0	0	0
Eremascus	0	0	8.01844e-05	0	0	0	0	0	0	0	0	0	0	0	0	0	0	0	0	0	0	0	0	0	0	0	0	0	0	0	0	0	0	0	0	0
Eremias	0	0	0	0	0	6.24332e-05	0	0	0	0	0	4.03739e-05	0	0	0	0	0	0	0	0	0	0	0	0	0	0	0	0	0	0	0	0	0	0	0	0
Eremobates	0	0	0	0	0	0	0	0	0	0	0	0	0	0	0	0	0	0	0	0	0	0	0	0	7.09964e-05	0	0	0	0	0	0	0	0	0	0	0
Eremococcus	0.000455496	0.000453923	0.0036083	0.00844225	0.0016718	0.0014984	0.000617314	0.00088164	0.00200963	0.00373717	0.00210018	0.000592151	0.00107393	0.00160204	0.00128049	0.001184	0.000533741	0.000926735	0.00112425	0.00106286	0.00035804	0.0014545	0.000712303	0.00120298	0.000993949	0.00113546	0.00174277	0.00144498	0.00144952	0.00163834	0.000686395	0.00140454	0.00131806	0.0013511	0.00136041	0.00151497
Eremocosta	0	0	0	0	5.57268e-05	0	0.000109745	0	0	0	0	0	5.96627e-05	0.000123234	0	0	0	0	0	0	0	0	9.49737e-05	0	0	0	0	0	0	0	0	0	0	0	0	0.000144283
Eremothecium	0.00205758	0.00345486	0.0106645	0.010794	0.0068544	0.00686765	0.00264759	0.00248701	0	0.00275098	0	0.00322991	0.00298314	0.00197174	0.00229605	0.00267687	0.0019141	0.00300086	0.0144653	0.0177649	0.00143216	0.00522541	0.00517607	0.00452549	0.00667366	0.00389302	0.00370338	0.00650243	0.00546359	0.00555613	0.00434717	0.00554794	0.00403656	0.00333271	0.00315043	0.00483348
Erigone	0	0	0	6.03018e-05	0.000278634	0	0	0	0	0.000155716	0	0	0	0	0	5.14782e-05	0	0	0.0001499	0	0	0	0	0	0	0	0	0	0	0	0	0	0	0	0	0
Erinaceus	0.00169633	0.00121046	0.00248572	0	0.00178326	0.00393329	0.0024281	0.000960592	0	0.00150525	0.00165014	0.00199178	0.00137224	0	0.00256097	0	0.000754599	0.00194173	0	0.00227755	0	0.00290899	0.00327659	0.00366622	0	0.00454186	0.00413908	0.00344573	0.00535209	0.00320546	0.00244052	0.00330067	0.005437	0.00198161	0.00157522	0
Eriocheir	0	0	0	0	0	0	0	0	0	0	0	0	0	0	0	0	0	0	0	0	0	0	0	0	0	0	0	0	0	0	0	0	0	0	0	7.21415e-05
Eriocrania	0	5.04359e-05	0	0	0	0	2.74362e-05	0	0	5.19052e-05	0	0	0	0	0	0	0	0	0	0	0	0	0	0	0	0	0	0	5.57509e-05	0	0	7.02271e-05	0	0	0	0
Eriophorum	0	0	0	0	0	0	0	0	0	0	0	0	0	0	0	0	0	0	0	0	0	0.000161611	0	5.72847e-05	0	0	0	0	0	0	0	0	0	0	0	0
Erodium	0	5.04359e-05	8.01844e-05	0	0	0.000124866	0	0	0	0	0	0	0	0	4.41547e-05	0.000102956	0	0	7.49499e-05	0	0	0.00010774	4.74869e-05	0	0	5.40697e-05	0	0	0	0	0	0.000280908	0	0	0	0
Erwinia	0.0290575	0.0294042	0.0305503	0.0353971	0.0334918	0.0353996	0.0400843	0.0331733	0.028386	0.0248107	0.0271523	0.121902	0.0462386	0.0364772	0.0547519	0.0461245	0.0625397	0.0496024	0.0296802	0.0239143	0.0703804	0.0430423	0.0415035	0.0421615	0.0435918	0.0482302	0.0477809	0.043683	0.0679604	0.0515722	0.644805	0.0440324	0.0501687	0.0413436	0.0373756	0.0403271
Erysipelothrix	0.000722511	0.000504359	0.00128295	0.00416082	0.000891629	0.001873	0.000905394	0.00117113	0.000251204	0.00524243	0.0024002	0.00102281	0.00113359	0.00160204	0.00110387	0.00144139	0.000230061	8.82605e-05	0	0.00129061	0.000204594	0.00156224	0.00156707	0.00171854	0.00212989	0.00194651	0.00239631	0.00200075	0.00139377	0.00170958	0.00142363	0.00119386	0.00230661	0.00225183	0.00150362	0.00137069
Erysiphe	0	0	0	0	5.57268e-05	0	0	0	0	0	0	0	0	0	0	0	0	0	0	0	0	0	0	0	0	0	0	0	0	0	0	0	0	0	0	0
Erythrobacter	0.099785	0.101906	0.0581337	0.0581309	0.101924	0.101142	0.0812111	0.0854927	0.0945154	0.0768716	0.0744062	0.0834798	0.119743	0.0799788	0.0831434	0.0821593	0.130067	0.11849	0.101857	0.0793347	0.0314564	0.243062	0.209465	0.158048	0.151364	0.199625	0.190543	0.149222	0.222223	0.160558	0.0776389	0.157941	0.16657	0.173121	0.16461	0.143706
Erythrocebus	0	0	0	0	0	0	0	0	0	0	0	0	0	0	4.41547e-05	0	0	0	0	0	0	0	0	0	0	5.40697e-05	0	0	0	0	0	0	0	0	0	0
Escherichia	1.12877	1.08657	0.122041	0.152081	0.123825	0.132171	1.43845	2.21059	0.119008	0.133656	0.0408034	1.44401	0.147069	0.0491703	0.206644	0.17899	1.75345	0.170431	0.103955	0.0965681	0.177179	0.15186	0.141843	0.150773	0.16748	0.172645	0.169775	0.146999	0.189386	0.196174	1.98823	0.163208	0.177773	0.150873	0.141555	0.152868
Escovopsis	0	0	0	0	0	0	0	0	0	0	0	0	0	0	0	5.14782e-05	0	0	0	0	0	0	0	0	0	0	0	0	0	0	0	0	0	0	0	0
Esox	7.85338e-05	0.000176526	0.000160369	0	0.00016718	0	4.11543e-05	0	0	0	0	8.07478e-05	0	0	0.000132464	5.14782e-05	0	0	0	0.000151837	0	0.000215481	0.000284921	0	0.000141993	0.000216279	7.26154e-05	0	0.000111502	0.00028493	0	0.000210681	0.000164758	0	0.000143201	0.000288566
Eteobalea	0	0	0	0	0	0	0	0	0	0	0	0	0	0	0	0	0	0	0	0	0	0	0	0	0	0	0	0	0	7.12324e-05	0	0	0	0	0	0
Eterusia	0	0	0	0	0	0	0	0	0	0	0	0	0	0	0	0	0	0	0	0	0	0	0	0	0	0	0	0	0	7.12324e-05	0	0	0	0	0	0
Ethanoligenens	0.00845023	0.00950718	0.0597374	0.104382	0.0139874	0.0172316	0.00662584	0.0074084	0.0352941	0.114918	0.0189016	0.0153555	0.0112763	0.00887284	0.0100231	0.0100383	0.00375459	0.00564867	0.0102681	0.0112359	0.00173905	0.0161611	0.0140086	0.0126026	0.0108624	0.0121657	0.0121268	0.0127826	0.0142165	0.0127506	0.00861807	0.0119386	0.0133454	0.0145919	0.0119573	0.0123362
Eualetes	0	0	0	0	0	0	0	0	6.28009e-05	0	0	0	0	0	0	0	0	0	0	0	0	0	0	0	0	0	0	0	0	0	0	0	0	0	0	0
Eubacterium	0.0279423	0.0281433	0.116909	0.160885	0.0500984	0.0632448	0.0220313	0.0197908	0.118254	0.381763	0.0540045	0.0525668	0.0467159	0.0300691	0.0349264	0.0333579	0.0140797	0.0214914	0.0406228	0.038111	0.0109969	0.0550015	0.0526154	0.0482337	0.0522533	0.0493657	0.0511938	0.0530754	0.0560854	0.0549914	0.0343706	0.0505635	0.0544524	0.0616101	0.044106	0.0517976
Eucalyptus	0.00223036	0	8.01844e-05	0	0.000111454	0.000249733	0	0	0.000188403	5.19052e-05	0	0.000282617	0	0	4.41547e-05	5.14782e-05	0	4.41302e-05	7.49499e-05	7.59183e-05	0	5.38702e-05	4.74869e-05	0.000114569	0.000141993	0	0	5.55763e-05	0.000278755	0.000356162	0	0	8.23788e-05	9.00732e-05	0.000214802	7.21415e-05
Eucidaris	0	0	0	0	0	0	0	0	0	0	0	0	0	0.000123234	0	0	0	0	0	0	0	0	0	0	0	0	0	0	5.57509e-05	0	0	0	0	0	0	0
Euclea	0	0	0	0	5.57268e-05	0	0	0	0	0	0	2.69159e-05	0	0	0	0	0	0	0	7.59183e-05	0	0	0	0	0	0	0	0	0	0	0	0	0	0	0	7.21415e-05
Eudiplodinium	0	0	0	0	0	0	0	0	0	0	0	0	0	0	0	5.14782e-05	0	0	0	0	0	0	0	0	0	0	0	0	0	0	0	0	0	0	0	0
Eudoxoides	0	0	0	0	0	0	0	0	0	0	0	0	0	0	0	0	0	0	0	0	0	0	0	0	0	5.40697e-05	0	0	0	0	0	0	0	0	0	0
Eudromia	0	0	0	0	0	0	0	0	0	0	0	0	0	0	0	0	0	0	0	0	0	0	0	0	0	0	0	0	0	0	0	0	8.23788e-05	0	0	0
Eufolliculina	0	0	0	0	0	0	0	0	0	0	0	0	0	0	0	0	0	0	0	0	0	0	0	0	0	0	0	0	5.57509e-05	0	0	0	0	0	0	0
Euglena	0.000219895	7.56539e-05	0.000801844	0.00174875	0.000390088	0.000124866	0.000109745	3.94764e-05	0.000502407	0.000415242	0.00060005	0.00020187	0.000417639	0	0.000132464	5.14782e-05	3.68097e-05	0.000264781	0.0001499	0.000303673	0	0.000161611	0.000237434	0.000572847	0.000354982	0.000378488	0.000435692	0.000500187	0.000334506	0.000213697	0.00012711	0.00049159	0.000329515	0	0.000358004	0.000360707
Euglypha	0	0	0	0	0	0	0	0	0	0	0	0	0	0.000123234	0	5.14782e-05	0	0	0	0	0	5.38702e-05	0	0	0	0	0	0	0	0	0	0	0	0	0	0
Eulaema	0	0	0	0	0	0	0	0	0	0	0	0	0	0	0	0	0	0	0	0	0	0	0	5.72847e-05	0	0	0	0	0	0	0	0	0	0	0	0
Eulalia	1.57068e-05	0	0	0	0	0	0	0	0	0	0	0	0	0	0	0	0	0	0	0	0	0	0	0	0	0	0	0	0	0	0	0	0	0	0	0
Eumesocampa	0	0	0	0	0	0	0	0	0	0	0	0	0	0	0	0	0	0	0	0	0	0	0	0	0	0.000108139	0	0	0	0	0	0	0	0	0	0
Eunice	0	0	0	0	0	0	0	0	0	0	0	0	0	0	0	5.14782e-05	0	0	0.0002998	0	0	0	0	0	0	0	0	0	0	0	0	0	0	0	0	0
Euonymus	0	0	0	0	0	0	0	0	0	0	0	0	0	0	0	0	0	0	7.49499e-05	0	0	0	0	0	0	0	0	0	5.57509e-05	0	0	0	0	0	0	0
Eupanacra	0	0	0	0	0	0	2.74362e-05	0	0	0	0	0	0	0	0	0	0	0	0	0	0	0	0	0	0	0	0	0	0	0	0	0	0	0	0	0
Eupatorium	0	0	0	0	0	0	0	0	0	0	0	0	0	0	0	5.14782e-05	0	0	0	0	0	0	0	0	0	0	0	0	0	0	0	0	0	0	0	0
Eupenicillium	0	0	0	0.000120604	0.00016718	0.000124866	0	0	0	0	0	0	0	0	0	0	0	4.41302e-05	0	0.000151837	0	0	0	0	0	0	0	0	0	0	0	0	0	0	0	0
Euperipatoides	0	0	0	0	0	0	0	0	0	0	0	0	0	0	0	0	0	0	0	0	0	0	0	0	0	0	0	0	0	7.12324e-05	0	0	0	0	0	0
Euphorbia	6.2827e-05	0	0	0	0	6.24332e-05	0.000562442	0	6.28009e-05	0	0	2.69159e-05	0.000119325	0	0	0	0	0	0	0	0	0	0	0.000286423	0	0	7.26154e-05	0	0	0	0	7.02271e-05	0	9.00732e-05	0	7.21415e-05
Euploea	0	0	0	6.03018e-05	0	0	0	0	0	0	0	0	0	0	0	0	0	0	0	0	0	0	0	0	0	0	0	0	0	0	0	0	0	0	0	0
Euplotes	0	0	0	0	0	0	0	0	0	0	0	5.38319e-05	0	0	0	0	3.68097e-05	0	0	0	0	5.38702e-05	0	0	7.09964e-05	0	0	0	5.57509e-05	7.12324e-05	0.000101688	0	0	9.00732e-05	0	0
Eupolyphaga	0	0	0	0	0	0	0	0	0	0	0	0	0	0	0	0	0	0	0	0	0	0	0	0	0	0	0	0	0	0	0	0	8.23788e-05	0	0	0
Euptelea	0	0	0	0	0	0	0	0	0	0	0	0	0	0	0	0	0	0	0	0	0	0	0	0	0	0	0	5.55763e-05	0	0	0	0	0	0	0	0
Euptilota	1.57068e-05	0	0	0	0	0	0	0	0	0	0	0	0	0	0	0	0	0	0	0	0	0	0	0	0	0	0	0	0	0	0	0	0	0	0	0
Eurosta	0	0	0	0	0	0	0	0	0	0	0	0	0	0	0	0	0	0	0	0	0	0	0	5.72847e-05	0	0	0	0	0	0	0	0	0	0	0	0
Eurotium	0	0	8.01844e-05	0.000964828	0.00161608	0.00124866	1.37181e-05	2.63176e-05	0	5.19052e-05	0	0	0	0	0	5.14782e-05	4.60121e-05	0.000220651	0.000599599	0.000683265	0.000102297	0	0	0	7.09964e-05	0	7.26154e-05	0	0	0	0	0	0	0	7.16007e-05	0
Eurydice	1.57068e-05	0	0	0	0	0	0	0	0	0	0	0	0	0	0	0	0	0	0	0	0	0	0	0	0	0	0	0	0	0	0	0	0	0	0	0
Eurygaster	0	0	0	0	0	0	0	0	0	0	0	0	0	0	0	0	0	0	0	0	0	5.38702e-05	0	0	0	5.40697e-05	0	0	0	0	0	0	0	0	0	0
Eurypauropus	0	0	0	0	0	0	0	0	0	0	0	0	0	0	0	0	0	0	0	0	0	0	0	0	0	0	0	5.55763e-05	0	0	0	0	0.000164758	0	0	0
Eurytemora	0	0	0	0	0	0	0	0	0	5.19052e-05	0	0	0	0	0	0	0	0	0	0	0	0	0	0	0	0	0	0	5.57509e-05	0	0	0	0	0	0	0
Eurythenes	0	0	0	0	0	0	0	0	0	0	0	0	0	0	0	0	1.84049e-05	0	0	0	0	0	0	0	0	0	0	0	0	0	0	0	0	0	0	0
Eustrephus	0	0	0	0	0	0	0	0	0	0	0	0	0	0	0	0	0	0	0	7.59183e-05	0	0	0	0	0	0	0	0	0	0	0	0	0	0	7.16007e-05	0
Eutaeniophorus	0	0	0	0	0	0	8.23085e-05	0	0	0	0	0	0	0	0	0	0	0	0	0	0	0	0	0	0	0	0	0	0	0	0	0	0	0	0	0
Eutrema	0	0	0	0	5.57268e-05	6.24332e-05	0	1.31588e-05	0	0	0	0	0	0	4.41547e-05	0	0	0	0	0	0	0	0	0	0	0	7.26154e-05	5.55763e-05	0	0	0	0	0	9.00732e-05	0	0
Eutreptiella	0	0	0	0	0	0	0	1.31588e-05	0	0	0	0	0	0	0	0	0	0	0	0	0	0	0	0	0	0	0	0.000111153	0	0	0	0	0	0	0	7.21415e-05
Eutrichosoma	0	5.04359e-05	0	0	0	0	0	0	0	0	0	0	0	0	0	0	0	0	0	0	0	0	0	0	0	5.40697e-05	0	0	0	0	0	0	0	0	0	0
Everniastrum	0	0	0	0	5.57268e-05	0	0	0	0	0	0	0	0	0	0	0	0	0	0	0	0	0	0	0	0	0	0	0	0	0	0	0	0	0	0	0
Ewingella	0	0	0	0	0	0	0	0	0	0	0	0	0	0	0	0	0	0	0	0	0	0	0	0	0	0	0	0	0	0	0	7.02271e-05	0	0	0	0
Exeretonevra	3.14135e-05	0	0	0.000180905	0	0	0	2.63176e-05	0	0	0	0	0	0	0	0	0	0	0	0	0	0	0	0	0	0	0	0	0	0	0	0	0	0	0	0
Exidia	0	0	0	0	0	0	0	0	0	0	0	0	0	0.000123234	0	0	0	0	7.49499e-05	0	0	0	0	5.72847e-05	7.09964e-05	0	0	0	0	0	0	7.02271e-05	0	0	7.16007e-05	7.21415e-05
Exiguobacterium	0.0310523	0.0335903	0.145855	0.259901	0.107386	0.143409	0.0245142	0.0289757	0.0666946	0.137341	0.0312026	0.0330931	0.0363346	0.0277276	0.0256097	0.0289308	0.0172361	0.0212266	0.0337274	0.0372	0.0121222	0.0375475	0.0395565	0.0429635	0.0446567	0.0399575	0.0399385	0.0415155	0.0407539	0.0396764	0.0252695	0.036799	0.0442374	0.0510715	0.0326499	0.0408321
Exobasidium	0	0	0	0	0	0	0	0	0	0	0	0	0	0	0	0	0	0	0	0	0	0	4.74869e-05	0	0	0	0	0	0	0	0	0	0	0	0	0
Exogryllacris	0	0	0	0	0	0	0	0	0	0	0	0	0	0	0	5.14782e-05	0	0	0	0	0	0	0	0	0	0	0	0	0	0	0	0	0	0	0	0
Exophiala	0	0	8.01844e-05	0.000904527	0.000780176	0.000561899	0	0	0	0	0.000150013	0	5.96627e-05	0	4.41547e-05	0	3.68097e-05	0.000264781	0.00112425	0.0025053	0	0	0	0.000114569	0	0	0	0.000111153	0	0	2.5422e-05	0	0.000164758	0	7.16007e-05	0.000360707
Faecalibacterium	0.00749212	0.009255	0.0349604	0.0422112	0.011424	0.0142972	0.00747636	0.00584251	0.0273812	0.0770792	0.0180015	0.0117757	0.0145577	0.0126931	0.00808032	0.0117885	0.00438956	0.0056928	0.00906894	0.00842693	0.00122756	0.015784	0.0148159	0.0139202	0.0132763	0.015518	0.0148861	0.0117266	0.01745	0.0198026	0.0102959	0.0141156	0.0166405	0.0175643	0.0121721	0.0149333
Fagopyrum	0	0	0	0	0.000111454	0	0	0	0	0	0	2.69159e-05	5.96627e-05	0	0	0	0	0	0	0	0	0.00010774	4.74869e-05	0	0	5.40697e-05	0	0	0	0	0	0	0	0	0	0
Fagus	0	0	0	0	0	0	0	0	0	0	0	2.69159e-05	0	0	0	0	0	0	0	0	0	0	0	5.72847e-05	0	0	0	0	0	0.000142465	5.08441e-05	0	0.000247136	0	0	0
Fahrenholzia	0	0	0	0	0	0	0	0	0	0	0	0	0	0	0	0	0	0	0	0	0	0	0	0	0	0	0	0	0	0	0	0	8.23788e-05	0	0	0
Faramea	0	0	8.01844e-05	0	0	0	0	0	0	0	0	0	0	0	0	0	0	0	0	0	0	0	0	0	0	0	0	0	0	0	0	0	0	0	0	0
Fasciola	0	0	0	6.03018e-05	5.57268e-05	0	0	0	6.28009e-05	0	0	4.03739e-05	5.96627e-05	0	0	0	0	4.41302e-05	7.49499e-05	0.000227755	0	0	9.49737e-05	0	7.09964e-05	0	0	0	0	0	0	0	0	0	0	7.21415e-05
Fejervarya	0	0	0	0	0	0	0	0	0	0	0	0	0	0	0	0	0	0	0	0	0	0	0	0	7.09964e-05	0	0	0	0	0	0	0	0	0	0	0
Felis	0.00105235	0.000958283	8.01844e-05	0	0.0014489	0	0.00334721	0.000776369	0	0.00119382	0	0.00144	0.00137224	0	8.83095e-05	0.00195617	0.000671777	0	0	0.00113877	0	0.00366318	0.00303916	0.00400993	0.00333683	5.40697e-05	0.00196061	0.000166729	0.0032893	0.000213697	0.00129652	0.00344113	0.00378942	0.00315256	0.00164682	0.00346279
Fenneropenaeus	0	0	0	0	0.000111454	6.24332e-05	0	0.000157906	0	0	0	0	0	0	0	0	0	0	0	0	0	0	4.74869e-05	0	7.09964e-05	0	0	0.000166729	0	0	0	0	0	0	0	0
Fernandezia	0	0	0	0	0	0	0	0	0	0	0	0	0	0	0	0	0	0	0	0	0	0	0	0	0	0	0	0	0	0	0	0	0	0	0	0
Ferrimonas	0.0102722	0.00822106	0.00946176	0.00657289	0.0113683	0.0126739	0.0160364	0.0220805	0	0.00685149	0.0145512	0.00927254	0.020345	0.0224286	0.0234903	0.0269746	0.0194907	0.0188436	0.0115423	0.00865469	0.00383614	0.0160533	0.0147684	0.0142639	0.0155482	0.0174645	0.0199692	0.016395	0.0164465	0.0188766	0.0105247	0.0164331	0.0186176	0.016033	0.0138189	0.0136347
Ferroglobus	0.00378533	0.00484185	0.00368848	0.00506535	0.00495969	0.00362113	0.00266131	0.00248701	0.00458447	0.00830483	0.00810068	0.00904376	0.00626458	0.00468289	0.003709	0.00298574	0.00149079	0.00141217	0.00337274	0.00280898	0.0015856	0.00436349	0.00527104	0.00555662	0.00567971	0.00610988	0.00472	0.00511302	0.0057981	0.00591229	0.00320318	0.00554794	0.00518986	0.00576469	0.00529845	0.00663702
Ferroplasma	0.00146073	0.00156351	0.00376867	0.0033166	0.00284207	0.00218516	0.00104257	0.00123693	0.00408206	0.00269907	0.00165014	0.00115739	0.00310246	0.00160204	0.00247266	0.00375791	0.000460121	0.00150043	0.00217355	0.00106286	0	0.00247803	0.00313413	0.00286423	0.00291085	0.0035686	0.00246892	0.00294555	0.00234154	0.00256437	0.00106773	0.00266863	0.00280088	0.00306249	0.00286403	0.00230853
Fervidicoccus	0	0	0	0	0	0	0	0	0	5.19052e-05	0	0	0	0	0	0	0	0	0	0	0	0	0	0	0	0	0	0	0	0	0	0	0	0	0	0
Fervidobacterium	0.0140418	0.0150551	0.0184424	0.0233368	0.0162722	0.0161702	0.0123737	0.00993489	0.0227339	0.0369046	0.00660055	0.0159477	0.0176005	0.00468289	0.00874264	0.00926608	0.0060736	0.0056928	0.0115423	0.0104767	0.00117642	0.0139524	0.0151483	0.016097	0.0148382	0.0156261	0.0158301	0.0165062	0.0175058	0.017167	0.0185581	0.0167843	0.0207594	0.0204466	0.0141053	0.0169532
Festuca	0	0	0	0	0	0	0	0	0	0	0	0	0	0	0	5.14782e-05	0	0	0	0	0	0	0	0	0	0	0	5.55763e-05	0	0	0	0	0	0	0	0
Fibrobacter	0.00923557	0.0113733	0.0130701	0.0132061	0.0102537	0.011675	0.00652981	0.00777685	0.0111786	0.0175959	0.0141012	0.0144269	0.00948637	0.00961224	0.0051661	0.00530226	0.00669937	0.00763453	0.00607094	0.0062253	0.00143216	0.0114205	0.0120617	0.0130036	0.0148382	0.0136796	0.0143778	0.0132827	0.0162793	0.0165971	0.0142618	0.0134836	0.0152401	0.0168437	0.0130313	0.0132019
Ficus	0	0	0	0	0	0	0	0	0	0	0	0	0	0	0	0	0	0	0	0	0	0	0	0	0	0	0	0.000333458	0	0	0	0	0	0	0	0
Filifactor	0.00172774	0.00179048	0.00320738	0.00416082	0.00356652	0.00393329	0.00135809	0.00125009	0.00445887	0.0141182	0.0024002	0.0029473	0.00226718	0.00184851	0.00194281	0.00303722	0.000690182	0.000617823	0.0017988	0.00189796	0.000255743	0.00210094	0.00265926	0.00257781	0.00276886	0.00254128	0.00304985	0.00277882	0.00211854	0.00292053	0.00272016	0.00203659	0.00296564	0.00414337	0.00300723	0.00223639
Filobasidiella	0.0143246	0.0118777	0.0179613	0.0275579	0.0276405	0.0222887	0.0118524	0.0103033	0.0109902	0.00685149	0.0204017	0.0165802	0.00990401	0.0113375	0.0101997	0.00926608	0.00825458	0.0107236	0.0540389	0.066884	0.0018925	0.0132521	0.0133913	0.0182165	0.0143413	0.0111384	0.0107471	0.0217303	0.0205721	0.0102575	0.010118	0.0142561	0.0103797	0.00990805	0.0206926	0.0289287
Fimbristylis	0	0	0	0	0	0	0	0	0	0	0	0	0	0	0	0	0	0	0	0	0	0	0	0	0	0	0	5.55763e-05	0	0	0	0	0	0	0	0
Finegoldia	0.00427224	0.00516968	0.0146737	0.0167639	0.00635286	0.00643062	0.00294939	0.00269755	0.0101738	0.0249145	0.00315026	0.0063387	0.00602593	0.00184851	0.00410639	0.00391235	0.00153681	0.00295673	0.00554629	0.00311265	0.00112527	0.0059796	0.007218	0.00618675	0.00631868	0.00692092	0.00675323	0.00700262	0.00892015	0.00904651	0.00582165	0.0051968	0.00617841	0.00972791	0.00594286	0.00432849
Fischerella	0.000251308	0.000226962	0	0.000964828	0.000557268	0.000624332	0.000411543	9.21116e-05	0.00113042	0.000259526	0.00135011	0.000349907	0.000715952	0.000985871	0.000220774	0.000463304	0.000165644	0.000264781	0.000374749	0.000303673	0.00035804	0.000430962	0.00075979	0.000687416	0.00078096	0.000486627	0.000653538	0.000833645	0.000557509	0.000854789	0.000152532	0.000842725	0.00065903	0.000450366	0.000358004	0.000360707
Flagellaria	0	0	0	0	0	0	0	0	0	0	0	0	0	0	4.41547e-05	0	0	0	0	0	0	0	0	0	0	0	0	0	0	0	0	0	0	0	0	0
Flammeovirga	9.42405e-05	5.04359e-05	8.01844e-05	0.000180905	0.00016718	0.000499466	0.000123463	0.000184223	6.28009e-05	0.000155716	0.0012001	0.000524861	5.96627e-05	0.000246468	8.83095e-05	0	0.000119632	0	0.0002998	0	5.11485e-05	0.000377092	0.000284921	0.000400993	0.000425978	0.000432558	0.000217846	0.000166729	0.000446007	0.000356162	0.000381331	0.000351135	0.000247136	0.000180146	0.000358004	0
Flammulina	0	0	0	0	0.000111454	6.24332e-05	0	0	0	0	0	0	0	0	0	0	0	0	0	0	0	0	0	0	0.000141993	0.000108139	0	0	0.000167253	0	0	0	0	0.000180146	0	0
Flaveria	0.00226177	7.56539e-05	8.01844e-05	0	0.000278634	0.000374599	5.48724e-05	6.5794e-05	0.000125602	0.000155716	0	0.000363365	0.000835278	0	4.41547e-05	0.000205913	1.84049e-05	0	0.00022485	7.59183e-05	0	0.000592572	0.000332408	0.000229139	0.000638967	0.000162209	0.000653538	0.000555763	0.000724762	0.00028493	0	0.000351135	0.000906166	0.000630512	0.000143201	0.000216424
Flavobacterium	0.0739317	0.0640536	0.0602987	0.0560807	0.1085	0.0984572	0.0795924	0.0967698	0.051434	0.0522685	0.0897075	0.166583	0.100949	0.0319176	0.0592556	0.0550302	0.0922083	0.0902022	0.0838689	0.0690098	0.0209198	0.0952426	0.106845	0.145159	0.223284	0.206438	0.179215	0.134272	0.141942	0.721299	0.081681	0.119316	0.129005	0.092325	0.187236	0.125887
Flectobacillus	0	0	0	0	0	0	0	0	0	0	0	0	0	0	0	0	0	4.41302e-05	0	0	0	0	0	0	0	0	0	0	0	0	0	0	0	0	0	0
Flexibacter	0	0	0	0	5.57268e-05	0	0	0	0.000125602	5.19052e-05	0	4.03739e-05	0	0	0	0	0	4.41302e-05	0	0	0	0	0	0	0	0	0.000145231	0	5.57509e-05	7.12324e-05	0	0	8.23788e-05	0	0	0
Flexistipes	0	5.04359e-05	0	0	0	0	0	0	6.28009e-05	0	0	1.3458e-05	0.000119325	0	0	0	0	4.41302e-05	0.00022485	0	0	0	0	5.72847e-05	0.000141993	0	7.26154e-05	0.000166729	0	7.12324e-05	5.08441e-05	0	8.23788e-05	0	0	0
Flexithrix	0	0	0	0	0	0	0	0	0	0	0	1.3458e-05	0	0	0	0	0	0	0	0	0	0	0	0	0	0	0	0	0	0	0	0	0	0	0	0
Floydiella	0	0	0	0	0	0	0	0	0	0	0	0	0	0	0	0	0	0	0	0	0	0	0	0	0	0	0	0	5.57509e-05	0	0	0	8.23788e-05	0	0	0
Fluoribacter	0.00135078	0.000201744	0.000160369	0.000241207	0.000557268	0.000312166	4.11543e-05	5.26352e-05	0	0.000155716	0.000450038	0.000255701	0.000536964	0.00061617	4.41547e-05	0.000102956	0.000119632	0.000176521	0	0.000151837	0	0.000484832	0.000522355	0.000515562	0.000922953	0.000594767	0.000798769	0.000944798	0.000836264	0.00156711	0.00132195	0.000702271	0.000823788	0.000990805	0.000501205	0
Fomitopsis	0	0	0	0	0	6.24332e-05	0	0	0	0	0	0	0	0	4.41547e-05	0	0	0	7.49499e-05	0	0	5.38702e-05	0	0	0	0	0	0	0	0	0	0	0	0	0	0
Forcipomyia	0	0	0	0	0	0	0	0	0	0	0	0	0	0	0	0	0	0	0	0	0	0	0	0	0	0	7.26154e-05	0	0	0	0	0	0	0	0	0
Forficula	0	0	0	0	0	0	0	0	0	0	0	0	0	0	0	0	0	0	7.49499e-05	7.59183e-05	0	0	0	0	0	0	0	0	0	0	0	0	0	0	0	0
Forskalia	0	0	0	0	0	0	0	0	0	0	0	0	0	0	0	0	0	0	0	0	0	0	0	0	0	5.40697e-05	0	0	0	0	0	0	0	0	0	0
Fortunella	0	0	0	0	0	0	0	0.000368446	0	0	0	0	0	0	0	0	0	0	0	0	0	0	0	0	0	0	0	0	0	0	0	0	0	0	0	0
Fragaria	6.2827e-05	0	8.01844e-05	6.03018e-05	5.57268e-05	6.24332e-05	0	0	0	0	0	0.000121122	0	0.000123234	4.41547e-05	0	0	0	0.000374749	0.000531428	0	5.38702e-05	0.000142461	5.72847e-05	0	0	0	5.55763e-05	0.000167253	0	0	0	0	0	0	0
Fragilariopsis	0	5.04359e-05	0	0	0	0	0	0	0	0	0	0	0	0	0	0	0	0	0	7.59183e-05	0	5.38702e-05	0	5.72847e-05	0	0	0	0	0	0	0	0.000140454	0	0	0	7.21415e-05
Francisella	0.0471046	0.0627927	0.0160369	0.0265328	0.0243526	0.0220389	0.0498378	0.0853085	0.0242412	0.0193087	0.00930078	0.0502117	0.0258936	0.00702433	0.0278616	0.0212605	0.0400582	0.019991	0.0214357	0.0188277	0.0142704	0.024888	0.0243133	0.0289288	0.0299605	0.0361726	0.0365255	0.0278437	0.0430955	0.0405312	0.125204	0.0275992	0.0355052	0.0298142	0.0258479	0.024961
Frankia	2.29881	2.22415	3.70468	2.02777	2.67071	2.93979	2.92437	2.4446	4.2	2.11467	1.91761	1.39912	3.03588	3.01516	4.26839	4.3235	0.839132	1.54946	1.7267	1.29851	0.359165	2.92575	3.12734	2.17264	1.80764	1.04814	1.08073	2.2165	1.22379	0.946821	0.728901	2.0474	1.36254	1.53827	2.62574	2.14556
Frankliniella	0	0	8.01844e-05	0	0	0	0	0	0	0	0	0	0	0	0	0	0	4.41302e-05	0	7.59183e-05	0	0	4.74869e-05	0	0	0	0	0	0	7.12324e-05	0	0	0	0	0	7.21415e-05
Frateuria	3.14135e-05	0	0	0	0	6.24332e-05	1.37181e-05	1.31588e-05	0	0	0.000150013	0	0	0.000123234	0	0	4.60121e-05	0.000132391	0	0	0.00132986	0.00010774	9.49737e-05	5.72847e-05	0.000141993	0	0.000217846	0.000111153	0	0	0	0	0	0	0.000143201	0.000144283
Frigoribacterium	0	0	0	0	0	0	1.37181e-05	0	0	0	0	0	0	0	8.83095e-05	0.000411826	0	4.41302e-05	0	0.000151837	0	5.38702e-05	0	0	0	0	0	0	0	0	0	0	0	9.00732e-05	0	0
Fritillaria	0	0	0	0	5.57268e-05	0	0	1.31588e-05	0	0	0	0	5.96627e-05	0	0	0	0	0	0	0	0	5.38702e-05	0	0	0	0	0	0	5.57509e-05	0	0	7.02271e-05	0	0	0	0
Fructobacillus	1.57068e-05	0	8.01844e-05	0	5.57268e-05	0	0	0	6.28009e-05	0.00010381	0.000150013	9.42058e-05	0.000298314	0	0	0	0	0	0	0	0	0	0	0.000114569	0	0	0	0	5.57509e-05	7.12324e-05	0	0	0	0	0	0
Frullania	0	0	0	0	0	0	0	0	0	0	0	0	0	0	0	0	0	0	0	0	0	0	0	0	0	0	0	0	0	0	0	7.02271e-05	0	0	0	0
Fucus	0	0	0	0	0.000111454	6.24332e-05	4.11543e-05	0.000171064	0	5.19052e-05	0	0	0.000119325	0.000123234	4.41547e-05	5.14782e-05	0	0	0	0	0	5.38702e-05	0.000142461	0	0	0.000108139	0.000145231	0.000111153	0	7.12324e-05	0	7.02271e-05	0	0.000180146	0	0
Fulvimarina	0.0171204	0.0198465	0.0130701	0.00940708	0.0192258	0.022476	0.0126618	0.0126982	0.0159514	0.0110039	0.0273023	0.0173877	0.0257146	0.0295761	0.0168671	0.0171423	0.0125797	0.0142982	0.0174633	0.0170816	0.00583093	0.0239184	0.0249306	0.0299599	0.0320194	0.038011	0.040592	0.0311227	0.0357363	0.0286354	0.0181768	0.029074	0.0407775	0.0357591	0.0320055	0.0323194
Funaria	0	0	0	0	0	0	0	0	0	0	0	0	0	0	0	0	0	0	0	0	0	0	0	0	0	0	0	0	0	0	0	7.02271e-05	0	0	0	0
Fundulus	0	5.04359e-05	0	0	5.57268e-05	0.000124866	0	0	0	0	0.000150013	0	0	0	0	0	0	0	0	0	0	0.000269351	4.74869e-05	0	7.09964e-05	0	0	0	0	0	0	0	0	0	7.16007e-05	7.21415e-05
Fusarium	6.2827e-05	0.000151308	0.0010424	0.00259298	0.00585132	0.00393329	1.37181e-05	0.000171064	0.000439607	0.000570957	0.000450038	8.07478e-05	0.000178988	0.000123234	0.000441547	0.000463304	0.000119632	0.000794344	0.00472184	0.00895836	0.000204594	0.000323221	0.000142461	0.000286423	0.000283985	0.000162209	0.000145231	0.000333458	0.000167253	0.000213697	7.62661e-05	7.02271e-05	0.000247136	9.00732e-05	0.000286403	7.21415e-05
Fusicoccum	0	0	0	0	0	0	0	0	0	5.19052e-05	0	0	0	0	0	0	0	0	0	7.59183e-05	0	0	0	0	0	0	0	0	0	0	0	0	0	0	0	0
Fusitriton	0	0	0	0	0	0	0	0	0	0	0	0	5.96627e-05	0	0	0	0	0	0	0	0	0	0	0	0	0	0	0	0	0	0	0	0	0	0	0
Fusobacterium	0.0482354	0.0550508	0.0754535	0.11385	0.0517702	0.0586248	0.038781	0.0382921	0.0680134	0.15774	0.0316526	0.0646521	0.0421219	0.0229215	0.0260071	0.0298574	0.023365	0.0237421	0.0339523	0.036213	0.00992282	0.0528467	0.050431	0.0532748	0.0560161	0.060504	0.0582375	0.0563544	0.0611588	0.0591229	0.0597672	0.0555496	0.0623607	0.0727792	0.0462541	0.0489119
Gadus	0	5.04359e-05	0	0	0.000111454	0.000312166	0.000397825	0	0.000125602	5.19052e-05	0	2.69159e-05	0	0	4.41547e-05	0.000205913	1.84049e-05	4.41302e-05	7.49499e-05	0.000151837	0	0.00010774	4.74869e-05	0	0.000141993	0	0.000145231	5.55763e-05	0	0	0	0.000140454	0.000164758	9.00732e-05	7.16007e-05	0
Gaeumannomyces	0	0	0	6.03018e-05	0.000222907	0	0	0	0	0	0	0	0	0	0	5.14782e-05	4.60121e-05	0	0.000524649	0.00121469	0	5.38702e-05	9.49737e-05	0	0	0	7.26154e-05	0	0	7.12324e-05	2.5422e-05	0	0	0	0	0
Gafrarium	0	0	0	0	0	0	0	0	0	0	0	0	0	0	0	0	0	0	0	0	0	0	0	0	0	0	7.26154e-05	0	0	0	0	0	0	0	0	0
Galactomyces	0	0	0	6.03018e-05	0	0	0	0	0	0	0	0	0	0	0	0	0	4.41302e-05	0	0	0	0	0	0	0	0	0	0	0	0	0	0	0	0	0	0
Galaxias	0	0	0	0	0	0	0	0	0	0	0	0	0	0	0	0	0	0	0	0	0	0	0	0	7.09964e-05	0	0	0	0	0	0	0	0	0	0	0
Galdieria	1.57068e-05	0	0.00112258	0.00108543	0	0.000124866	6.85905e-05	1.31588e-05	0.000125602	0.000207621	0	2.69159e-05	5.96627e-05	0	0	0	0	4.41302e-05	0.0001499	0	0	0	4.74869e-05	5.72847e-05	0.000141993	0.000108139	0	5.55763e-05	0.000167253	0.000142465	2.5422e-05	0	0	0	7.16007e-05	0
Galega	3.14135e-05	0	0	6.03018e-05	5.57268e-05	0	0	0	0	0	0	0	0	0	0	0	0	0	0	0	0	0	0	0	0	0	0	0	0	0	0	0	0	0	0	0
Galeomma	0	0	0	0	0	0	0	0	0	0	0	0	0	0	0	0	0	0	0	0	0	5.38702e-05	0	0	0	0	0	0	0	0	0	0	0	0	0	7.21415e-05
Galium	0	0	0	0	0	0	0	0	0	0	0	0	0	0	0	0	0	0	0	0	0	0	0	0	0	0.000108139	0	0	0.000111502	7.12324e-05	2.5422e-05	0	0	9.00732e-05	0	0
Galleria	0	0	0	0	0	0.000124866	0	0	0	5.19052e-05	0	0	0	0	0	0	0	0	0	0	0	0	0	0	0	0	0	0	0	0	0	0	0	0	0	0
Gallibacterium	0	0.00736365	8.01844e-05	0	0.000111454	0.000124866	0.000137181	0	0	0	0	2.69159e-05	0	0	0	0.000154435	0.00330367	0	0	7.59183e-05	0	0.000269351	4.74869e-05	0	0	5.40697e-05	0	5.55763e-05	0.000111502	0.000142465	5.08441e-05	7.02271e-05	0	9.00732e-05	0.000143201	7.21415e-05
Gallionella	0.0212355	0.0196196	0.0125088	0.0115176	0.0236282	0.0209151	0.0247749	0.0225673	0.0121834	0.0138587	0.0351029	0.0229458	0.0296524	0.0385722	0.022254	0.0209002	0.0297514	0.0319944	0.0199367	0.0192073	0.0222496	0.0268812	0.0236959	0.0318503	0.0335813	0.0424988	0.0430609	0.0302335	0.0326143	0.0420983	0.0259813	0.0396783	0.0327044	0.0269319	0.0310031	0.0301551
Gallus	0.00964395	0.00688451	0.0222111	0.0151357	0.0160493	0.0167945	0.00661212	0.00460558	0	0.0105368	0.00525044	0.00689048	0.0133048	0	0.0147477	0.00525078	0.00451839	0.00931148	0.0105679	0.0200424	0.000102297	0.0189084	0.0174277	0.0242887	0.0262687	0.027143	0.0246166	0.0260097	0.03267	0.0341915	0.0124314	0.0190315	0.0272674	0.0180146	0.0141053	0.0187568
Gambusia	0	0	0	0	0	0	0	0	0	0	0	0	0	0	0	0	0	0	0	0	0	0	0	5.72847e-05	0	0	0	0	0	0	0	0	8.23788e-05	0	0	0
Gammaretrovirus	0	0	0	0	0	0	0	0	0	0	0	0	0	0	0	0	0	0	0	0	0	0	0	0	0.000212989	0	0	0	0	0	0	0	0	0	0	0
Gammarus	0	0	0	0	0	0	0	0	0	5.19052e-05	0	0	0	0	0	0	0	0	0	0	0	5.38702e-05	0	0	0	5.40697e-05	0	0	0	0	0	0	0	0	7.16007e-05	0
Gampsocleis	0	0	0	0	0	0	0	0	0	5.19052e-05	0	0	0	0	0	0	0	0	0	0	0	0	0	0	0	0	0	0	0	0	0	0	0	0	0	0
Gandalfus	0	0	0	0	0	0	0	1.31588e-05	0	0	0	0	0	0	0	0	0	0	0	0	0	0	0	0	0	0	0	0	0	0	0	0	0	0	0	0
Ganoderma	0	0	0	0	0	0	0	0	0	0	0	2.69159e-05	0	0	0	0	0	0	0	0	0	0	0	0	0	0	0	0	5.57509e-05	0	0	0	8.23788e-05	0	7.16007e-05	0
Gardnerella	0.00694239	0.00562361	0.0127493	0.0104925	0.00652004	0.00774172	0.00609083	0.00515825	0.0111786	0.0113672	0.00375031	0.00580039	0.00680155	0.00418995	0.0171762	0.0157523	0.0022638	0.00353042	0.00532144	0.00356816	0.00153446	0.00743409	0.00641073	0.00584304	0.00596369	0.00556918	0.00501046	0.00694704	0.00680161	0.00698077	0.00371162	0.00653112	0.00708457	0.00720586	0.00673047	0.00750271
Gasterosteus	0.0044293	0.00436271	0.00729678	0.00735682	0.00629713	0.0104263	0.00410171	0.00428977	0	0.00513862	0.00465039	0.00472375	0.00602593	0	0.00803616	0.00545669	0.00249386	0.00397172	0	0.00668081	0	0.00899633	0.0103046	0.00985297	0.0110754	0.00978662	0.0105292	0.0102816	0.0128785	0.0138191	0.00808421	0.0117279	0.0104621	0.00837681	0.00665887	0.0108212
Gastroclonium	0	0	0	0	0	0	0	0	0	0	0	0	0	0	0	0	0	0	0	0	0	0	0	0	0	0	0	0	0	0	0	0	0	0	7.16007e-05	0
Gastrophysa	0	0	8.01844e-05	0	0	0	0	1.31588e-05	0.000188403	0	0	0	0	0	0	0	9.20243e-06	0	0	0	0	5.38702e-05	0	0	0	0	0	0	0	0	0	0	0	0	0	0
Gaudinia	0	0	0	0	5.57268e-05	0	0	0	0	0	0	0	0	0	0	0	0	0	0	0	0	0	0	0	0	0	0	0	0	0	0	0	0	0	0	0
Gecarcinus	0	0	0	0	0	0	2.74362e-05	0	0	0	0	0	0	0	0	0	0	0	0	0	0	0	0	0	0	0	0	0	0	0	0	0	0	0	0	0
Geitlerinema	0	0	0	0	0	0	0	0	0	0	0	2.69159e-05	0	0	0	0	0	0	0	0	0	0	0	0	0	0	0	0	0	7.12324e-05	0	0	0	0	0	0
Gelasinospora	0	0	0	0	0	6.24332e-05	0	0	0	0	0	0	0	0	0	0	0	0	0	0	0	0	0	0	0	0	0	0	0	0	0	0	0	0	0	0
Gelatoporia	0	0	0	0	0	0	0	0	0	0	0	0	0	0	0	0	0	0	0	0	0	0	0	0	7.09964e-05	5.40697e-05	0	0	0	0	0	0	0	0	7.16007e-05	0
Gelidium	0	0	0	0	0	0	0	0	0	0	0	0	0	0	4.41547e-05	0	0	0	0	7.59183e-05	0	0	0	0	0	0	0	0	0	0	0	0	0	0	0	0
Gemella	0.00138219	0.0015383	0.00681568	0.012784	0.00479251	0.00455762	0.00116604	0.000973751	0.00414486	0.00591719	0.00315026	0.00195141	0.00232685	0.00221821	0.00167788	0.00123548	0.000478526	0.000706084	0.00157395	0.00197388	0.000460337	0.00237029	0.00256429	0.00183311	0.00227188	0.00281163	0.002832	0.00222305	0.00278755	0.00341915	0.00147448	0.00308999	0.00354229	0.00315256	0.00214802	0.00230853
Geminocystis	0	0	0	0	0	0	0	0	0.000125602	5.19052e-05	0	0	5.96627e-05	0	0	0	0	0	7.49499e-05	7.59183e-05	0	0.000161611	0	0.000114569	0	5.40697e-05	0	0	5.57509e-05	7.12324e-05	0	0	0	0	0	0
Gemmata	0.128057	0.133857	0.158845	0.120061	0.20736	0.208589	0.0517721	0.0449768	0.230919	0.242345	1.13154	0.190524	0.229105	0.538902	0.0742683	0.0888515	0.0567514	0.119284	0.227398	0.212116	0.0288478	0.394653	0.407105	0.491274	0.624626	0.968821	0.975515	0.618676	3.05097	3.67823	2.28054	0.434987	1.25348	1.29732	0.462397	0.44468
Gemmatimonas	0.0998321	0.106571	0.0789817	0.0635581	0.134246	0.123181	0.0659703	0.0639912	0.0848441	0.0801416	0.252321	0.0938559	0.15029	0.296624	0.0717514	0.0851965	0.0518281	0.0680047	0.129513	0.116914	0.0214824	0.136346	0.136667	0.196887	0.175006	0.254452	0.261924	0.196685	0.176953	0.193966	0.0854435	0.219741	0.221187	0.256168	0.193465	0.189444
Genduara	0	0	0	6.03018e-05	0	0	0	0	0	0	0	0	0	0	0	0	0	0	0	0	0	0	0	0	0	0	0	0	0	0	0	0	0	0	0	0
Gentiana	0	2.5218e-05	0	6.03018e-05	0.000278634	6.24332e-05	1.37181e-05	0	0	5.19052e-05	0	0	0	0	0	0	9.20243e-06	0	0.0001499	7.59183e-05	0	0	0	5.72847e-05	0.000141993	0	7.26154e-05	0	0	0	0	0	0	0	0	0
Geobacillus	0.400648	0.40031	1.54066	2.84697	1.54179	2.05493	0.310372	0.313837	0.62914	1.74723	0.127661	0.453305	0.302013	0.113129	0.256362	0.256568	0.169573	0.163988	0.301598	0.418082	0.0986655	0.349187	0.384549	0.29874	0.298966	0.292517	0.300555	0.309505	0.287898	0.293192	0.320979	0.285122	0.33973	0.40623	0.263992	0.304076
Geobacter	0.714249	0.715459	0.559367	0.523058	0.78324	0.752382	0.48883	0.488994	0.550262	0.686706	1.42572	1.38131	0.802046	0.638105	0.402117	0.421864	0.399533	0.408558	0.649666	0.582521	0.162448	0.869196	0.877367	1.02225	0.964485	0.926214	0.904134	1.0041	1.01534	1.06386	0.966927	1.06499	0.967539	1.02197	0.837012	0.971097
Geodermatophilus	0.211539	0.193346	0.288263	0.170172	0.234164	0.269025	0.268216	0.235332	0.364497	0.189402	0.225169	0.131283	0.265499	0.348259	0.442607	0.451001	0.0584538	0.105339	0.136559	0.101427	0.0330931	0.267897	0.283829	0.192763	0.165776	0.102138	0.114514	0.202798	0.121593	0.100723	0.0649279	0.186945	0.14095	0.14736	0.256331	0.197091
Geodia	0	0	0	0	0	0	0	0	0	0	0	0	0	0	0	0	0	0	0	0	0	0	0	0	0	0	0	0	0	0	0	0	0	0	0	7.21415e-05
Geomyces	0	0	0	6.03018e-05	0	0	0	0	0	0	0	0	0	0	0	0	0	0	0	0	0	0	0	0	0	0	0	0	0	0	0	0	0	0	0	0
Geomys	0	0	0	0	0	0	0	0	0	0	0	0	0	0	8.83095e-05	0	0	4.41302e-05	0	0	0	0	4.74869e-05	0	0	0	0	0	0	0	0	0	0	0	0	0.000144283
Geopsychrobacter	0	0	0	0	0	0	0	0	0	0	0	0	0	0	4.41547e-05	0	0	0	0	0	0	0	0	0	0	0	0	0	0	0	0	0	0	0	0	0
Georgiella	0	0	0	0	0	0	0	0	0	0	0	1.3458e-05	0	0	0	0	0	0	0	0	0	0	0	0	0	0	0	0	0	0	0	0	0	0	0	0
Geothermobacter	0	0	0	0	0	0	0	0	0	0	0	0	0	0	0	0	0	0	0	0	0	0	0	0	0	0	0	0	0	0	5.08441e-05	0	0	0	0	0
Geotrichum	0	0	0	0	0	0	0	0	0	0	0	0	0	0	0	0	0	0	0	0	0	0	0	0	0	5.40697e-05	0	0	0	0	0	0	0	0	0	0
Gephyromantis	0	0	0	0	0	0	0	0	0	0	0	1.3458e-05	0	0	0	0	0	0	0	0	0	0	0	0	0	0	0	0	0	0	0	0	0	0	0	0
Geranium	0	0	0	6.03018e-05	0	0	0	0	0	5.19052e-05	0	0	0	0	0	0	0	0	0	0	0	0	4.74869e-05	0	0.000212989	0	0	0	0	7.12324e-05	0	0	0	9.00732e-05	0	0
Gerris	0	0	0	6.03018e-05	0	0	0	0	0	0	0	0	0	0	0	0	0	0	0	0	0	0	0	0	0	0	0	0	0	0	0	0	0	0	0	0
Gersemia	0	0	0	0	0	0	0	0	0	0	0	0	0	0	0	0	0	0	0	0	0	0	0	0	0	0	0	0	0	0	0	0	0	9.00732e-05	0	0
Giardia	4.71203e-05	0.000529577	0.000240553	0.000120604	0.00128172	0.0001873	0.000603596	0.000171064	0.000188403	0.000882389	0	0.00106318	0.000357976	0.000246468	4.41547e-05	5.14782e-05	3.68097e-05	4.41302e-05	0.000449699	0.00197388	0	0.000269351	4.74869e-05	0.000286423	0.000496974	0.000216279	0.000290461	0.000166729	0.000334506	0.00028493	0.000559285	0.000421363	0.0011533	0.00216176	0.000859209	0.0020921
Gibberella	0.0241413	0.0254449	0.141926	0.310675	0.569918	0.381217	0.021167	0.0215804	0.0477915	0.0619748	0.00765064	0.0180202	0.0264306	0.00837991	0.0498948	0.0522504	0.0424692	0.0811996	0.606494	0.942071	0.0223519	0.0341537	0.0316737	0.0426771	0.0467866	0.0243854	0.0234548	0.0585219	0.0302728	0.0242902	0.0209478	0.0250008	0.0227365	0.0190955	0.0442492	0.0595889
Gigantomonas	0	0	0	0	0	0	0	0	0	5.19052e-05	0	0	0	0	0	0	0	0	0	0	0	0	0	0	0	0	0	0	0	0	0	0	0	0	0	0
Gigaspora	0	0	0	0	0	0	0	0	0	5.19052e-05	0	0	0	0.000123234	0	0	0	0	7.49499e-05	0	0	0	0	0	0	0	0	5.55763e-05	0	0	0	0	0	0	0	0
Gillichthys	0	0	0	0	5.57268e-05	0	0	0	0	0	0	0	5.96627e-05	0	0	0	0	4.41302e-05	0	7.59183e-05	0	0.00010774	0	5.72847e-05	0.000141993	0	0	0.000111153	0	7.12324e-05	7.62661e-05	0	0	0	7.16007e-05	0
Ginglymostoma	0	0	0	0	0	0	0	0	0	0	0	0	0	0	0.000176619	0	0	0.000132391	0	0	0	0	0	5.72847e-05	0	0	0	0	5.57509e-05	0	0	0	0	0	0	0
Ginkgo	0	2.5218e-05	0	0	0.000111454	0	0	0	0.000125602	0.000155716	0	6.72899e-05	0.000178988	0	4.41547e-05	5.14782e-05	0	0	0	0	0	0	0.000189947	0.000286423	0.000212989	5.40697e-05	7.26154e-05	0	0	7.12324e-05	0	7.02271e-05	8.23788e-05	9.00732e-05	0.000143201	0.000216424
Glaciecola	0.00252879	0.0037827	0.00144332	0.00241207	0.00222907	0.00299679	0.00259272	0.00452663	0.00175843	0.0020243	0.00675056	0.0044815	0.00328145	0.00443642	0.00176619	0.0028313	0.00479446	0.00428063	0.00172385	0.00174612	0.000971822	0.00409414	0.00403638	0.00389536	0.00440177	0.00454186	0.00450215	0.00300112	0.00446007	0.0050575	0.00465223	0.0041434	0.00527224	0.00252205	0.00272083	0.00274138
Glaciibacter	0	0	0	0	0	6.24332e-05	0	0	0	0	0	0	0	0.000123234	0.000176619	0.00087513	0	0	0	0	0.000102297	5.38702e-05	0	0	0	0	0	0	0.000111502	0	0	7.02271e-05	0	9.00732e-05	0	0
Glarea	0	0	0	0.000180905	0.000111454	6.24332e-05	0	0	0	0	0	0	0	0	0	0	0	0	0	0.000151837	5.11485e-05	0	0	0	0	0	0	0	0	0	0	0	0	0	0	0
Glaucocystis	0	0	0	0	5.57268e-05	0	4.11543e-05	0	0	0	0	0	0	0	0	0	0	0	0	0	0	0	0	5.72847e-05	0	5.40697e-05	0	0	0	7.12324e-05	0	0	0	0	0	0
Glechoma	0	0	0	0	0	0	0	0	0	0	0	0	0	0	0	0	0	0	0	0	0	0	0	0	0.000141993	0	0	0	0	0	0	0	0	0	0	0
Glehnia	0	0	0	0	0	0	0	0	0	0	0	0	0	0	0	0	0	0	0	0	0	0	0	0	0	0	0	0	0	0	0	7.02271e-05	0	0	0	0
Gleichenia	0	0	0	0	0	0	0	1.31588e-05	0	0	0	0	0	0	4.41547e-05	5.14782e-05	0	0	0	0	0	0	0	0	0	0	0	0	5.57509e-05	0	0	0	0	0	0	0
Globodera	0	0	0	0	0	6.24332e-05	0	0	0	0	0	0	0	0	0	0	0	0	0	0	0	0	0	0	0	0	0	0	0	0	0	0	0	0	0	0
Gloeobacter	0.144329	0.153577	0.174	0.153046	0.16066	0.153648	0.105204	0.100152	0.15606	0.11144	0.167864	0.158535	0.200765	0.14825	0.112462	0.115054	0.0747237	0.0903346	0.151699	0.133389	0.0380545	0.201044	0.20766	0.226217	0.235069	0.232229	0.228593	0.234254	0.282044	0.307368	0.223028	0.238281	0.244171	0.273552	0.186019	0.228616
Gloeocercospora	0	0	8.01844e-05	6.03018e-05	0	0	0	0	0	0	0	0	0	0	0	0	9.20243e-06	4.41302e-05	0.0002998	7.59183e-05	0	0	0	0	0	0	0	0	0	0	0	0	0	0	0	0
Gloeothece	0	0	0	0	0	0	0	0	0	5.19052e-05	0.000150013	1.3458e-05	0	0	0	0	0	4.41302e-05	0	0	5.11485e-05	0	9.49737e-05	5.72847e-05	0	5.40697e-05	7.26154e-05	0	5.57509e-05	0	2.5422e-05	7.02271e-05	0	9.00732e-05	0	7.21415e-05
Glomerella	0.00144502	0.00166439	0.0222111	0.0484826	0.0889957	0.0599983	0.00194797	0.00193434	0	0.0102253	0.00870073	0.00127851	0.00513099	0.00579199	0.00949327	0.0101927	0.00385582	0.0127536	0.0794469	0.118812	0.00301776	0.00764957	0.00550847	0.00962383	0.00922953	0.00708313	0.00639015	0.0106707	0	0.0050575	0.00185581	0.00653112	0.00486035	0.00378307	0.00809088	0.0105327
Glomus	3.14135e-05	7.56539e-05	0	6.03018e-05	0.000390088	0.000249733	0.000219489	5.26352e-05	0	0.00010381	0.000450038	0.000107664	0	0	4.41547e-05	0.000308869	6.4417e-05	4.41302e-05	0.0002998	7.59183e-05	0	0	4.74869e-05	0.000171854	7.09964e-05	0	7.26154e-05	0.000389034	0.000111502	0.000213697	5.08441e-05	7.02271e-05	0	0.00027022	0.000143201	0.000216424
Glossina	0.000125654	0.00305137	0	6.03018e-05	0.00016718	0.000374599	5.48724e-05	0.000131588	0	0.000207621	0	0.00173608	0.000417639	0	0.000132464	0.000257391	0.000138036	0.000441302	0.000899399	0.00045551	0.000153446	0	0.000522355	0.000572847	0.000709964	0.000594767	0.000580923	0.000500187	0.000557509	0.000783556	0.000406753	0.00049159	0.000741409	0.00108088	0.000429604	0
Gluconacetobacter	0.102738	0.0982997	0.0489125	0.0417288	0.0923951	0.0960223	0.086616	0.0945197	0.0702114	0.0418356	0.11746	0.096211	0.128454	0.14061	0.0938288	0.0900869	0.0967635	0.0859657	0.083719	0.0778922	0.0593323	0.120562	0.11886	0.134676	0.141922	0.147286	0.149515	0.133216	0.125663	0.11561	0.0684107	0.131535	0.147046	0.130336	0.131459	0.130504
Gluconobacter	0.0507171	0.0562613	0.0310314	0.0291861	0.0502099	0.0516323	0.0549272	0.0612805	0.0318401	0.0226826	0.0252021	0.0550431	0.0631231	0.030562	0.0458326	0.0466393	0.0595213	0.0506615	0.0442204	0.0394016	0.0342184	0.0687384	0.066814	0.0708039	0.0756821	0.0773197	0.0744307	0.0644685	0.0685736	0.0654626	0.0423785	0.0687523	0.0771065	0.0661137	0.0682355	0.0676687
Glugea	0	0	0	0	5.57268e-05	0	0	0	0	0	0	0	0	0	0	0	0	0	0	0	0	0	0	0	0	0	0	0	0	0	0	0	0	0	0	0
Glycine	0.00298428	0.000403488	0.0020848	0.00138694	0.00217335	0.000249733	0.00057616	0.000802687	0.00200963	0.00109001	0.00315026	0.000659441	0.00196887	0.00209498	0.00105971	0.00154435	0.000450919	0.00114739	0.00277315	0.00220163	0.000818377	0.00231642	0.00199445	0.000515562	0.00425978	0.00275756	0.00225108	0.00311227	0.00362381	0.00377532	0.000889772	0.00351135	0.00345991	0.00288234	0.00150362	0.00266923
Glycomyces	0	0	0	0	0	0	0	0	0	0	0.000150013	0	0	0	0	0	0	0	0	0	0	0	0	0	0	0	0	0	0	0	0	0	0	0	0	0
Glyphis	0	0	0	0	0	0	0	0	0	0	0	0	0	0	0	0	0	0	7.49499e-05	0	0	0	0	0	0	0	0	0	0	0	0	0	0	0	0	0
Glyptapanteles	0	0	0	0	5.57268e-05	6.24332e-05	0	0	0	0	0	0	0	0	0	0	0	0	0	0	0	0	0	0	7.09964e-05	0	0	0	5.57509e-05	0	0	7.02271e-05	0	0	0	0
Gnetum	1.57068e-05	0	0	0	0	0	0	2.63176e-05	0	0	0	0	5.96627e-05	0	0	0.000102956	9.20243e-06	4.41302e-05	7.49499e-05	0	0	5.38702e-05	0.000142461	0.000171854	0	0	0	0.000222305	5.57509e-05	0	0	0	0	9.00732e-05	0.000143201	0.000216424
Gobiomorphus	0	0	0	0	0	0	0	0	0	0	0	0	0	0	4.41547e-05	0	0	0	0	0	0	0	0	0	0	0	0	0	0	0	0	0	0	0	0	0
Gobiomorus	0	0	0	0	0	0	0	0	0	0	0	0	0	0	0	0	0	0	0	0	0	5.38702e-05	0	0	0	0	0	0	0	0	0	0	0	0	0	0
Gomphiocephalus	0	0	0	0	0	0	0	0	0	0	0	0	0	0	0	0	0	0	0	0	0	0	0	0	0	0	0	5.55763e-05	0	0	0	0	0	0	0	0
Gomphocerus	0	0	0	0	0	0	0	0	0	0	0	0	0	0	4.41547e-05	0	0	0	0	0	0	0	0	0	0	0	0	0	0	0	0	0	8.23788e-05	0	0	0
Gondwanamyces	0	0	0	0	5.57268e-05	0.000124866	0	0	0	0	0	0	0	0	0	0	0	0	0	0	0	0	0	0	0	0	0	0	0	0	0	0	0	0	0	0
Gongora	0	0	0	0	0	0	0	0	0	0	0	2.69159e-05	0	0	0	0	0	0	0	0	0	0	0	0	0	0	0	0	0	0	0	0	0	0	0	0
Gonium	0	0	0	0	0	0	0	0	0	0	0	0	0	0	0	0	1.84049e-05	0	0	0	0	0	4.74869e-05	0	0	0	0	0	5.57509e-05	0	0	0	0	0	7.16007e-05	0
Gonorynchus	0	0	0	0	0	6.24332e-05	0	0	0	0	0	0	0	0	0	0	0	4.41302e-05	0	0	0	0	0	0	0	0	7.26154e-05	0	0	7.12324e-05	0	0	0	0	0	0
Gonyaulax	0	0	0	0	0	0	0	0	0	0	0	0	0	0	0	0	0	0	0	0	0	5.38702e-05	0	0	0	0	0	0	5.57509e-05	0	0	0	0	0	0	0
Gonystylus	9.42405e-05	0	0	0	0	0	0	0	0	0	0	0	0	0	0	5.14782e-05	0	4.41302e-05	0	0	0	0	4.74869e-05	5.72847e-05	0	0	7.26154e-05	0	0	0.000142465	0	0	0	0	0	0
Gordonia	0.0794762	0.082841	0.106405	0.0654274	0.0970204	0.113379	0.108057	0.0923879	0.148587	0.0743802	0.0490541	0.0490543	0.117715	0.0824435	0.222849	0.216003	0.0314171	0.0560013	0.0590605	0.0452473	0.0201014	0.129504	0.129924	0.0930303	0.0818588	0.0466081	0.0472	0.0908117	0.0480573	0.0371121	0.0286761	0.0821657	0.0575004	0.0638619	0.115778	0.0916197
Gordonibacter	0.00130366	0.00133655	0.00697604	0.0106734	0.00440242	0.00511952	0.00178335	0.00175012	0.0064057	0.0154678	0.0151513	0.00184374	0.00602593	0.00911931	0.00490118	0.00458156	0.000469324	0.00242716	0.00524649	0.00311265	0.00209709	0.00662604	0.0054135	0.00578575	0.00532473	0.00481221	0.00675323	0.00511302	0.00412557	0.00427394	0.000686395	0.0051968	0.00634317	0.00855696	0.00565646	0.00461705
Gorilla	0	0	8.01844e-05	0	5.57268e-05	6.24332e-05	0	0	6.28009e-05	0	0	0	0	0	0	0	1.84049e-05	0	0	0	0	0	4.74869e-05	5.72847e-05	0	0	7.26154e-05	0	0.000167253	7.12324e-05	0	0	8.23788e-05	0.000180146	0	0
Gossypioides	0	0	0	6.03018e-05	5.57268e-05	0	0	0	0	0	0	0	0	0	0	0	0	0	0	0	0	0	0	0	0	0	0	0	0	0	0	0	0	0	0	0
Gossypium	0.000109947	0.000201744	0.000160369	0.000180905	0.000222907	6.24332e-05	1.37181e-05	1.31588e-05	0.000125602	0.00010381	0	0	0.000178988	0	0.000176619	0	3.68097e-05	8.82605e-05	0	7.59183e-05	0	5.38702e-05	0	0.000572847	0.000212989	0.000216279	0	0.000277882	0.000278755	0.000356162	0.000228798	0.000421363	0	0.000180146	0.000286403	0
Grabowskia	0	0	0	0	0	0	0	0	0	0	0	0	0	0	0	0	9.20243e-05	0	0	0	0	0	0	0	0	0	0	0	5.57509e-05	0	0	0	0	0	0	0
Gracilaria	4.71203e-05	2.5218e-05	8.01844e-05	0.000180905	0	0	0.000109745	6.5794e-05	0.000125602	0.00010381	0.000150013	0.000148038	0	0.000123234	4.41547e-05	0.000102956	1.84049e-05	0	0	0.000151837	0	0	0.000284921	0.000114569	7.09964e-05	5.40697e-05	0.000217846	0.000166729	0.000167253	0.000356162	2.5422e-05	0.000280908	0.000247136	0.000450366	0.000143201	0
Gracilariophila	0	0	0	0	5.57268e-05	0	0	0	0	5.19052e-05	0	0	0	0	0	0	0	4.41302e-05	0	0	0	0	0	0.000114569	7.09964e-05	5.40697e-05	7.26154e-05	0	0.000111502	0	0	0	0	0	0	0
Gracilariopsis	0	0.000176526	0.000240553	0	0.000111454	6.24332e-05	0	0	0	0	0	0	0.000178988	0.000123234	0.000132464	0	0	0	0	0	0	5.38702e-05	0	5.72847e-05	7.09964e-05	5.40697e-05	0	5.55763e-05	5.57509e-05	0.000213697	0	0.000210681	0	9.00732e-05	0	0
Gramella	0.0279266	0.0306398	0.0304701	0.0266534	0.0530519	0.0594988	0.0328	0.0369894	0.0232363	0.0241359	0.0289524	0.0607224	0.0502957	0.0119537	0.0237552	0.0281071	0.0284263	0.0312442	0.034402	0.0312024	0.00552404	0.0478368	0.0521881	0.0684552	0.105927	0.0811586	0.065136	0.0614119	0.0598765	0.138048	0.0321335	0.0582885	0.0535462	0.0600788	0.0927229	0.0594446
Grammitis	0	0	0	0	0	0	0	0	0	0	0	0	0	0	0	0	0	4.41302e-05	0	0	0	0	0	0	0	0	0	0	0	0	0	0	0	0	0	0
Granulibacter	0.0842981	0.0847828	0.0419365	0.0344323	0.0855964	0.078541	0.0608123	0.0689653	0.0430814	0.0386694	0.0915076	0.0789848	0.103037	0.076898	0.0566505	0.0568835	0.0687697	0.0563984	0.073301	0.0647583	0.0481819	0.106986	0.0944039	0.116288	0.117712	0.141176	0.148281	0.108429	0.116575	0.11098	0.0660973	0.116858	0.13576	0.12331	0.113201	0.111459
Granulicatella	0.00339266	0.00390879	0.0181217	0.0285227	0.0083033	0.00905281	0.002579	0.00313179	0.00797572	0.0135992	0.00345029	0.00399702	0.00441504	0.00295761	0.00397393	0.00437565	0.00149079	0.00158869	0.00427214	0.00394775	0.00102297	0.00484832	0.00460622	0.00492648	0.00347882	0.0041093	0.00472	0.00505745	0.00446007	0.0052712	0.00488103	0.00407317	0.00576651	0.00423344	0.00486885	0.00541061
Graphocephala	0	0.00279919	0	0	0	0	0	0	0	0	0	0.00149383	0	0	0	0	0	0	0	0	0	0	0	0	0	5.40697e-05	0	0	0	0	0	0	0	0	0	0
Grateloupia	0	0	0.000160369	0	0	0	0	0	0	0	0	0	0	0	0	5.14782e-05	0	0	0	0	0	0	0	0	0	0	0	0	0	0	0	0	0	0	0	0
Greya	0	0	0	0	0	0	0	0	0	0	0	0	0	0	0	0	0	0	0	0	0	0	0	0	0	0	0	0	0	0	0	0	0	0	7.16007e-05	0
Griffithsia	6.2827e-05	0	0	0	0.000222907	6.24332e-05	0	0	0	5.19052e-05	0	4.03739e-05	0	0.000246468	0	0	0	0	0	0	0.000204594	0.000161611	0.000237434	5.72847e-05	0	0	0	5.55763e-05	5.57509e-05	7.12324e-05	0	0	0.000247136	0	0.000143201	0
Grifola	0	0	0	0	0	0	0	0	0	0	0	0	0	0	0	0	0	0	0	0	0	0	0	0	0	0	0	0	0	0	0	0	0	0	0.000143201	0
Grimmia	0	5.04359e-05	0	0	0	0	0	0	0	0	0	0	0	0	0	0	0	0	0	0	0	0	0	0	0	0	0	0	0	0	0	0	0	0	0	0
Gromia	0	0	0	0	0	0	0	0	0	0	0	0	0	0	0	0	0	0	0	0	0	0	0	0	0	0	0	0	0	0	2.5422e-05	0	0	0	0	0
Grosmannia	0.000848165	0.000554795	0.0184424	0.0335278	0.0419623	0.0313415	0.000699623	0.000789528	0	0.00607291	0.00615051	0.000444113	0.00340077	0.0076405	0.00613751	0.00648626	0.00115951	0.00935561	0.0582361	0.0772849	0	0.00474058	0.00498612	0.00733244	0.00731262	0.00465	0.00472	0.00855876	0.00629986	0	0.000889772	0	0	0.00279227	0.00443924	0.00872912
Grotella	0	0	0	0	0	0	0	0	0	0	0	0	0	0	0	0	0	0	0	0	0	0	4.74869e-05	0	0	0	0	0	0	0	0	0	0	0	0	0
Gryllus	0	0	0	0	0	0	0	2.63176e-05	0	0	0	0	0	0	0	0	0	0	0	0	0	0	0	0	0	0	0	0	0	0	0	0	0	0	0	0
Guadua	0	0	0	0	0	0	0	0	0	0	0	0	0	0	0	0	0	0	0	0	0	0	0	0	0	0	0	0	0	0	0	0	0	0	0	7.21415e-05
Guillardia	0.000235601	0.00025218	0.00144332	0.000542716	0.000390088	0.000749198	0.000178335	0.000118429	0.000879213	0.000570957	0.000150013	0.000188412	0.000298314	0	0.000441547	0.000823652	7.36194e-05	0.000264781	0.00022485	0.000379592	0	0.000538702	0.000522355	0.00120298	0.000638967	0.000756976	0.000217846	0.00105595	0.000892015	0.00113972	0.000508441	0.00112363	0.000823788	0.000540439	0.000787608	0.000649273
Guizotia	0	0	0	0	0	0	2.74362e-05	0	0	0	0	0	0	0	4.41547e-05	0	0	0	0	0	0	0	0	0	0	0	0	5.55763e-05	0.000111502	0.000142465	0	0	0	0	7.16007e-05	0
Gulella	0	0	0	0	0	0	0	0	0	0	0	0	5.96627e-05	0	0	0	0	0	0	0	0	0	0	0	0	0	0	0	0	0	0	0	0	0	0	0
Gunnera	0	0	0	0	0	0	0	0	0	0	0.000300025	1.3458e-05	0	0	0	0	0	0	0	0	0	0	0	0	7.09964e-05	0	0	0	0	0.000142465	0	0	0	0	0	0
Gymnadenia	0	0	0	0	0	0	0	0	0	0	0	0	0	0	0	0	0	0	0	0	0	0	0	0	0	0	0	0	0	0	0	0	8.23788e-05	0	0	0
Gymnema	4.71203e-05	0	0	0	0	6.24332e-05	0	0	0	0	0	0	0	0	0	0	0	0	0	0	0	0	0	0	0	0	0	0	0	0	0	0	0	0	0	0
Gymnochlora	0	0	0	0	0	0	0	0	0	0	0	2.69159e-05	0	0	0	0	0	0	0	7.59183e-05	0	0	0	0	0	5.40697e-05	0	0	0	0	2.5422e-05	0.000140454	8.23788e-05	0	0	0
Gymnogongrus	0	0	0	0	0	0	2.74362e-05	0	0	0	0	0	0	0	0	0	0	0	0	0	0	0	0	0	0	0	0	0	0	0	0	0	0	0	0	0
Gymnopilus	0	0	0	0	0	0	0	0	0	0	0	0	0	0.000123234	0	0	0	0	0	0	0	0	0	0	0	0	0	0	0	0	0	0	0	0	0	0
Gymnopis	0	2.5218e-05	0	0	0	0	0	0	0	0	0	0	0	0	0	0	0	0	0	0	0	0	0	0	0	0	0	0	0	0	0	0	0	0	0	0
Gynura	0	0	0	0	0	0	0	0	0.000376806	0	0	0	0	0	0	0	0	0	0	0	0	0	0	0	0	0	0	0	0	0	0	0	0	0	0	0
Gyrinomimus	4.71203e-05	0	0	0	0	0	0	0	0	0	0	0	5.96627e-05	0	0	0	0	0	0	0	0	0	0	0	0	0	0	0	0	7.12324e-05	0	0	0	0	0	0
Gyrodactylus	0	0	0	0	0	0	0	0	0	0	0	0	5.96627e-05	0	0	0	0	0	0	0	0	0	0	0	0	0	0	0	0	0	0	0	0	0	0	0
Habranthus	0	0	0	0	0	0	0	0	0	0	0	0	0	0	0	0	0	0	0	0	0	0	0	0	0	0	0	0	5.57509e-05	0	0	0	0	0	0	0
Habronema	0	0	0	0	0	0	0	0	0	0	0	0	0	0	0	0	0	0	0	0	0	0	9.49737e-05	0	0	0	0	0	0	0	0	0	0	0	0	0
Hadrurus	0	0	0	0	0	0	0	0	0	0	0	0	0	0	0	0	0	0	0	0	0	0	0	5.72847e-05	0	0	7.26154e-05	0	0	0	0	0	0	0	0	0
Haemaphysalis	1.57068e-05	2.5218e-05	0	0	0	0	0	0	0	0	0	1.3458e-05	0.000119325	0	0	0	0	0	0	0	0	0	0	0	0	0	7.26154e-05	0	0	0.00028493	5.08441e-05	0	0	0	0	0
Haematobia	1.57068e-05	0	0	0	0	0	0	0	0	0	0	1.3458e-05	0	0	0	0	0	0	0	7.59183e-05	0	0	0	0	0	0	0	0	0	0	0	0	0	0	7.16007e-05	0
Haematococcus	0	0	0	0	5.57268e-05	0	0	0	0	5.19052e-05	0	2.69159e-05	0	0	0	0	0	0	0	7.59183e-05	0	5.38702e-05	0	0	0	5.40697e-05	0	0	5.57509e-05	0	0	7.02271e-05	0	0.000180146	7.16007e-05	0
Haemonchus	0	0	8.01844e-05	0	0	0	0	0	0	0	0	0.000107664	5.96627e-05	0	0	0	0	0	0	7.59183e-05	0	5.38702e-05	0	0	0.000283985	0	7.26154e-05	5.55763e-05	5.57509e-05	0.000142465	5.08441e-05	0.000140454	0	9.00732e-05	7.16007e-05	0
Haemophilus	0.0600155	0.0545969	0.03913	0.0458293	0.0351079	0.037897	0.0545157	0.0785844	0.0341009	0.0370603	0.0133511	0.112616	0.044568	0.0165133	0.0774916	0.0767026	0.0760396	0.0401585	0.0295303	0.0271028	0.0250116	0.0457358	0.0418359	0.0437655	0.0449407	0.0519069	0.0445858	0.0431828	0.057312	0.054564	0.231315	0.0428385	0.0510748	0.0469281	0.0384496	0.0410485
Hafnia	0	0	0	0	0	6.24332e-05	0	0	0	0	0	2.69159e-05	5.96627e-05	0	0	0	0	4.41302e-05	0	0	0	5.38702e-05	9.49737e-05	0	0.000141993	0	7.26154e-05	0	0	7.12324e-05	0	0	8.23788e-05	0	0	0
Hahella	0.063848	0.0660459	0.0542047	0.0463721	0.0688784	0.0712987	0.072747	0.0937828	0.0653758	0.0494657	0.0379532	0.0641676	0.0940284	0.0570573	0.0996131	0.0779895	0.0802083	0.0770955	0.0623583	0.0542057	0.0469544	0.0930877	0.0817249	0.0901661	0.0949931	0.116574	0.124898	0.0927013	0.124603	0.135698	0.106569	0.0969836	0.10841	0.0990805	0.0848469	0.082097
Haladaptatus	0.00229319	0.00194178	0.011306	0.00904527	0.00863766	0.0106761	0.00231836	0.00160537	0.011367	0.00674768	0.0186016	0.00165533	0.00948637	0.0203336	0.0093608	0.00849391	0.000938647	0.00353042	0.00839439	0.00652898	0.00219939	0.0081344	0.0100672	0.0109414	0.00880355	0.00984069	0.0111828	0.0101705	0.00997942	0.00918898	0.00137279	0.0106745	0.0121921	0.011079	0.00887849	0.00945053
Halalkalicoccus	0.00755495	0.00751496	0.00994287	0.0119398	0.0100866	0.0109258	0.00749008	0.00598725	0.0109902	0.00768197	0.011401	0.00655403	0.0131258	0.0167598	0.0110387	0.0116341	0.00286195	0.00494259	0.0110926	0.00501061	0.0015856	0.0108279	0.0113019	0.0117434	0.0115724	0.013193	0.011328	0.0124491	0.0122095	0.0100438	0.00602502	0.0130622	0.0123568	0.0164834	0.0118857	0.0116869
Halanaerobium	0.00878008	0.00930543	0.0243761	0.0300906	0.0178326	0.0182305	0.00694135	0.00697416	0.0197823	0.0571995	0.0199517	0.0140097	0.0141997	0.0156507	0.0105971	0.0109134	0.00321165	0.00564867	0.0128164	0.0114637	0.00531945	0.0140601	0.0134388	0.0154096	0.0161872	0.0173023	0.0167741	0.0161727	0.0190111	0.0187341	0.010601	0.0151691	0.0172995	0.0218878	0.0144633	0.0178189
Haliangium	0.120172	0.104276	0.123083	0.0970256	0.156871	0.164699	0.0895517	0.0796502	0.139041	0.120576	0.231769	0.158575	0.150171	0.138022	0.096169	0.10064	0.0653924	0.0795668	0.144728	0.126935	0.0281317	0.178634	0.178551	0.227306	0.238761	0.194489	0.189599	0.232087	0.234879	0.263061	0.173073	0.279293	0.206853	0.198611	0.261629	0.219238
Halichoeres	0	0	0	0	0	0	0	0	0.000125602	0	0	0	5.96627e-05	0	4.41547e-05	0	0	0	0	0	0	0	0	0	0	0	0	0	0.000111502	0	0	7.02271e-05	0	9.00732e-05	7.16007e-05	0
Halichoerus	0	0	0	0	0	0	0	0	0	0	0	0	0	0	0	0	0	0	0	0	0	0	0	0	0	0	0	0	5.57509e-05	0	0	0	0	0	0	0
Halichondria	0	0	0	0	0	0	0	0	0	0	0	0	0	0	0	0	0	0	0	0	0	0	0	0	0	0	0	5.55763e-05	0	0	0	0	0	0	0	0
Halicoryne	0	0	0	0	0	0	0	0	0	0	0	0	0	0	0	0	0	0	0	0	0	0	0	0	0	0	0	0	0	7.12324e-05	0	0	0	0	7.16007e-05	0
Haliotis	1.57068e-05	0	0	6.03018e-05	0.00016718	0	6.85905e-05	0	0	0.000155716	0	4.03739e-05	5.96627e-05	0.000123234	4.41547e-05	0.000360348	0	8.82605e-05	0	7.59183e-05	0	0.000269351	0.000142461	5.72847e-05	0	5.40697e-05	0	0	0.000223004	0.000213697	2.5422e-05	0	0.000329515	0	0	0.000144283
Halisarca	0	0	0	0	0	0	0	0	0	0	0	0	0	0	0	0	1.84049e-05	0	0	0	0	0	0	0	7.09964e-05	0	0	0	0	7.12324e-05	0	0	0	0.000180146	0	0
Haloarcula	0.0196177	0.0186361	0.0235742	0.0227338	0.021622	0.0228505	0.0130596	0.0143826	0.0197823	0.016454	0.00735061	0.0210483	0.0231491	0.0102284	0.0205319	0.0183263	0.0056963	0.00816409	0.0174633	0.0121469	0.00552404	0.0212787	0.0233635	0.0220546	0.0252747	0.0237907	0.024544	0.0236199	0.0220216	0.0245039	0.0185835	0.0220513	0.0280912	0.0317058	0.0194754	0.0243838
Halobacillus	0.000235601	0.000151308	0.000882029	0.000904527	0.00217335	0.00324653	0.000178335	0.000210541	0.000439607	0.00119382	0.000300025	0.000121122	0.000357976	0.000123234	0.000397393	0.000205913	4.60121e-05	4.41302e-05	0.000449699	0.000227755	0.000102297	0.000323221	0.000284921	0.000171854	0.000283985	0.000324418	0.000145231	0.000444611	0.000167253	0.000213697	0.000101688	0.000210681	0.000411894	0.000360293	7.16007e-05	0.000288566
Halobacterium	0.0128324	0.0142986	0.0129097	0.01399	0.00847048	0.0139226	0.0136769	0.0103297	0.0124974	0.0100177	0.00405034	0.0132965	0.0132451	0.00529906	0.00896341	0.00833948	0.0049233	0.00282434	0.00869419	0.00660489	0.00291547	0.0113127	0.0117767	0.0109987	0.0143413	0.00935406	0.0114006	0.0131716	0.0146625	0.0129643	0.0125585	0.0121493	0.0154872	0.0174742	0.0104537	0.0116869
Halochromatium	0	0	0	0	0	0	0	0	0	0	0	0	0	0.000246468	0	0	0	0	0	0	0	5.38702e-05	0	0	0	0	0	0	0	0	0	0	0	0	0	0
Halococcus	0	0	0	0	0	0	0	0	0	0.00010381	0	2.69159e-05	0	0	0	0	0	0	0	0	0	0	0	0	0	0	0	0	0	7.12324e-05	5.08441e-05	0	0	0	0	0
Halocynthia	0	0.00279919	0	0	0	6.24332e-05	0	0	0	0	0	0.00149383	0	0	0	0	0	4.41302e-05	0	0	0	0	0	5.72847e-05	0	0.000108139	0	5.55763e-05	0	0	0	0	0	9.00732e-05	0	7.21415e-05
Haloferax	0.0100366	0.00970892	0.0138719	0.012784	0.0085262	0.0113628	0.00851893	0.00898746	0.0116182	0.0105887	0.0145512	0.00986469	0.0124098	0.0146648	0.0101556	0.0105016	0.00305521	0.00370694	0.00876914	0.00660489	0.00260858	0.0127672	0.0129164	0.0113424	0.0139863	0.0130849	0.0119089	0.0129493	0.0135475	0.0148163	0.00844012	0.0125004	0.0173819	0.0193657	0.0103105	0.0122641
Halogeometricum	0.0102879	0.0116255	0.0194046	0.0221308	0.0135973	0.0166697	0.00943805	0.00652676	0.0153862	0.0117825	0.00975081	0.00917834	0.0143787	0.00973548	0.0125841	0.0128696	0.00369938	0.00547215	0.0112425	0.010249	0.0018925	0.0143834	0.0157181	0.018102	0.0172521	0.0156802	0.0153945	0.0172287	0.0160005	0.0156711	0.00810963	0.0169247	0.0170524	0.0227885	0.015251	0.0187568
Halomicrobium	0.00716228	0.00847324	0.013471	0.0110352	0.00936211	0.0108634	0.0078879	0.00759263	0	0.00970627	0.00825069	0.00932637	0.0123502	0.00739403	0.0103764	0.0108619	0.00387422	0.0061341	0.0105679	0.00599755	0.00148331	0.0122285	0.0113494	0.0139775	0.0114304	0.013193	0.0121994	0.0135606	0.0161678	0.0136766	0.00938073	0.0138347	0.014581	0.0165735	0.0099525	0.013274
Halomonas	0.0105864	0.0103898	0.0159567	0.0142915	0.016718	0.0178559	0.0166126	0.0193961	0.0164538	0.0111596	0.0220518	0.00994544	0.025297	0.0396813	0.0302018	0.0302692	0.0192699	0.0252866	0.0169387	0.0109322	0.0136055	0.0220329	0.0224613	0.0202788	0.0235708	0.0269267	0.0286105	0.0236199	0.0251437	0.0238628	0.011567	0.0237368	0.0272674	0.0231488	0.0189026	0.0212817
Halophila	0	0	8.01844e-05	0	0	0	0	0	0	0	0	0	0	0	0	0	0	0	0	0	0	0	0	0	0	0	0	0	0	0	0	0	0	0	0	0
Haloquadratum	0.00921986	0.0108185	0.012188	0.0117588	0.0117026	0.0129237	0.00919112	0.00786896	0.013879	0.00918722	0.00615051	0.00986469	0.0140207	0.00640816	0.0126724	0.01184	0.00425152	0.00432476	0.00809459	0.00690857	0.00225054	0.0103431	0.0140086	0.0138629	0.0117144	0.0140581	0.0137243	0.0142831	0.0113174	0.0112547	0.00917736	0.0140454	0.0141691	0.014772	0.0115993	0.0129855
Halorhabdus	0.00714657	0.00638015	0.0123484	0.0141106	0.00952929	0.0118623	0.00567929	0.00614516	0.0133766	0.0101734	0.00780065	0.00870731	0.00924772	0.00751727	0.00931665	0.00777322	0.00314723	0.00503085	0.00921883	0.00531428	0.00214824	0.0090502	0.00968732	0.010254	0.0119984	0.0102192	0.00806031	0.010226	0.00986791	0.00918898	0.00706733	0.0101127	0.0119449	0.0127003	0.00902169	0.0116148
Halorhodospira	0.0427381	0.0422149	0.0283051	0.022975	0.0400119	0.0350875	0.0675479	0.0738209	0.0273812	0.0246031	0.0202517	0.038409	0.0589468	0.0438713	0.0678217	0.0630609	0.0663219	0.0358779	0.0327531	0.0293804	0.0128894	0.0491296	0.0464896	0.0414168	0.0467866	0.0485546	0.0517748	0.0444611	0.0444892	0.0472271	0.0473867	0.0472628	0.0467088	0.0472884	0.0421012	0.0432127
Halorubrum	0.00606281	0.00809497	0.00890047	0.00621108	0.00646431	0.00830362	0.0061457	0.00500034	0.000753611	0.00716292	0.00915076	0.00660786	0.00877042	0.00961224	0.0075063	0.00694956	0.00201533	0.0029126	0.00532144	0.00470694	0.00173905	0.00781118	0.00826271	0.00813443	0.00937152	0.00870522	0.00806031	0.00816972	0.00880865	0.0102575	0.00488103	0.00898907	0.00939118	0.0101783	0.00766128	0.00836841
Haloterrigena	0.0148429	0.0141221	0.0214092	0.0202011	0.015715	0.0194792	0.0146646	0.0127377	0.0186519	0.0129244	0.0186016	0.0134176	0.0190921	0.0230447	0.0173087	0.0168849	0.00663495	0.0080317	0.0143904	0.0124506	0.00455222	0.0189084	0.0179025	0.0190185	0.0181751	0.0160587	0.0174277	0.0187848	0.0156103	0.0165259	0.0114908	0.0179781	0.0161462	0.0193657	0.0158238	0.0179632
Halothermothrix	0.0276439	0.0246632	0.0545254	0.0699501	0.0329903	0.0360864	0.0229366	0.0189487	0.0499895	0.124988	0.0247521	0.0361885	0.0291154	0.0182386	0.0180151	0.01776	0.00838341	0.0116063	0.0212858	0.0197388	0.00342695	0.0255884	0.0238859	0.0287569	0.0288955	0.0298465	0.0296997	0.0321231	0.0307745	0.0319121	0.0268457	0.0316724	0.0364938	0.0438657	0.0260627	0.0327522
Halothiobacillus	0.0140733	0.0153577	0.0097825	0.00886436	0.0148233	0.0141099	0.0305639	0.0354893	0.00816412	0.00840864	0.0193516	0.0121122	0.0233281	0.0369702	0.0422561	0.0329976	0.0328159	0.0263899	0.0143154	0.0105526	0.0215335	0.0210094	0.0185199	0.0179874	0.020376	0.0218442	0.0225108	0.018229	0.0211854	0.0206574	0.0146177	0.0188911	0.0191119	0.0183749	0.0179718	0.0185404
Hamamelis	3.14135e-05	0	0	0	5.57268e-05	0	0	0	0	0	0	0	0	0	0	0	0	0	0	0	0	0	0	0	0	0	0	0	0	0	0	0	0	0	0	0
Hamigera	0	0	0	0	5.57268e-05	0	0	0	0	0.000259526	0	0	0	0	0	0	0	8.82605e-05	0.00022485	0	0	0	0	0	0	0	0	0	0	0	0	0	0	0	0	0
Hanseniaspora	0	0	0	0	5.57268e-05	0	0	0	0	0	0	0	0	0	0	0	0	0	0	0.000227755	0	0	0	0	0	0	0	0	0	0	0	0	0	0	0	0
Hanusia	0	0	0	0	0	0	0	0	0	0	0	0	0	0	0	0	0	0	0	0	0	0	4.74869e-05	0	0	0	0	0	0	0	0	0	0	0	0	0
Hapalosiphon	1.57068e-05	0	0.000160369	6.03018e-05	0	0	0.000342952	0	0.000125602	0	0	0	0	0.000123234	0	0	0	0	0	0	0	5.38702e-05	4.74869e-05	0	7.09964e-05	5.40697e-05	7.26154e-05	0	0.000167253	0	2.5422e-05	7.02271e-05	0	9.00732e-05	0	0
Haplothrips	0	0	0	0	0	0	0	0	0	0	0	0	0	0	0	0	0	0	0	0	0	0	0	0	0	0	0	5.55763e-05	0	0	0	0	0	0	0	0
Haptocillium	0	0	0	0	0.00016718	0	0	0	0	0	0	0	0	0	0	5.14782e-05	0	0	0	0	0	0	0	0	0	0	0	0	0	0	5.08441e-05	0	0	0	0	0
Harmonia	0	0	0	0	0	6.24332e-05	0	0	0	0	0	0	0.000119325	0	0	0	0	0	0	0	0	0	0	0	0	0	0	0	0	0	0	0	0	0	0	0
Harpegnathos	0.000879578	0.000353052	0	0	0.00183899	0	0.000260644	0.000697416	0	0.00134954	0	0.000645983	0.00161089	0.00209498	0	0	0	0	0	0.00136653	0.000971822	0	0.00185199	0	0.00369181	0.00275756	0.00254154	0	0.00451583	0.00519996	0.000838927	0	0.00304801	0.00243198	0.00179002	0.00353493
Harpiocephalus	0	0	0	0	0	0	0	0	0	0	0	0	0	0	0	0	0	0	0	0	0	0	0	0	0	0	0	0	0	0	0	0	0	9.00732e-05	0	0
Harpochytrium	0	0	0	0	5.57268e-05	0	1.37181e-05	0	0	0	0	0	0	0	0	0	0	0	0	7.59183e-05	0	0	0	0	0	0	0	0	0	0	0	7.02271e-05	0	0	7.16007e-05	0
Harriotta	0	0	8.01844e-05	0	0	0	0	0	0	0	0	0	0	0	0	0	0	0	7.49499e-05	0	0	0	0	0	0	0	0	0	0	0	0	0	0	0	0	0
Hartmannella	0.000251308	0.000353052	0.000481107	0	0.000390088	0.000686765	5.48724e-05	5.26352e-05	0.000188403	0.000259526	0.00390033	0.00013458	0.000477302	0.00468289	0.000176619	0.000102956	7.36194e-05	0.000176521	0.000599599	0.00045551	0	0.000484832	0.000427382	0.000630132	0.00106495	0.000919185	0.000653538	0.000444611	0.00061326	0.000854789	0.000279642	0.000983179	0.000329515	0.000450366	0.000214802	0.000793556
Hebeloma	0	0	0	0	0	0	0	0	0	0	0	0	0	0	0	0	9.20243e-06	4.41302e-05	7.49499e-05	0.000151837	0	0	0	0	0	0	0	0	0	0	0	0	0	0	0	0.000144283
Hedycarya	0	0	0	0	0	0	0	0	0	0	0	0	0	0	0	0	0	0	0	0	0	0	0	0	0	0	0	0	0	0	0	7.02271e-05	0	0	0	0
Helarctos	0	0	0	0	0	0	0	0	0	0	0	0	0	0	0	0	0	0	7.49499e-05	0	0	0	0	0	0	0	0	0	0	0	0	0	0	0	0	0
Heleodromia	0	0	0.000160369	0.000241207	0	0	0	0	0	0	0	0	0	0	0	0	0	0	0	0	0	0	0	0	0	0	0	0	0	0	0	0	0	0	0	0
Helianthemum	0	0	0	0	0	0	0	0	0	5.19052e-05	0	0	0	0	0	0	0	0	0	0	0	0	0	5.72847e-05	0	0	0	0	0	0	0	0	0	0	0	0
Helianthus	0	0	0	6.03018e-05	0.00016718	0.000249733	1.37181e-05	1.31588e-05	0.000125602	0.000207621	0.000450038	1.3458e-05	5.96627e-05	0.000123234	4.41547e-05	0	0	8.82605e-05	0.00022485	7.59183e-05	0	0.000377092	0	0.000114569	0.000354982	0.000378488	0.000145231	5.55763e-05	0.000390257	0.000427394	5.08441e-05	7.02271e-05	0.000247136	9.00732e-05	0.000143201	0.000144283
Helicobacter	0.024424	0.0235788	0.0364839	0.0414273	0.0333246	0.0287817	0.0175729	0.0180144	0.024932	0.033946	0.0142512	0.0311821	0.0297717	0.0133093	0.0205761	0.0222901	0.0135368	0.0162841	0.0253331	0.0211812	0.00664931	0.0329686	0.0322911	0.0383807	0.0357822	0.0370378	0.0348554	0.0372361	0.0396947	0.047512	0.0311166	0.0353945	0.0383061	0.043055	0.0301439	0.0380907
Helicobasidium	0	0	0	0	5.57268e-05	0	0	0	0	0	0	0	0	0	0	0	0	0	0	0	0	0	0	0	0	0	0	0	0	0	0	0	0	0	0	0
Heliconia	0	0	0	0	0	0	0	0	0	5.19052e-05	0	0	0	0	0	0	0	0	0	0	0	0	0	0	0	0	0	0	0	0	0	0	0	0	0	0
Heliconius	0	0	0	0	5.57268e-05	0	0	0.000236858	0	5.19052e-05	0	0	0	0	0	0	0	0	7.49499e-05	7.59183e-05	0	5.38702e-05	4.74869e-05	0	0	5.40697e-05	0	0	0.000278755	0	0	0	8.23788e-05	0	0	0
Helicosporidium	0	5.04359e-05	0	0	0	0	0	2.63176e-05	0	0	0.000150013	0	0	0.000123234	0	0	0	0	0	0	0	0	0	0.000114569	0	0	0	0	0.000111502	0	0	0	0	0	7.16007e-05	0
Helicoverpa	0	0.000100872	8.01844e-05	0.000844225	5.57268e-05	6.24332e-05	2.74362e-05	0	0	5.19052e-05	0	2.69159e-05	0	0	8.83095e-05	0.000154435	1.84049e-05	0	0	0.00136653	5.11485e-05	0	0	0	7.09964e-05	0	0.000145231	0.000111153	5.57509e-05	7.12324e-05	0	0	0	0	0.000214802	0
Heliobacillus	0.000863871	0.00100872	0.00761752	0.00753772	0.00401233	0.00305923	0.000823085	0.000802687	0.00558928	0.0113672	0.00570048	0.00142654	0.00298314	0.00443642	0.00189865	0.00185322	0.000432514	0.001015	0.00247335	0.00235347	0.00071608	0.00296286	0.0028967	0.00458278	0.00305284	0.0030279	0.00290461	0.00355689	0.00401407	0.00427394	0.00198292	0.00386249	0.00370704	0.00693564	0.00307883	0.00238067
Heliobacterium	0.041136	0.0376	0.109452	0.125006	0.0533306	0.0591867	0.0317985	0.0264492	0.0952062	0.260979	0.0444037	0.0548009	0.0531595	0.034752	0.0335576	0.0346963	0.0169785	0.0231242	0.0417471	0.0376555	0.0131963	0.0538702	0.0500986	0.0576284	0.0501234	0.0530424	0.0512664	0.05641	0.0580925	0.0583393	0.0442598	0.0542855	0.0631845	0.0692663	0.0487601	0.0498498
Heliocidaris	0	5.04359e-05	0	0	5.57268e-05	6.24332e-05	0	0	0	0	0	0	0	0	0	0	0	0	0	0	0	0	0	0	0	0	7.26154e-05	0	0	0	0	0	0	0	0	0
Heliolonche	0	0	0	0	0	0	0	0	0	0	0	0	0	0	0	0	0	0	0	0	0	0	0	0	0	0	0	0	0	0	0	0	0	0	0	7.21415e-05
Heliophilum	7.85338e-05	0.000100872	0	0.000361811	0.00016718	6.24332e-05	0	0	0.000188403	0.000570957	0.000300025	1.3458e-05	0.000119325	0	8.83095e-05	5.14782e-05	2.76073e-05	8.82605e-05	7.49499e-05	0.000227755	0	5.38702e-05	4.74869e-05	0.000229139	0	0	0	0.000222305	0	0.000142465	0.000152532	7.02271e-05	0.000164758	9.00732e-05	0.000572806	0
Heliorestis	0	0	0	0	0	0	0	0	0	0	0	1.3458e-05	0	0	0	0	0	0	0	0	0	0	0	0	0	0	0	0	0	0	0	0	0	0	0	0
Heliothis	3.14135e-05	0.00012609	0	6.03018e-05	5.57268e-05	0	0	0	0	0	0	0	0.000357976	0	8.83095e-05	5.14782e-05	2.76073e-05	0	0	0	0	0	0	0.000114569	0.000425978	0.000216279	0.000145231	0.000111153	0	0	0	0.000140454	0.000164758	0	0.000214802	0.000144283
Helix	0	0	0	0	0	0	0	0	0	0	0	0	0	0	0	0	0	0	0	0	0	0	0	0	7.09964e-05	0	0	0	0.000111502	0	0	0	0	0	0	0
Helmholtzia	0	0	0	0	0	0	0	0	0	0	0	0	0	0	4.41547e-05	0	0	0	0	0	0	0	0	0	0	0	0	0	0	0	0	0	0	0	0	0
Helobdella	0	0	0	0	0	0	0	2.63176e-05	0	0	0	0	0	0	0	0	0	0	0	0	0	0	0	0	0	0	0	0	0	0	0	0	0	0	0	0
Hemadas	0	0	0	0	0	0	0	0	6.28009e-05	0	0	0	0	0	0	0	0	0	0	0	0	0	0	0	0	0	0	0	0	0	0	0	0	0	0	0
Hemibarbus	0	0	0	0	0	0	0.000109745	0	0	0	0	0	0	0	0	0	0	0	0	0	0	0	0	0	0	0	0	0	0	0	0	0	0	0	0	0
Hemicarpenteles	0	0	0	0	5.57268e-05	0	0	0	0	0	0	0	0	0	0	0	0	0	7.49499e-05	0	0	0	0	0	0	0	0	0	0	0	0	0	0	0	0	0
Hemicentrotus	0	0	0	0	0	0	0	0	0	0	0.000150013	0	0.000178988	0	4.41547e-05	0	9.20243e-06	0	0.00022485	0	0	0.00010774	0	0	0	0	0	0	0	7.12324e-05	0	0	0	0	0	0
Hemiselmis	0	0	8.01844e-05	0.000120604	5.57268e-05	6.24332e-05	0	3.94764e-05	6.28009e-05	0	0	0	5.96627e-05	0	4.41547e-05	5.14782e-05	0	0	7.49499e-05	0	0	5.38702e-05	9.49737e-05	0	0	0	0	0	0	0.000213697	0	0	0	0	0	0
Hemitheconyx	0	0	0	0	0	0	0	0	0	0	0	0	5.96627e-05	0	0	0	0	0	0	0	0	0	0	0	0	0	0	0	0	0	0	0	0	0	0	0
Hepialus	0	0	0	0	0	0	0	0	0	0	0	0	0	0	0	0	0	0	0	0	0	0	0.000237434	0	0	0	0	0	0	0	0	0	0	0	0	0
Herbaspirillum	0.0274083	0.0264537	0.024777	0.0208041	0.0409592	0.0392705	0.0272304	0.0309627	0.027758	0.0212292	0.0526544	0.0267679	0.045821	0.059029	0.0408431	0.0435506	0.0557023	0.056575	0.0392737	0.0319616	0.141528	0.0611966	0.0496712	0.0484056	0.0596369	0.128794	0.129982	0.0507412	0.0659534	0.10635	0.0263372	0.0686821	0.0807312	0.0571965	0.0559918	0.0501383
Herminiimonas	0.0369109	0.0372974	0.0475494	0.0414876	0.0472006	0.0418927	0.0346793	0.0394764	0.029642	0.0233054	0.0286524	0.0380591	0.0521452	0.0279741	0.0637153	0.0535374	0.068374	0.0583843	0.0402481	0.0366686	0.136362	0.0654523	0.0575541	0.0603208	0.0749012	0.147286	0.152565	0.0592999	0.0719187	0.125013	0.0353875	0.085045	0.0858387	0.0698067	0.0645838	0.0541783
Herpestes	0	0	0	6.03018e-05	0	6.24332e-05	0	0	0	0	0	0	0	0	0	0	0	0	0	0	0	0	0	0	0	0	0	0	0	0	0	0	0	0	7.16007e-05	0
Herpetomonas	0	0	0	0	0.00016718	0	0	0	0	0	0.000150013	0	5.96627e-05	0	0	0	1.84049e-05	0	0	0	0	0	4.74869e-05	0.000171854	0	0	0	0.000222305	0	0	0	0	0	0	7.16007e-05	0
Herpetosiphon	0.101701	0.0914908	0.4087	0.434776	0.116246	0.118186	0.0785086	0.0737288	0.335608	0.150681	0.145962	0.118322	0.137344	0.11621	0.0959482	0.0951318	0.0391471	0.0661954	0.095711	0.0861673	0.0203571	0.131982	0.137332	0.141321	0.136739	0.146421	0.146393	0.140775	0.168424	0.168607	0.116687	0.149724	0.168382	0.192757	0.12659	0.140892
Hesperapis	0	0	0	0	0	0	0	0	0	0	0	0	0	0	0	0	0	0	0	0	0	0	0	0	0	0	0	0	0	0	5.08441e-05	0	0	0	0	0
Hesperocnide	0	0	0	0	0	0	0	0	0	0	0	0	0	0	0	5.14782e-05	0	0	0	0	0	0	0	0	0	0	0	0	0	0	0	0	0	0	0	0
Heteranthera	0	0	0	0	0	0	0	0	0	0	0	0	0	0	0	0	0	0	0	0	0	0	0	0	0	0	7.26154e-05	0	0	0	0	0	0	0	0	0
Heterobasidion	0	0	0	0	5.57268e-05	0	0	0	0	0	0	0	0	0	0	0	0	0	0	0	0	0	0	0	0	0	0	0	0	0	0	0	0	0	0	0
Heterobathmia	0	0	0	6.03018e-05	5.57268e-05	0	0	0	0	0	0	0	0	0	0	0	0	0	0	0	0	0	0	0	0	0	0	0	0	0	0	0	0	0	0	0
Heterocapsa	0	0	0	0	0	0.000249733	0	0	0	0	0	0	0	0	0.000132464	0.000102956	0	0	0	7.59183e-05	0	0	0	5.72847e-05	0	0.000162209	0	0	0	0.000142465	0	0	0	0	0	0
Heterocentron	0	0	0	0	0	0	0	0	0	0	0	0	0	0	0	0	0	0	0	0	0	0	0	0	0	0	0	5.55763e-05	0	0	0	0	0	0	0	0
Heterocerus	0	0	0	0	0	0	0	0	6.28009e-05	0	0	0	0	0	0	0	0	0	0	0	0	0	0	0	0	0	0	0	0	0	0	0	0	0	0	0
Heterodera	0	0	0	0	0.000222907	0	0	0	0	0	0	0	0	0	0	0	0	0	0	0	0	0	0	0	0.000212989	5.40697e-05	7.26154e-05	0.000111153	0	7.12324e-05	2.5422e-05	0	0	0	0	0
Heterodontus	0	0	0	0	0	0	0	0	0	0	0	0	0	0	0	0	3.68097e-05	0	0	0	0	0	4.74869e-05	0	0	0	0	0	0	0	0	0	0	0	0	0
Heteroepichloe	0	0	0	0	0	0	0	0	0	0	0	0	0	0.000123234	0	0	0	0	0	0	0	0	0	0	0	0	0	0	0	0	0	0	0	0	0	0
Heteropneustes	0	0	0	0	0	0	0	0	0	0	0	0	5.96627e-05	0	0	0	0	0	0	0	0	0	0	0	0	0	0	0	0	0	0	0	0	0	0	0
Heteropogon	0	0	0	0	0	0	0	0	0	0	0	0	0	0	0	0	0	0	0	0	0	0	0	0	0	0	0	0	0	7.12324e-05	0	0	0	0	0	0
Heterosigma	3.14135e-05	0	0	6.03018e-05	0	0.000124866	0	0	0	0.00010381	0	9.42058e-05	0.000119325	0.000246468	0	0	7.36194e-05	0	7.49499e-05	7.59183e-05	0	0	9.49737e-05	0.000343708	7.09964e-05	5.40697e-05	0.000217846	5.55763e-05	0	0.000427394	2.5422e-05	7.02271e-05	0	0	0.000429604	0
Heuchera	0	0	0	0	0	0	0	0	0	0	0	1.3458e-05	0	0	0	0	0	0	0	0	0	0	0	0	7.09964e-05	0	0	0	0	0.000142465	0	0	0	0	0	0
Hevea	0	0	0	0	0	0	2.74362e-05	2.63176e-05	0	5.19052e-05	0	5.38319e-05	0	0	0	0.000205913	9.20243e-06	0.000132391	0	0.00045551	0	5.38702e-05	0	0.000114569	0	0.000108139	7.26154e-05	5.55763e-05	0.000223004	0	0	0	0	0.000180146	7.16007e-05	0
Hexagenia	0	0	0	0	0	0	0	0	0	0	0	0	0	0	0	0	0	0	0	0	0	0	0	0	0	0	0	0	0	0	0.000101688	0	0	0	0	0
Hexamermis	0	0	0	0	0	6.24332e-05	0	0	0	0	0	0	0	0	0	0	0	0	0	0	0	0	4.74869e-05	0	0	0	0	0	0	0	0.000152532	0	0	0	0	0
Heywoodia	0	0	0	0	0	0	0	0	0	5.19052e-05	0	0	0	0	0	0	0	0	0	0	0	0	0	0	0	0	0	0	0	0	0	0	0	0	0	0
Hilara	0	0	0	0.000120604	0	0	0	0	0	0	0	0	0	0	0	0	0	0	0	0	0	0	0	0	0	0	0	0	0	0	0	7.02271e-05	0	0	0	0
Hilarimorpha	0	5.04359e-05	0	0	0	0	0	0	0	0	0	0	0	0	0	0	0	0	0	0	0	0	0	0	0	0	0	0	0	0	0	0	0	0	0	0
Hildenbrandia	0	0	0	0	0	0	0	0	0	0	0	0	0	0	0	0	0	0	0	0	0	5.38702e-05	0	0	0	5.40697e-05	0	0	0	0	0	0	0	0	0	0
Himanthalia	0	0	0	0	0	0	0	0	0	0	0	0	0	0	0	0	0	0	0	0	0	0	0	5.72847e-05	0	0	0	0	0	0	0	0	0	0	0	0
Himantothallus	0	0	0	0	0	0	0	0	0	0	0	0	0	0	0	0	0	0	0	0	0	0	0	0	0	0	0	0	0	0	0	0	0	0	0	7.21415e-05
Hippoglossus	0	0	0	0	0	0	0	0	0	0	0	0	0	0	0	5.14782e-05	0	0	0	0	0	0	0	0	0	0	0	0	0	0	0	0	0	0	0	0
Hippopotamus	0	0	0	0	0	0	0	0	0	0	0	0	0	0	0	0	0	0	0	0	0	0	0	0	0	0	0	0	0	0	0	0	8.23788e-05	0	0	0
Hippospongia	0	0	0	0	0	0	0	0	0	0	0	0	0	0	0	0	0	0	0	0	0	0	0	5.72847e-05	0	0	0	0	5.57509e-05	0	0	0	0	0	0	0
Hirschia	0.0157853	0.0150047	0.00970232	0.00789953	0.0174425	0.0185427	0.014404	0.0146852	0.0147582	0.00851245	0.0175515	0.015046	0.0206433	0.0187316	0.0164697	0.0150831	0.0154049	0.0156662	0.0175383	0.0154873	0.00644472	0.0303828	0.0256429	0.0245178	0.0227188	0.0354157	0.0345649	0.0220082	0.0234711	0.0240053	0.0142872	0.0229643	0.0251255	0.0274723	0.0249887	0.0252495
Hirsutella	0	0	0	0	0	0	0	0	6.28009e-05	5.19052e-05	0	0	0	0	0	5.14782e-05	0	0	0	0.000151837	0	0	0	0	0	0	0	0	0	0	0	0	0	0	0	0
Hirudo	0	0	0	6.03018e-05	0	0	0	0	0	0	0	0	0	0	0	0	3.68097e-05	0	0	0	0	0	0	0	0	0	0	0	0	0	0	0	0	0	0	0
Histomonas	0	0	0	0	0	0	0	0	0	0	0	1.3458e-05	5.96627e-05	0	0	0	0	0	0.0001499	0	0	0	0	0	0	0	0	0	0	0	2.5422e-05	0	0	0	0	0
Histophilus	0.00669108	0.00864976	0.00665531	0.00808044	0.00663149	0.00599359	0.00979472	0.0101586	0.00546368	0.00825293	0.00165014	0.0255298	0.00620492	0.000985871	0.00856602	0.00653774	0.00750918	0.00706084	0.00607094	0.00372	0.005166	0.00721861	0.00788282	0.00738973	0.00596369	0.00924592	0.00806031	0.00839203	0.00892015	0.00997253	0.0603265	0.00667157	0.00757885	0.00963783	0.00794768	0.00692558
Hoeflea	0.0262303	0.0280172	0.0169189	0.0142312	0.0326002	0.0265341	0.0182999	0.0198566	0.0224199	0.0174921	0.048154	0.0249242	0.0429571	0.0451036	0.0241526	0.024864	0.0165184	0.0172549	0.0275816	0.0239143	0.014475	0.0368472	0.0359475	0.0462287	0.0504784	0.0592063	0.0601255	0.0462951	0.0527961	0.0420983	0.0270236	0.0411531	0.0565942	0.056566	0.0426024	0.0442949
Holcocephala	0	0	0	0	0	0	0	0	0	0	0	0	0	0	0	0	0	0	0	0	0	0	0	0	0	0	0	0	5.57509e-05	0	0	0	0	0	0	0
Holcopasites	0	0	0	6.03018e-05	0	0	0	0	0	0	0	0	0	0	0	0	0	0	0	0	0	0	0	0	0	0	0	0	0	0	0	0	0	0	0	0
Holcus	0	0	0	0	0	0	0	0	6.28009e-05	0	0	0	0	0	0	0	0	0	0	0	0	0	0	0	7.09964e-05	0	7.26154e-05	0	0	0	0	0	0	0	7.16007e-05	0
Holdemania	0.00570155	0.00522012	0.0242157	0.0309951	0.00847048	0.012112	0.00263387	0.00313179	0.0193427	0.0609886	0.00705059	0.0091245	0.0079948	0.00468289	0.00574011	0.00597148	0.00256748	0.00441302	0.00682044	0.00561796	0.000613782	0.00926568	0.00850015	0.00830628	0.0100815	0.00881336	0.00965784	0.0093924	0.00903165	0.0118958	0.00521152	0.00926998	0.00864977	0.00972791	0.00673047	0.00923411
Holodiscus	0	0	0	0	0	0	0	0	0	0	0	0	0	0	0	0	0	0	0	0	0	0	0	0	7.09964e-05	0	0	0	0	0	0	0	0	0	0	0
Holomastigotoides	0	0	0	0	0	0	0	0	0	0	0	1.3458e-05	0	0	0	0	0	0	0	0	0	0	0	0	0	0	0	0	0	7.12324e-05	0	0	0	0	0	0
Holospora	0	0	0	0	0	0	1.37181e-05	0	0	0	0	0	0	0	0	0	0	0	0	0	0	0	0	5.72847e-05	0	0	0	0	0	0	0	0	0	0	0	0
Holothuria	0	0	0	0	0	0	0	0	0	0	0	0	0	0	0	0	0	0	0	0	0	0	0	5.72847e-05	0	0	0	0	0	0	0	0	0	0	0	0
Holotrichia	0	0	0	0	0	0	0	0	0	0	0	0	0	0	0	0	0	0	0	0	0	0	0	0	0	5.40697e-05	0	0	5.57509e-05	0	0	0	0	0	0	0
Homalodisca	0	0	0	0	0	0	0	0	0	0	0	0	0	0	0	0	0	0	0	0	0	0	0	0	0	0	0	0	0	0	0	0	0	0	0	0.000144283
Homalonychus	0	0	0	0	0	0	0	0	0	0	0	0	0	0	0	0	0	0	0	0	0	0	0	0	0	0	0	5.55763e-05	0	0	0	0	0	0	0	0
Homarus	0	0	0	0	0	0	0	1.31588e-05	0	5.19052e-05	0	0	0	0	0	0	0	0	0	0	0	0	0	0	0	0	0	0	5.57509e-05	0	0	0	0	0	0	0
Homo	0.022068	0.0150047	0.0226922	0.0274976	0.0215663	0.0257225	0.0148155	0.0127114	0	0.0132358	0	0.0163514	0.019629	0.000739403	0.0237552	0.0180174	0.0130582	0.00931148	0	0.0169298	0.00327351	0.0300057	0.0275424	0.0311629	0.0352852	0.0328203	0.0355815	0.0321787	0.0440432	0.0460873	0.026566	0.0293549	0.0355876	0.0226984	0.0239146	0.0352772
Homophoberia	0	0	0	0	0	0	0	2.63176e-05	0	0	0	0	0	0	0	0	0	0	0	0	0	0	0	0	0	0	0	0	0	0	0	0	0	0	0	0
Hoplia	0	0	0	0	0	0	0	0	0	0	0	0	0	0	0	0	0	0	0	0	0	0	0	0	0	0	0	0	0	0	0	7.02271e-05	0	0	0	0
Hoplopeza	0	0	0	6.03018e-05	0	0	0	0	0	0	0	0	0	0	0	0	0	0	0	0	0	0	0	0	0	0	0	0	0	0	0	0	0	0	0	0
Hordeum	9.42405e-05	0.000100872	0.000320738	0.000361811	0.000724449	0.00106136	0.000178335	0.00010527	0.00113042	0.000467147	0.000150013	0.000215328	0.000954603	0.000123234	0.000441547	0.000205913	5.52146e-05	0.000220651	0.000449699	0.000227755	0	0.000969664	0.000379895	0.000687416	0.00227188	0.000648837	0.000798769	0.00144498	0.000836264	0.00128218	0.000381331	0.000702271	0.00123568	0.000990805	0.000859209	0.00129855
Hormomya	0	0	0	0	0	0	0	0	0	0	0	0	0	0	0	0	0	0	0	0	0	0	0	0	0	0	0	0	0	0	0	0	0	0	7.16007e-05	0
Hortaea	0	0	0	0.000180905	0.00016718	0	0	0	0	0	0	0	0	0	4.41547e-05	0	0	0.000132391	7.49499e-05	0.000303673	0	0	4.74869e-05	0	0	0	0	0	0	0	0	0	0	0	0	0
Humicola	1.57068e-05	0	8.01844e-05	6.03018e-05	5.57268e-05	0.000312166	0	0	0	0	0	0	0	0	0	0.000102956	0	4.41302e-05	0.000374749	0.000759183	0	0	4.74869e-05	0	0	0	0	0	0	0	0	0	0	0	0	0
Humulus	0	0	0	0	5.57268e-05	0	0	0	0	0	0	0	0	0	0	0	0	0	0	0	0	0	0	0	0	0	0	0	0	0	0	0	8.23788e-05	0	0	0
Huperzia	0	0	0	0	0	0	0	0	0	0	0	2.69159e-05	5.96627e-05	0	0	0	2.76073e-05	0	0	0	0	5.38702e-05	0	5.72847e-05	0	0	0	5.55763e-05	0	0	0	0	0	0	7.16007e-05	7.21415e-05
Hyacinthus	0	0	0	0	0	0	0	0	6.28009e-05	5.19052e-05	0	2.69159e-05	5.96627e-05	0.000246468	8.83095e-05	0	0	0	0	0	0	0	0	0	0	0	7.26154e-05	0	0	0	0	0	0	0	0	7.21415e-05
Hyaloperonospora	0	0	0	6.03018e-05	5.57268e-05	0	0	2.63176e-05	0	5.19052e-05	0	0	0	0	0	0	0	8.82605e-05	0	0.000151837	0	0	0	0	0	0	0	0	5.57509e-05	0	0	7.02271e-05	0	0	7.16007e-05	0
Hyalophora	0	0	0	6.03018e-05	0	0	0	0	0	0	0	0	0	0	0	0	0	0	0	0	0	0	0	0	0	0	0	0	0	7.12324e-05	0	0	0	0	0	0
Hyaloraphidium	0	0	0	0	5.57268e-05	0	1.37181e-05	1.31588e-05	0	0	0	1.3458e-05	0	0	0	0	0	0	0	0	0	0	0	0	7.09964e-05	0	0	0	5.57509e-05	0.000142465	0	0	0	0	0	0
Hybanthus	0	0	0	0	5.57268e-05	0	0	0	0	0	0	0	0	0	0	0	0	0	0	0	0	0	0	0	0	0	0	0	0	0	0	0	0	9.00732e-05	0	0
Hyblaea	0	0	0	0	0	0	0	0	0	0	0	0	0	0	0	5.14782e-05	0	0	0	0	0	0	0	0	0	0	0	0	0	0	0	0	8.23788e-05	0	0	0
Hydnora	0	0	0	0	0	0	0	0	0	0	0	0	0	0	0	0	0	0	0	0	0	0	0	0	0	0	0	0	0	7.12324e-05	0	0	0	0	0	0
Hydra	0.00179057	0.00121046	0.00857973	0.010794	0.00646431	0.00749198	0.00183822	0.00155274	0	0.00327003	0.00615051	0.00156112	0.00363942	0.0065314	0.00534272	0.00453009	0.00372698	0.00586932	0.0189623	0.0221682	0.00373384	0.0050638	0.00565094	0.0063586	0.00816458	0.00789418	0.00689846	0.0061134	0.00819539	0.0106849	0.00198292	0.00744407	0.00650792	0.00468381	0.00744647	0.00649273
Hydrangea	0	0	0	0	0	0	0	0	0	0	0	0	0	0	0	5.14782e-05	0	0	0	0	0	0	0	0	0	0	0	0	0	0	0	0	0	0	0	0
Hydrilla	3.14135e-05	5.04359e-05	8.01844e-05	0	0	0	0	0	0	0	0	1.3458e-05	0	0	0	0	0	0	0	0	0	5.38702e-05	0	0	0.000283985	5.40697e-05	0	0	0	0	0	7.02271e-05	8.23788e-05	0	0	0
Hydrocharis	0	0	0	0	0	0	0	0	0	0	0	0	0	0	0	0	0	0	0	0	0	0	0	0	0	0	0	0	0	0	0	0	0	0	0	0
Hydroclathrus	0	0	0	0	0	0	2.74362e-05	0	0	0	0	0	0	0	0	0	0	0	0	0	0	0	0	0	0	0	0	0	0	0	0	0	0	0	0	0
Hydrodictyon	0	0	0	0	0	0	0	0	0	0	0	0	0	0	0	0	0	0	0	0	0	0	0	0	0	0	0	0	5.57509e-05	0	0	0	0	0	0	0
Hydrogenivirga	0.0102094	0.0127099	0.00833918	0.00946738	0.0123156	0.0115501	0.00920484	0.00715839	0.0105506	0.010381	0.0166514	0.0144404	0.0132451	0.0146648	0.0075063	0.00730991	0.00410428	0.00617823	0.0121419	0.0104008	0.00173905	0.0126056	0.0139611	0.0158106	0.0153352	0.0125442	0.0143052	0.0157281	0.0152758	0.016241	0.0118467	0.0155202	0.0135925	0.0189154	0.0129597	0.0154383
Hydrogenobacter	0.0105864	0.0117264	0.00777789	0.00898496	0.0124828	0.013111	0.00688648	0.00651361	0.00898053	0.0099658	0.0103509	0.0125832	0.0135434	0.00936578	0.00582842	0.00622887	0.00477606	0.00582519	0.0109427	0.010249	0.0015856	0.0126595	0.0138187	0.0153523	0.0161872	0.0148151	0.0140874	0.0133383	0.015666	0.0147451	0.0132449	0.0166438	0.013922	0.0181948	0.0114561	0.0149333
Hydrogenobaculum	0.00735076	0.00774192	0.00890047	0.00976889	0.00763457	0.00668035	0.00566557	0.00531616	0.00715931	0.00721482	0.00285024	0.00994544	0.00888974	0.00345055	0.00565181	0.00411826	0.00270551	0.0027802	0.00524649	0.00561796	0.000460337	0.00834988	0.00816774	0.00819171	0.00823558	0.00762383	0.00718892	0.0100037	0.0091989	0.00819172	0.00696564	0.0117279	0.00889691	0.00918747	0.00730327	0.0101719
Hydrogenophaga	0.000439789	0.000706103	0.00128295	0.00162815	0.00172753	0.00181056	0.000603596	0.000355288	0.00163282	0.00129763	0.000900075	0.000349907	0.00280415	0.00061617	0.0018545	0.00169878	0.000322085	0.000926735	0.0019487	0.00144245	0.000306891	0.00177772	0.00227937	0.00217682	0.00184591	0.00216279	0.002832	0.00227863	0.00178403	0.000641091	0.000203376	0.00238772	0.00238898	0.00207168	0.00179002	0.00245281
Hydrogenophilus	6.2827e-05	2.5218e-05	0.000400922	0.000180905	0.00016718	0	0	0	6.28009e-05	0	0	0	5.96627e-05	0	8.83095e-05	0.000102956	0.000101227	8.82605e-05	7.49499e-05	7.59183e-05	0	0.000215481	4.74869e-05	0	7.09964e-05	0.000162209	0.000217846	5.55763e-05	5.57509e-05	0.000142465	2.5422e-05	7.02271e-05	8.23788e-05	0.00027022	0.000286403	0.000144283
Hydrogenothermus	0	0	0	0	5.57268e-05	0	0	0	0	0	0	0	0	0	0	0	0	0	0	0	0	0	9.49737e-05	0	0	0	0	5.55763e-05	0	0	0	0	0	9.00732e-05	0	0
Hydrogenovibrio	0	0	0	0	0	0	0	0	0	0	0	0	5.96627e-05	0	8.83095e-05	0	0	0	0	0	0	0	0	0	0	0	7.26154e-05	0	0	0	0	0	0	0	0	0
Hydroglyphus	3.14135e-05	0	0	0	0	0	0	0	0	0	0	0	0	0	0	0	0	0	0	0	0	0	0	0	0	0	0	0	0	0	0	0	0	0	0	0
Hydromantes	0	0	0	0	0	0	0	0	0	0	0	0	5.96627e-05	0	0	0	0	0	0	0	0	0	0	0	0	0	0	0	0	0	0	0	0	0	0	0
Hydropsyche	0	0	0.000240553	0	0	0	0	0	0	0	0	0	0	0	0	0	0	0	0	0	0	0	0	0	0	0	0	0	5.57509e-05	0	0	0	0	0	0	0
Hydropuntia	0	5.04359e-05	0	0	0	0	0	0	0	0	0	0	0	0	0	0	0	0	0	0	0	0	0	0	0	0	0	0	0	0	0	0	0	0	0	0
Hydrostachys	0	0	0	0	0	0	0	0	0	0	0	1.3458e-05	0	0	0	0	0	0	0	0	0	0	0	0	0	0	0	0	0	0	0	0	0	0	0	0
Hyla	0	5.04359e-05	0	0	0	0	0	0	0	0	0	0	0.000238651	0	0	0	0	0	7.49499e-05	0	0	0	4.74869e-05	0.000229139	7.09964e-05	0.000108139	0	0.000166729	0	0	0	0.000210681	8.23788e-05	9.00732e-05	7.16007e-05	0.000144283
Hylaeus	0	0	0	0	0	0	0	0	0	0	0	0	0	0	0	0	0	0	7.49499e-05	0	0	0	0	0	0	0	0	0	0	0	0	0	0	0	0	0
Hylobates	0	0	0	0	0	0	0	0	0	0	0	0	0	0	0	0	0	0	0	0	0	0	0	0	0	5.40697e-05	0	0	0	0	0	0	0	0	7.16007e-05	0
Hylomys	0	0	0	0	0	0	0	0	0	0	0	0	0	0	0	0	0	0	0	0	0	0	0	0	7.09964e-05	0	0	0	0	0	0	0	0	0	0	0
Hymeniacidon	0	0	0	0	0	0	0.000109745	0	0	0	0	0	0	0	0	0	0	0	0	0	0	0	0	0	0	0	0	0	0	0	0	0	0	0	0	0
Hymenobacter	0	0	0	0.000120604	5.57268e-05	6.24332e-05	4.11543e-05	1.31588e-05	6.28009e-05	0	0	0	5.96627e-05	0.000123234	0	0	0	4.41302e-05	7.49499e-05	0	0	0	4.74869e-05	0.000171854	0.000283985	0	7.26154e-05	0.000277882	0.000167253	0.00028493	0.000152532	0	0	9.00732e-05	7.16007e-05	0.000144283
Hymenodora	0	0	0	0	0	0	0	0	0	0	0	0	0	0	0	0	0	0	0	0	0	0	0	0	0	0	0	0	0	0	0	7.02271e-05	0	0	0	0
Hymenophyllum	0	0	0	0	0	0	0	2.63176e-05	0	0	0	0	0	0	0	0	0	0	0	0	0	0	0	0	0	0	0	0	0	0	0	0	0	0	0	0
Hymenostilbe	0	0	0	0	0	6.24332e-05	0	0	0	5.19052e-05	0	0	0	0	0	0	0	4.41302e-05	0	7.59183e-05	0	0	0	0	0	0	0	0	0	0	0	0	0	0	0	0
Hynobius	0	0	0	0	5.57268e-05	0	0	0	0	0	0	0	0	0	0	0	0	0	0	0	0	0	0	0	0	5.40697e-05	0	0	0	0	0	0	0	9.00732e-05	0	0
Hyoscyamus	0	0	0	0	0	6.24332e-05	0	0	0	0	0	2.69159e-05	0	0	0	0	0	0	0	0	0	0	0	0	0	0	0	0	0	0	0	0	0	0	0	7.21415e-05
Hyparrhenia	1.57068e-05	0	0	0	5.57268e-05	0	0	0	0	0	0	0	0	0	0	0	9.20243e-06	0	0	0	0	0	0	0	0	0	0	5.55763e-05	0	0	0	0	0	0	0	0
Hyperamoeba	0	0	0	0	5.57268e-05	0	0	0	6.28009e-05	5.19052e-05	0	0	5.96627e-05	0.000123234	0	0	0	0	0	0	0	0.00010774	9.49737e-05	0.000114569	0	0	7.26154e-05	5.55763e-05	0	0	0	0.000210681	8.23788e-05	0	7.16007e-05	0.000144283
Hyperthermus	0.00659684	0.00713669	0.00761752	0.00880406	0.00590704	0.00599359	0.00454069	0.00353972	0.00992255	0.00731863	0.00210018	0.00449496	0.00674189	0.00431319	0.00684398	0.00540522	0.00232821	0.0042365	0.00487174	0.00417551	0.00122756	0.00581798	0.00707554	0.00664502	0.00688665	0.00816453	0.00944	0.00694704	0.00674586	0.00698077	0.00457597	0.00702271	0.00683744	0.00981798	0.00579966	0.00569918
Hyphantria	0	0	0	0	0	0	0	3.94764e-05	0	0	0	0	0	0	0	0	0	0	0	0	0	0	0	0	0	0	0	0	0	0	0	0	0	0	0	0
Hypholoma	0	0	0	0	0	0	0	0	0	0	0	0	0	0	0	5.14782e-05	0	0	0	0	0	0	0	0	0	0	0	0	0	0	0	0	0	0	0	0
Hyphomicrobium	0.0862615	0.0843541	0.0314323	0.0282815	0.0613552	0.0571264	0.0465592	0.0480428	0.0670714	0.0308836	0.143712	0.073319	0.0975485	0.153796	0.0427418	0.0490588	0.0353005	0.0334949	0.0579363	0.0533706	0.0185669	0.0775731	0.0874708	0.100936	0.105572	0.106193	0.109141	0.106929	0.074539	0.0676708	0.0622077	0.0833596	0.0879805	0.0881817	0.0879257	0.106697
Hyphomonas	0.0664239	0.0529073	0.0414553	0.0376283	0.0657577	0.0716733	0.0511273	0.0498455	0.0440235	0.0356589	0.0414035	0.0569003	0.0835874	0.0453501	0.0572245	0.0549273	0.0484876	0.0564426	0.0646817	0.0509412	0.0329397	0.130528	0.119097	0.0985297	0.0998209	0.127442	0.12243	0.10126	0.0931598	0.0912487	0.0567674	0.0946661	0.103221	0.100432	0.0920785	0.0913311
Hyphydrus	3.14135e-05	0	0	0	0	0	0	0	0	0	0	0	0	0	0	0	0	0	0	0	0	0	0	0	0	0	0	0	0	0	0	0	0	0	0	0
Hypnea	0	0.000151308	0	0	5.57268e-05	0	0	3.94764e-05	0	0	0	0	0	0	0	0	0	0	0	0	0	5.38702e-05	0	0	0	0	0	0	0	0	0	0	0	0	0	0
Hypocrea	0.000235601	0.000176526	0.00280645	0.0101307	0.0142103	0.00711738	9.60266e-05	0.000302652	0.00106762	0.00109001	0.000150013	9.42058e-05	0.000715952	0.000492936	0.000883095	0.000617739	0.000331287	0.000264781	0.00262325	0.00523836	5.11485e-05	0.000323221	0.000284921	0.000286423	0.000709964	0	0.000435692	0.000722492	0.000334506	7.12324e-05	0	7.02271e-05	0.000164758	9.00732e-05	0.000286403	0.000937839
Hypocrella	0	0	0	0	0	6.24332e-05	0	0	0	0	0	0	0	0	0	0	0	0	7.49499e-05	0	0	0	0	0	0	0	0	0	0	0	0	0	0	0	0	0
Hypomyces	0	0	8.01844e-05	0.000301509	0.00016718	0.0001873	0	0	0	0.00010381	0	0	0	0	0	0	1.84049e-05	8.82605e-05	0	0.000151837	0	0	0	0	0	5.40697e-05	0	0	0	0	0	0	0	0	0	0
Hypopterygium	0	0	0	0	0	0	0	0	0	0	0	4.03739e-05	0	0	0	0	0	0	0	0	0	0	0	0	0	0	0	0	0	0	0	0	0	0	0	0
Hypotrichomonas	0	0	0	0	0	0	0	0	0	0	0	0	0	0	0	0	0	0	0	0	0	0	0	0	0	0	0	0	0	0	0	0	0	9.00732e-05	0	0
Hypsibius	0	0	0	0	0	6.24332e-05	0	0	0	0	0	0	0	0	0	0	0	0	0	0	0	0	0	0	0	0	0	0	0	0	0	0	0	0	7.16007e-05	0
Hypsizygus	0	0	0	0	0	0	0	0	0	0	0	5.38319e-05	0	0	0	0	0	0	0	0	0	0	0	0	0	0	0	0	0	0	0	0	0	0	0	0
Hyriopsis	0	0	0	0	0	0	0	0	0	0	0	0	0	0	0	0	0	0	0	0	0	0	0	0	0	5.40697e-05	0	0	0	0	0	0	0	0	0	7.21415e-05
Hysterangium	0	0	0	0	0	0	0	0	0	0	0	0.000107664	0	0	0	0	0	0	0	0	0	0	0	0	0	0	0	0	0	0	0	0	0	0	0	0
Hystrix	0	0	0	0	0	0	0	0	0	0	0	0	0	0	0	0	0	0	0	0	0	5.38702e-05	0	0	0	0	0	0	0	0	0	0	0	0	0	0
Ianhedgea	0	0	0	0	0	0	0	0	0	0	0	0	0	0	0	0	0	0	0	0	0	5.38702e-05	0	0	0	0	0	0	0	0	0	0	0	0	0	0
Ichnanthus	0	0	0	0	0	0	0	0	0	0	0	0	0	0	0	0	0	0	0	0	0	0	0	0	0	0	0	0	0	0	2.5422e-05	0	0	0	0	0
Ichnovirus	0	0	0	0	0	0	0	3.94764e-05	0	0	0	1.3458e-05	0	0	4.41547e-05	0	0	0	0	0	0	5.38702e-05	0	0	0	0	0	0	0	0	0	0	0	0	0	0
Ictalurus	0.000298428	0.000176526	8.01844e-05	0	0.000557268	0.000249733	0.000315516	0.000263176	0	0.000155716	0	0.000174954	0.00113359	0.00061617	0.00123633	0.00154435	0.000119632	0.000441302	0.0002998	0.000531428	0	0.000323221	0.000569842	0.000400993	0.000425978	0.000811046	0.000871384	0.000722492	0.00128227	0.000498627	0.000228798	0.00049159	0.00065903	0.000810659	0.000572806	0.000649273
Ideonella	0.000109947	0	0	0	0	0	0	0	0	5.19052e-05	0	4.03739e-05	0	0	0	0	0	4.41302e-05	0	0	0.000102297	5.38702e-05	0	0.000171854	7.09964e-05	0	0.000145231	5.55763e-05	0.000111502	7.12324e-05	0	0.000140454	0	0	7.16007e-05	0.000216424
Idiogaryops	0	0	0	0	0	0	0	0	0	0	0	0	5.96627e-05	0	0	0	0	0	0	0	0	0	0	0	0	0	0	0	0	0	0	0	0	0	0	0
Idiomarina	0.0270942	0.0225196	0.0203668	0.0189348	0.0260244	0.0237246	0.032992	0.0402001	0.0202847	0.015883	0.0135011	0.0247761	0.0363346	0.0203336	0.0460975	0.0427269	0.044687	0.0323033	0.0232345	0.0189037	0.0128894	0.0322144	0.0300117	0.032194	0.0329423	0.0366593	0.0392123	0.03279	0.0402522	0.0393203	0.0366077	0.0339197	0.0355052	0.0328767	0.0276379	0.0256824
Idiospermum	0	0	0	0	0	0	0	0	0	0	0	0	0	0	0	0	0	0	0	0	0	0	0	0	0	0	7.26154e-05	0	0	0	0	0	0	0	0	0
Igernella	0	0	0	0	0	0	0	0	0	0	0	0	0	0	0	0	0	0	0	0	0	5.38702e-05	0	0	0	0	0	0	0	0	0	0	0	0	0	0
Ignatzschineria	0	0	0	0	0	0	0	0	0	0	0	0	0	0	0	0	1.84049e-05	0	0	0	0	0	0	0	0	0	0	0	0	0	0	7.02271e-05	0	0	0	0
Ignicoccus	0.0039581	0.00451402	0.00432996	0.00566837	0.00284207	0.00424546	0.0028808	0.00260544	0.00427046	0.00410051	0.00180015	0.00446805	0.00363942	0.00147881	0.00304668	0.00334609	0.00130674	0.00185347	0.00277315	0.0016702	0.000409188	0.00511767	0.00436879	0.00418178	0.00354982	0.00389302	0.00326769	0.0042238	0.0028433	0.00377532	0.00284727	0.00421363	0.00461321	0.00522425	0.00358004	0.00440063
Ignisphaera	0.00102094	0.0015383	0.00200461	0.00150754	0.000891629	0.00237246	0.000946548	0.000776369	0	0.00192049	0.00315026	0.00174954	0.00214786	0.00135557	0.00123633	0.000720695	0.000542943	0.000353042	0.000974348	0.00136653	0.000204594	0.00231642	0.0018045	0.00257781	0.00170391	0.00210872	0.00196061	0.00155614	0.0028433	0.00277806	0.000559285	0.00266863	0.0027185	0.00162132	0.00171842	0.00194782
Iguana	0	0	0.000160369	0	0	0	0	0	0	0	0	0	0	0	0	0	0	0	0	0	0	0	0	0	0	0	0	0	0	0	0	0	0	0	0	0
Ilex	0	0	0	0	0	0	0	0	0	0	0	0	0	0	0	0	0	0	0	0	5.11485e-05	0	0	0	0	0	0	0	0	0	0	0	0	0	0	0
Illicium	0	0	0	0	0	0	1.37181e-05	2.63176e-05	0	0	0	0	0	0	0	0	0	4.41302e-05	0	0	0	0.00010774	0	5.72847e-05	0	0	0.000145231	0	5.57509e-05	0	2.5422e-05	0	8.23788e-05	0	0	0
Ilyobacter	0.00496333	0.00580013	0.00954195	0.0162212	0.00763457	0.00917768	0.00388222	0.00338181	0.00722211	0.0227864	0.00900075	0.00866693	0.00698054	0.0065314	0.00353238	0.00432417	0.00160122	0.00251542	0.00524649	0.00592163	0.000920674	0.00748796	0.00864261	0.00876456	0.0101525	0.00984069	0.00856861	0.00761396	0.00797238	0.00940267	0.00521152	0.00870816	0.0109564	0.0117095	0.00866369	0.00916197
Ilyophis	0	0	0	0	0	0	0	0	0	0	0	0	0	0	0	0	0	0	0	0	0	0	0	0	0	0	0	0	0	0	0	0	0	9.00732e-05	0	0
Imbrasia	0	0	0	0	0	6.24332e-05	0	0	0	0	0	0	0	0	0	0	0	0	0	0	0	0	0	0	0	0	0	0	0	0	0	0	0	0	0	0
Imtechium	0	0	0	0	0	0	0	0	0	5.19052e-05	0	0	0.000178988	0	4.41547e-05	0	5.52146e-05	0	0	0	0	0	4.74869e-05	0	0	0	0	5.55763e-05	0	7.12324e-05	0	0	0	0	7.16007e-05	0
Indostomus	0	0	0	0	0	0	0	0	0	0	0	0	0	0	0	0	0	0	0	0	0	0.00010774	0	0	0	0	0	0	0	0	0	0	0	0	0	0
Inovirus	0	0	0	0	0	6.24332e-05	0.000109745	0	0	5.19052e-05	0.000150013	0	0.000119325	0	0	0	9.20243e-05	0	0	0	0	0	0	5.72847e-05	7.09964e-05	0	0	0	0	0	0	0	0	0	0.000143201	0
Intrasporangium	0.0471988	0.0454428	0.0899669	0.0501108	0.0771816	0.0897789	0.0645025	0.0534116	0.118945	0.0632205	0.136361	0.0315051	0.0970116	0.184604	0.203288	0.20128	0.0124417	0.0338038	0.0421968	0.0331004	0.0120711	0.110542	0.107273	0.0665075	0.058856	0.0318471	0.0309341	0.0681366	0.0376319	0.0259998	0.011567	0.0630639	0.0497568	0.0494502	0.0910761	0.0695444
Iotrochota	0	0	0	0	0	0	0	0	0	0	0	0	0	0	0	0	0	0	0	0	0	0	0	0	0	0	0	0	0	0	0	0	0	0	0	7.21415e-05
Ipomoea	0.000157068	0.000201744	8.01844e-05	0	0	0	4.11543e-05	0	0	0	0	5.38319e-05	5.96627e-05	0.000246468	0	0	4.60121e-05	0.000132391	0.000749499	0.00045551	0	0	4.74869e-05	5.72847e-05	0.000354982	0.000108139	0	0.00061134	0.000446007	0.000213697	2.5422e-05	0	0.000411894	0.00027022	0.000143201	0.000216424
Ipomovirus	0	0	0	0	0	0	0	2.63176e-05	0	0	0	0	0	0	0	0	0	0	0	0	0	0	0	0	0	0	0	0	0	0	0	0	0	0	0	0
Ips	0	0	0	0	5.57268e-05	0	0	0	0	0	0	0	0	0	0	0	0	0	0	7.59183e-05	0	0	0	0	0	0	0	0	0	0	0	0	0	0	0	0
Ircinia	0	0	0	0	0.000111454	0	0	0	0	0	0	0	0	0	0	0	0	0	0	0	0	0	0	0	0	0	0	0	5.57509e-05	0	0	0	0	0	0	0
Iridomyrmex	0	0	0	0	0	0	0	0	0	0	0	0	0	0	0	0	0	0	0	7.59183e-05	0	0	0	0	0	0	0	0	0	0	0	0	0	0	0	0
Iridovirus	7.85338e-05	0	0	0	0.000278634	6.24332e-05	0	0	0	0	0	0	0	0	0	0.000102956	0	0	0	0	0	0	0	0	0	0	0	0	0	0	0	7.02271e-05	0	0	0	7.21415e-05
Irpex	0	0	0	0	5.57268e-05	0	0	0	0.000125602	0	0	0	0	0	0	0	0	0	0	0	0	0	0	0	0	5.40697e-05	0	0	0	0	0	0	0	0	0	0
Isaria	0	0	0	0.000120604	0.000445815	0	0	0	0	0	0	0	0	0	4.41547e-05	0	0	0	7.49499e-05	0.000151837	0	0	0	5.72847e-05	0	0	0	5.55763e-05	0	0	0	0	8.23788e-05	0	0	0
Isatis	0	0	0	0	0	0	1.37181e-05	0	0	0	0	1.3458e-05	0	0	0	0	0	0	0	0	0	0	0	0	0	0	0	5.55763e-05	0	0	0	0	0	0	0	0.000216424
Ischaemum	1.57068e-05	0	0	0	0	0	0	0	0	0	0	0	0	0	0	0	0	0	0	0	0	0	0	0	0	0	0	0	0	0	0	0	0	0	0	7.21415e-05
Ischnura	0	0	0	0	0	0	0	0	0	0	0	0	0	0	0	0	0	0	0	0	0	0	0	0	0	0	0	0	5.57509e-05	0	0	0	0	0	0	0
Isochrysis	3.14135e-05	0.000100872	0.000240553	6.03018e-05	0.000111454	0.0001873	0	5.26352e-05	6.28009e-05	5.19052e-05	0	1.3458e-05	0.000119325	0	4.41547e-05	0.000205913	3.68097e-05	0.000132391	0	0	0	5.38702e-05	0.000284921	0.000114569	0	0	7.26154e-05	0.000389034	5.57509e-05	0.000142465	7.62661e-05	0	0.000164758	0.000180146	0.000143201	0.000216424
Isoetes	0	0	0	0	0.000111454	0	1.37181e-05	2.63176e-05	0	0.00010381	0	6.72899e-05	5.96627e-05	0.000123234	0	0	0	0	0	0	0	0	0	0.000114569	0	0	7.26154e-05	0.000166729	0	0	0	0	0	0	0	0.000144283
Isopora	0	0	0	0	0	0	0	0	0	0	0	0	0	0	0	0	0	0	0	0	0	0	0	0	0	0	0	0	5.57509e-05	0	0	0	0	0	0	0
Isoptericola	0	0	0	0.000964828	0	0	0	0	0.000125602	5.19052e-05	0	0	0.000178988	0	0	0	1.84049e-05	8.82605e-05	0	0	0	0	0	0	0	0	0	0	0	0	0	0	0	0	7.16007e-05	0
Isosphaera	0.0508585	0.0493516	0.0679964	0.0517992	0.110172	0.106324	0.0225388	0.0240411	0.0891773	0.0947789	0.415235	0.0673706	0.11324	0.229092	0.0380614	0.0408223	0.0200429	0.0526032	0.116397	0.109854	0.0152934	0.173354	0.19104	0.205308	0.249339	0.292733	0.286322	0.231142	0.772039	0.874449	0.402482	0.198953	0.385697	0.396142	0.19769	0.205964
Ixodes	0.0030157	0.00274876	8.01844e-05	6.03018e-05	0.0037337	0	0.00237323	0.00168433	0	0.00223192	0	0.00222057	0.00465369	0.0061617	0.00269344	0	0.0034141	0	0	0.0028849	0	0.00630282	0.00531853	0.00624403	0.00823558	0.00616395	0.00769723	0.00883664	0.00981216	0.00975884	0.00376246	0.00533726	0.00724933	0.00576469	0.00451085	0.00548275
Ixonanthes	0	0	0	0	0	0	0	0	0	0	0	0	0	0	0	0	0	0	0	0	0	0	0	0	0	0	0	0	0	0	0	0	0	0	0	7.21415e-05
Jakoba	0	0	0	0	0	0	5.48724e-05	2.63176e-05	0	0	0	0	0	0	8.83095e-05	0	0	0	0	0	0	0	4.74869e-05	0	0	0	0	0	0	0	0	0	0	0	0	0
Janibacter	0.0750155	0.0778227	0.137757	0.0729651	0.108444	0.120933	0.11194	0.0985331	0.163722	0.10163	0.0852071	0.0522573	0.13275	0.137036	0.300782	0.324416	0.0292361	0.0665925	0.0708276	0.0546612	0.0212778	0.151591	0.148776	0.103513	0.0797289	0.0487709	0.0532997	0.0964249	0.0593747	0.0363997	0.0200326	0.0860984	0.0726581	0.0724189	0.138834	0.0911868
Janira	0	0	0	0	0	0	0	0	0	0	0	0	0	0	4.41547e-05	0	0	0	0	0	0	0	0	0	0	0	0	0	0	0	0	0	0	0	0	0
Jannaschia	0.0429266	0.0368939	0.0293475	0.0204423	0.0468105	0.0450143	0.0319632	0.0324891	0.0368013	0.0246031	0.0217518	0.0389743	0.055904	0.0237841	0.0401367	0.0394323	0.0250214	0.0286405	0.0421968	0.0321894	0.0254208	0.0565099	0.0519031	0.0599771	0.0638967	0.0789418	0.0866301	0.0602447	0.0646153	0.0614023	0.0381331	0.0584992	0.077436	0.0744005	0.060789	0.0618253
Janthinobacterium	0.0770102	0.0775705	0.0456249	0.0387137	0.0771259	0.0723601	0.0659977	0.0695837	0.0430814	0.040538	0.0564047	0.0743418	0.0897924	0.0538532	0.07705	0.0727902	0.121757	0.111561	0.0731511	0.0654416	0.21508	0.113882	0.102951	0.0988734	0.118209	0.223686	0.215305	0.100204	0.120199	0.179149	0.0759611	0.132729	0.137984	0.11052	0.105396	0.099916
Japyx	0	0	0	0	5.57268e-05	0	0	0	0	0	0	0	0	0	0	0	0	0	0	0	0	0	0	0	0	0	0	0	0	0	0	0	0	0	0	0
Jasminum	0	0	0	0	0	0	0	0	0	0	0	5.38319e-05	0	0	4.41547e-05	0	0	0	0	0	0	0	0	0	0	0	0	0	0	7.12324e-05	0	0	0	0	0	0.000144283
Jatropha	0.000125654	0	0	0	0	0.0001873	2.74362e-05	7.89528e-05	0	0	0	5.38319e-05	5.96627e-05	0.000123234	4.41547e-05	0	0	0	0	0	0	5.38702e-05	4.74869e-05	5.72847e-05	0.000212989	0	0	0	0	0	0	0	0	0	7.16007e-05	7.21415e-05
Jeongeupia	0	0	0	0	0	0	0	0	0	0	0	0	0	0	0	0	0	4.41302e-05	0	7.59183e-05	0	0	0	0	0	0	0	0	0	0	0	0	0	0	0	0
Jeotgalibacillus	0	0	0	6.03018e-05	5.57268e-05	0	0	0	0	5.19052e-05	0	0	0	0	0	0	0	0	0	0	0	5.38702e-05	0	0	0	0	0	0	0	0	0	0	8.23788e-05	0	7.16007e-05	0
Joinvillea	0	0	0	0	0	6.24332e-05	0	0	0	0	0	0	0	0	0	0	0	0	0	0	0	0	0	0	0	0	0	0	0	0	0	0	0	0	0	0
Jonesia	0.021958	0.0226205	0.0368047	0.022372	0.0251885	0.0330896	0.0328274	0.0264229	0.0478543	0.0261083	0.0192016	0.0156651	0.0269675	0.0204568	0.116701	0.115105	0.0108865	0.0224623	0.0159643	0.0133616	0.0147308	0.0351234	0.0330508	0.0258927	0.0235708	0.016275	0.0164111	0.0255095	0.0255897	0.0152437	0.00943158	0.022894	0.0243017	0.0244098	0.0350844	0.0238788
Jonquetella	0.00444501	0.00297572	0.00529217	0.00832164	0.00462533	0.00555655	0.00277105	0.00339497	0.00634289	0.00747435	0.00690058	0.00456225	0.00554863	0.0080102	0.00463625	0.00422122	0.00138957	0.00282434	0.00524649	0.00417551	0.00127871	0.00500993	0.00546099	0.00653046	0.00709964	0.00686685	0.00806031	0.00628013	0.00663436	0.00698077	0.00381331	0.00653112	0.00782598	0.00891725	0.00358004	0.00743057
Jungermannia	0	0	0	0	0	0	0	0	0	0	0	0	0	0	0	0	0	0	0	0	0	0	0	0	0	5.40697e-05	0	0	0	0	0	0	0	0	0	0
Juniperus	0	0	0	0	0	0	0	0	0	0	0	0	0	0	4.41547e-05	0	0	0	0	0	0	0	0	0	0	0.000108139	0	0	0	0	0	0	0	0	0	0
Kalanchoe	0	0	0	0	0	0	0	0	0	0	0	0	0	0	8.83095e-05	0	0	0	0	0	0	0	0	0	0	0	0	0	0	0	0	0	0	0	0	0
Kalidium	0	0	0	0	0	0	0	0	0	0	0	0	0	0	0	0	0	0	0	0	0	0	0	0	0	0	0	0	0	0	5.08441e-05	0	0	0	0	0
Kallichroma	0	0	0	0	0.000111454	0	0	1.31588e-05	0	0	0	0	5.96627e-05	0	0	0	0	4.41302e-05	0	0	0	0	0	5.72847e-05	0	0	0	0	0	0	0	0	0	0	0	0
Kallymenia	0	0	0	0	0	0	0	0	0	0	0	2.69159e-05	0	0	0	0	0	0	0	0	0	0	0	0	0	0	0	0	0	0	0	0	0	0	0	0
Kandelia	0	0	0	0	0	0	0	0	0	0	0	0	0	0	0	0	0	0	0	0	0	5.38702e-05	0	0	0	0	0	0	5.57509e-05	0	5.08441e-05	0	8.23788e-05	0.000180146	0	0
Kangiella	0.0212984	0.0207544	0.0121078	0.0141709	0.0173868	0.0159829	0.0296585	0.0343313	0.0111786	0.0107963	0.0171014	0.0170512	0.0304876	0.0340126	0.031394	0.0292396	0.0346011	0.0285523	0.0162641	0.0134375	0.00491026	0.0248342	0.0245982	0.0240023	0.0244227	0.0276296	0.0259963	0.0217303	0.032001	0.0292053	0.0308369	0.0266161	0.0298211	0.0246801	0.020979	0.0230853
Kareius	0	0	0	0	0	0	0	0	0	0	0	0	0	0	0	0	0	0	0	0	0	0	0	0	0	0	0	0	0	0	0	0	0	0	7.16007e-05	0
Karenia	9.42405e-05	0	0	0	0.00016718	0.0001873	5.48724e-05	7.89528e-05	0.000314005	5.19052e-05	0.000450038	0.000121122	0.000357976	0.000246468	4.41547e-05	0.000154435	6.4417e-05	4.41302e-05	0.000524649	7.59183e-05	5.11485e-05	0.00010774	0.000427382	0.000400993	0.000354982	0.000378488	0.000217846	0.000444611	0.000278755	0.000356162	0	0.00049159	0.000494273	0.00027022	0.000143201	0.000432849
Karlodinium	0.000141361	0.00012609	0.000160369	6.03018e-05	0.00016718	0.0001873	4.11543e-05	7.89528e-05	0.000251204	0.00010381	0.000450038	9.42058e-05	0.000298314	0	8.83095e-05	0.000102956	5.52146e-05	0.000132391	0.000449699	7.59183e-05	5.11485e-05	0.000323221	0.000332408	0.000229139	7.09964e-05	0.000486627	0	0.000222305	0.000223004	0	0.00012711	0.000421363	0.000164758	0.000630512	0.000214802	0.000360707
Katharina	0	0	0	6.03018e-05	0	0	0	0	0	0	0	0	0	0	0	0	0	0	0	0	0	0	0	0	0	0	0	0	0	0	0	0	0	0	0	0
Kempynus	0	0	0	0	5.57268e-05	0	0	0	0	0	0	0	0	0	0	0	0	0	0	0	0	0	0	0	0	0	0	0	0	0	0	0	0	0	0	0
Kentrochrysalis	0	0	0	0	0	0	0	0	0	0	0	0	0	0	0	0	0	0	0	0	0	0	0	0	0	0	0	0	0	0	0	0	0	0	0	7.21415e-05
Kermadecia	0	0	0	0	0	0	0	0	0	0	0	0	0	0	0	0	0	0	0	0	0	0	0	0	0	0	0	0	0	0	0	0	0	0	7.16007e-05	0
Kernia	0	0	0	0	0	0.0001873	0	0	0	0	0	0	0	0	0	0	0	0	0	0	0	0	0	0	0	0	0	0	0	0	0	0	0	0	0	0
Keteleeria	0	0	0	0	0	0	0	0	0	0	0	0	0	0	0	0	0	0	0	0	0	0	0	0	0	5.40697e-05	0	0	5.57509e-05	0	0	0	0	0	0	0
Ketogulonicigenium	0.0102722	0.011802	0.00857973	0.00844225	0.0179998	0.0163575	0.00845034	0.00772422	0.0173959	0.0118863	0.0229519	0.0125832	0.0174812	0.021073	0.0165139	0.0143624	0.00928525	0.0107678	0.0146902	0.01488	0.0122756	0.0191239	0.0190422	0.0230284	0.0237128	0.0275756	0.0283926	0.0236199	0.0220774	0.0274245	0.0112874	0.0241581	0.0291621	0.027112	0.0199766	0.0226524
Kibdelosporangium	0.000251308	0.000302616	0.0010424	0.000482414	0.000278634	0.000624332	5.48724e-05	0.000144747	0.00182123	0.000570957	0.000450038	5.38319e-05	0.000178988	0.000985871	0.000662321	0.000411826	0.000386502	0.000970865	0.000374749	0	0.000102297	0.000323221	0.000237434	0.000286423	7.09964e-05	0.000378488	0.000217846	0	0.000223004	0	0.000101688	0.000210681	0.000247136	0	0.000286403	0.000144283
Kibramoa	0	0	0	0	0	0	0	0	0	5.19052e-05	0	0	0	0	0	0	0	0	0	0	0	0	0	0	0	0	0	0	0	0	0	0	0	0	0	0
Kikihia	0	0	0	0	0	0	0	0	0	0	0	0	0	0	0	0	0	0	0	7.59183e-05	0	0	0	0	0	0	0	0	0	0	0	0	0	0	0	0
Kineococcus	0.142664	0.140767	0.336614	0.198152	0.218393	0.254415	0.186511	0.162353	0.396839	0.260564	0.0931578	0.0939501	0.253566	0.138268	0.613265	0.634315	0.0703986	0.175329	0.136784	0.120938	0.0588208	0.272314	0.283876	0.208688	0.163718	0.10549	0.112554	0.19385	0.142109	0.0916048	0.0517339	0.19186	0.15792	0.161321	0.260627	0.186558
Kinetoplastibacterium	0	0	0	0	0	0	0	0	0	0	0	0	0	0	0	0	0	0	0	0	0	0	0	0	0	0	0	0	0	0	0	7.02271e-05	0	0	0	0
Kingella	0.00281151	0.00330355	0.00392904	0.00319599	0.00462533	0.00399572	0.00444466	0.0057504	0	0.00259526	0.00375031	0.00378169	0.00459403	0.00665463	0.00609335	0.00416974	0.00441716	0.00419237	0.00404729	0.00212571	0.00184135	0.00549476	0.00417884	0.00538476	0.00447277	0.00719127	0.00726154	0.00439053	0.0061326	0.00840542	0.0044997	0.00646089	0.00724933	0.00459373	0.00501205	0.00483348
Kitasatospora	0.0201361	0.0183587	0.163737	0.0760405	0.0876026	0.092963	0.0258312	0.0221594	0.18947	0.11497	0.151363	0.0109817	0.0944461	0.2477	0.145225	0.149287	0.0202729	0.135039	0.0872417	0.0634677	0.013759	0.0965354	0.0988676	0.0728661	0.0501944	0.0324418	0.0352911	0.0686368	0.0361266	0.0277806	0.00483019	0.0645387	0.0402008	0.0414337	0.0754672	0.0709872
Kladothrips	0	0	0	0	0	0	0	0	0	0	0	0	0	0	0	0	0	0	0	0	0	0	0	0	0	0	0	5.55763e-05	0	0	0	0	0	0	7.16007e-05	0
Klebsiella	0.108047	0.166666	0.0725669	0.096905	0.0745068	0.0771674	0.173479	0.253583	0.0705254	0.059691	0.0285024	0.255338	0.0838858	0.0358611	0.107428	0.0926608	0.174818	0.0876427	0.0675298	0.0506375	0.109714	0.0831756	0.0789706	0.0783655	0.0868285	0.103003	0.0974498	0.088811	0.10208	0.0903939	0.540854	0.0931211	0.104786	0.0881817	0.0805508	0.0870748
Klebsormidium	0	7.56539e-05	0	0	5.57268e-05	0	2.74362e-05	0	6.28009e-05	0	0	0	5.96627e-05	0	4.41547e-05	0	1.84049e-05	0	7.49499e-05	0	5.11485e-05	0	0	0	7.09964e-05	5.40697e-05	0	0	0	0	0	0.000140454	0	9.00732e-05	0	0
Kluyvera	0	0	8.01844e-05	0.000180905	0	0.000124866	0	0.00122377	6.28009e-05	0.00010381	0.000150013	0	0	0	4.41547e-05	0	0.00748157	0	7.49499e-05	0	0	0	0	5.72847e-05	0	0	0.000145231	0	0.000167253	7.12324e-05	0.0032286	0.000140454	0.000164758	9.00732e-05	0	0
Kluyveromyces	0.00169633	0.00287485	0.0117871	0.0205026	0.0102537	0.00867821	0.00183822	0.00142115	0.00138162	0.00316622	0.000450038	0.0018572	0.00262516	0.00172527	0.00362069	0.00365496	0.00452759	0.00617823	0.0379996	0.0431975	0.00163675	0.0030706	0.00246932	0.00400993	0.00596369	0.00313604	0.00196061	0.00466841	0.00496183	0.0046301	0.00317776	0.00400294	0.00370704	0.00306249	0.00400964	0.00447277
Kocuria	0.0214397	0.0204013	0.0313521	0.0196584	0.0286436	0.0320907	0.0243496	0.0220673	0.0368013	0.0221116	0.0160513	0.0124352	0.0338884	0.0204568	0.141074	0.151295	0.0102607	0.0232125	0.0173134	0.0129061	0.0176462	0.0385711	0.0367073	0.0273248	0.0219379	0.0188163	0.0180812	0.0244536	0.0261472	0.0151725	0.00569454	0.0230345	0.0258669	0.0254907	0.0337239	0.024961
Koerneria	3.14135e-05	0	0	0	0	0	0	0	0	0	0	0	0	0	0	0	0	0	0	0	0	0	0	0	0	0	0	0	0	0	0	0	0	0	0	0
Kordia	0.00856018	0.00920456	0.0117871	0.00777893	0.0129843	0.00948985	0.00862868	0.00869797	0.00728491	0.00679958	0.024002	0.01728	0.0126485	0.0124466	0.00618166	0.00648626	0.00756439	0.00917909	0.0102681	0.00797142	0.00199479	0.0129289	0.0123466	0.0171281	0.0244937	0.0217901	0.0192431	0.0172842	0.0173385	0.0360436	0.01205	0.0172759	0.0176291	0.014772	0.0187594	0.0159433
Kosmotoga	0.0119528	0.0108437	0.0153954	0.0130252	0.0119255	0.0117999	0.00880701	0.00742156	0.0137534	0.0263159	0.0132011	0.0106991	0.0116939	0.00813344	0.0102439	0.00957495	0.00424232	0.00564867	0.00764489	0.00683265	0.00424533	0.0104508	0.010827	0.0107695	0.0114304	0.0140041	0.0133612	0.011282	0.0132687	0.0126081	0.00976206	0.0141156	0.0143339	0.0155827	0.0099525	0.0114705
Kosteletzkya	0	0	0	0	0	0	0	0	0	0	0	0	0	0	0	0	0	0	0	0	0	0	0	0	0	0	0	0	0	0	0	0	0	9.00732e-05	0	0
Kozakia	0	0	0	0	0	0	0	2.63176e-05	0	0	0	0	0	0	0	5.14782e-05	0	0	0	0	0	0	0	0	0	0	0	0	0	0	0	7.02271e-05	0	0	0	0
Kradibia	0	0	0	0	0	0	0	0	0	0	0	0	0	0	0	0	0	0	0	0	0	0	4.74869e-05	5.72847e-05	0	0	0	0	0	0	0	0	0	0	0	0
Kribbella	0.256428	0.24817	0.503157	0.272564	0.301538	0.318909	0.362487	0.303047	0.611116	0.341121	0.23627	0.158885	0.363107	0.384613	0.567432	0.579748	0.123782	0.271975	0.196144	0.153051	0.0532456	0.373051	0.382839	0.254573	0.203902	0.127118	0.125334	0.235477	0.139935	0.105424	0.0677243	0.218617	0.176867	0.188343	0.322919	0.245425
Kryptoperidinium	0	0	0	0	0	0.000124866	0	7.89528e-05	0	0	0	0	0	0	0.000132464	0	0	0	0	0	0	0	0	0.000171854	0.000141993	5.40697e-05	0	0	5.57509e-05	0	0	0	0	0	0	7.21415e-05
Ktedonobacter	0.214507	0.212588	5.95722	6.42129	0.30059	0.313789	0.192273	0.177275	4.21853	0.97452	0.790716	0.204575	0.383035	0.796214	0.307847	0.331417	0.0679783	0.130052	0.221702	0.220391	0.042709	0.433979	0.499277	0.286538	0.280862	0.247207	0.240139	0.322398	0.261528	0.250026	0.12767	0.294813	0.265589	0.325885	0.248025	0.339281
Kukulcania	0	0	0	0	0	0	0	0	0	0	0	0	0	0	0	0	0	4.41302e-05	0	0	0	0	0	0	0	0	0	0	0	0	0	0	0	0	0	0
Kuraishia	0	0	8.01844e-05	0.000180905	5.57268e-05	0	0	0	0	0	0	0	0	0	0	0	0	0	0	0.000151837	0	0	0	0	0	0	0	0	0	0	0	0	0	0	0	0
Kurthia	1.57068e-05	0	0.000320738	6.03018e-05	0	0	4.11543e-05	2.63176e-05	0	0.000467147	0.000150013	0	0.000178988	0	4.41547e-05	0.000102956	9.20243e-06	8.82605e-05	0	7.59183e-05	5.11485e-05	0.00010774	0.000142461	0	0	5.40697e-05	0	0	0.000111502	0.000142465	0	0	0.000164758	0	0.000143201	7.21415e-05
Kutzneria	0	7.56539e-05	0.000160369	0	0.000334361	0.000124866	0.000150899	0.000144747	0.00150722	0.00114191	0.000750063	0	0.000238651	0.000985871	8.83095e-05	0.000154435	0.000128834	0.000485433	0.0001499	0.000303673	0	0.000269351	0.000237434	0.000114569	0	0.000324418	0.000217846	0.000333458	0.000167253	0	0	0	0.000247136	0.000360293	0.000214802	0.000360707
Kytococcus	0.0317433	0.0308164	0.0465872	0.0249649	0.0370583	0.0426419	0.0486306	0.0380947	0.0582165	0.036126	0.0223519	0.0216808	0.0434344	0.0332732	0.157147	0.182233	0.0129018	0.0228595	0.0276565	0.015791	0.00982052	0.0482677	0.0509059	0.0360321	0.0282565	0.0200599	0.0225108	0.0367915	0.0257569	0.0180218	0.0122788	0.0316022	0.0307273	0.0293639	0.0492613	0.0323194
L5-like viruses	0	0.000176526	0	0	0.000612995	0	0	0	0	0.000674768	0	1.3458e-05	0.000298314	0.000123234	8.83095e-05	0.000154435	0.00211656	0	0.000449699	0.000986938	0	0	0	5.72847e-05	0	0	0	5.55763e-05	5.57509e-05	0	5.08441e-05	0	8.23788e-05	9.00732e-05	0.000143201	7.21415e-05
Labrenzia	0.0921515	0.0862455	0.0383282	0.0325027	0.101311	0.0914022	0.0584939	0.0536747	0.0677622	0.0475452	0.134561	0.0823493	0.127499	0.145786	0.0709125	0.067488	0.0435551	0.055913	0.0840188	0.078044	0.0441412	0.118191	0.118575	0.138744	0.146181	0.188271	0.19381	0.145999	0.138485	0.118887	0.075478	0.128375	0.178762	0.156457	0.143846	0.147674
Lacazia	0	0	0	0	0	0	2.74362e-05	0	0	0	0	0	0	0	0	0	0	0	0	0	0	0	0	0	0	0	0	0	0	0	0	0	0	0	0	0
Laccaria	0.00799474	0.00832193	0.00898066	0.00892466	0.0137088	0.0120496	0.00633776	0.00752683	0	0.00410051	0.00780065	0.00495253	0.00668222	0.0141719	0.00512195	0.0051993	0.0045368	0.00476607	0.0201615	0.021333	0	0.00915794	0.00850015	0.0281841	0.0168971	0.00897557	0.00733415	0.0331235	0.0166695	0.0185204	0.0108298	0.0137645	0.00889691	0.0100882	0.0372324	0.0293616
Laceyella	0	0	0.000400922	0	0.000668722	0.000874065	0	0	0	0	0	0	0	0	0	0	0	0	0	0	0	5.38702e-05	0	0	0	0	0	5.55763e-05	5.57509e-05	0	0	0	0	0	0	0
Lachancea	0.000785338	0.000277398	0.00144332	0.0033166	0.00284207	0.00274706	0.000274362	0.000789528	0	0.000778578	0.00105009	0.000484487	0.000775615	0	0.00114802	0.00113252	0.000717789	0.00127978	0.00554629	0.00645306	0.000153446	0.00118514	0.00137712	5.72847e-05	0.00156192	0.00200058	0.00145231	0.0011671	0.00206278	0.00178081	0.000762661	0	0.00164758	0.00108088	0.00128881	0.00158711
Lachnocaulon	0	0	0	0	0	0	0	0	0	0	0	0	0	0	0	0	0	0	0	0	0	0	0	0	7.09964e-05	0	0	5.55763e-05	0	0	0	0	0	0	0	7.21415e-05
Lacistema	0	0	0	0	0	0	0	0	0	0	0	0	0	0	0	0	0	0	0	0	0	0	0	0	0	0	0	0	0	7.12324e-05	0	0	0	0	0	0
Lacrymaria	0	0	0	0	0	0	0	0	0	0	0	0	0	0	0	0	0	0	0	0	0	0	0	0	0	0	0	0	0.000111502	0	0	0	0	0	0	0
Lactobacillus	0.141345	0.124552	0.707307	1.40829	0.171249	0.210462	0.122667	0.11335	0.188905	0.290825	0.0508542	0.161778	0.121891	0.0521279	0.113875	0.111605	0.0736194	0.0587373	0.111226	0.0906465	0.0254208	0.139308	0.128499	0.130781	0.133686	0.129281	0.130417	0.134661	0.130513	0.133489	0.134279	0.131254	0.146387	0.161952	0.114848	0.13274
Lactococcus	0.0149685	0.0170726	0.0596572	0.105347	0.0197273	0.0255976	0.0157621	0.0119482	0.0298304	0.0424585	0.00570048	0.0178453	0.0145577	0.00295761	0.0166905	0.0182748	0.00779445	0.00772279	0.0128164	0.0114637	0.00209709	0.0154608	0.0151483	0.0167844	0.0165422	0.013193	0.0143052	0.0153946	0.0165023	0.0138903	0.0140584	0.0140454	0.015652	0.0207168	0.0148213	0.0155826
Lactuca	0	0	0	0	5.57268e-05	0.000124866	0	0	0	0	0	0	0	0.000123234	0	0	0	0	0	0	0	0	0	0	7.09964e-05	0	0	0	5.57509e-05	0	0	0	0	0	0.000214802	7.21415e-05
Laevapex	0	0	0	0	0	0	0	0	6.28009e-05	0	0	0	0	0	0	0	0	0	0	0	0	0	0	0	0	0	7.26154e-05	0	0	0	0	0	0	0	0	0
Lagenidium	6.2827e-05	5.04359e-05	0	0	0	0	0	2.63176e-05	0	5.19052e-05	0.000150013	1.3458e-05	5.96627e-05	0	0	0	0	0	0	0	0	0	9.49737e-05	0	0	0	0	5.55763e-05	0	0	0	0	8.23788e-05	0	0.000214802	7.21415e-05
Lagenorhynchus	0	0	0	0	5.57268e-05	0	0	0	0	0	0	0	0	0	0	0	0	0	0	0	0	0	0	0	0	0	0	0	0	0	0	0	0	0	0	0
Lagoa	0	0	0	0	0	0	0	0	0	0	0	0	0	0	0	0	0	0	0	0	0	0	0	0	7.09964e-05	0	0	0	0	0	0	0	0	0	0	0
Lagopus	0	0	0	0	0	0	0	0	0	0	0	0	5.96627e-05	0	0	0	0	0	0	0	0	0	0	0	0	0	0	0	0	0	0	0	0	0	0	0
Lagothrix	0	0	0	0	0	0	0	0	0	0	0	0	0	0	0	0	0	0	0	0	0	0	0	0	0	0	0	5.55763e-05	0	0	0	0	0	0	0	0
Lama	3.14135e-05	0	0	0	0.000111454	0.000124866	2.74362e-05	2.63176e-05	0	5.19052e-05	0	2.69159e-05	0	0	0	0	0	0	0	0	0	0	0	5.72847e-05	0	5.40697e-05	7.26154e-05	5.55763e-05	5.57509e-05	0	0	7.02271e-05	0	0	0	0.000144283
Lambda-like viruses	0.000879578	0.00128612	0.00168387	0.00627138	0.000835902	0.000749198	0.000370388	0.00114482	0.00163282	0.00150525	0.000150013	1.3458e-05	0.00107393	0.00110911	0.000485702	0.000617739	0.00593556	0.00516324	0.0020986	0.00151837	0.00562634	0.00118514	0.00113968	0.00229139	0.00170391	0.000973255	0.000798769	0.000833645	0.000947766	0.000569859	0.000660973	0.000842725	0.000494273	0.00027022	0.00121721	0.00144283
Laminaria	9.42405e-05	0	0	0	0.000390088	0.000124866	2.74362e-05	0.0002237	0	0.00010381	0	0	0.000119325	0	0	0.000205913	1.84049e-05	4.41302e-05	0	7.59183e-05	0	0.000323221	0.000142461	5.72847e-05	0	0.000108139	7.26154e-05	0.000111153	0.000111502	0.000142465	5.08441e-05	0	0	0.000540439	7.16007e-05	0
Lamium	0	0	0	0	5.57268e-05	0	0	0	0	0	0	0	0	0	0	0	0	0	0	0	0	0	0	0	0	0	0	0	0	0	0	0	0	0	0	0
Lampetra	0	0	0	0	0	0	0	0	0	0	0	0	0	0	0	0	0	0	0	7.59183e-05	0	5.38702e-05	0	0	0	5.40697e-05	0	0	0	7.12324e-05	0	7.02271e-05	0	0	0	0
Lampris	0	0	0	0	0	0	0	0	0	0	0	0	0	0	0	0	0	0	7.49499e-05	0	0	0	0	0	0	0	0	0	5.57509e-05	0	0	0	0	0	0	0.000144283
Lamprocystis	0	0	0	0	0	6.24332e-05	0	0	0	0	0	2.69159e-05	0	0	0	0	0	0	0	0	0	0	4.74869e-05	0	7.09964e-05	0	0	0	0	0	0	7.02271e-05	0	0	0	0
Lapara	0	0	0	0	0	0	0	0	0	0	0	0	0	0	0	0	0	0	0	0	0	0	0	0	0	0	0	0	0	0	0	0	8.23788e-05	0	0	0
Laribacter	0.0237015	0.0178543	0.0138719	0.0129046	0.0171639	0.0177935	0.0248023	0.0310285	0.0147582	0.0128206	0.0208517	0.0179664	0.025297	0.0287135	0.0365601	0.0247096	0.0246257	0.0212266	0.0195619	0.0145763	0.0269041	0.0245648	0.0214166	0.0270384	0.0293925	0.0337936	0.0384861	0.0253428	0.0277082	0.0349039	0.0174141	0.033709	0.0320453	0.0277425	0.021337	0.023951
Larimichthys	0	0	0	0	0	0	0	0	0	0	0	0	0	0	0	0	0	0	0	0	0	5.38702e-05	0	0	0	0	0	0	0	0	0	0	0	0	0	0
Larix	0	0	0	0	0	0	0.000109745	0	0	0	0	0	0	0	0	0	0	0	0	0	0	0	0	0	0	0	0	0	0	0	0	0	0	0	0	7.21415e-05
Larrea	0	0	0	0	0	0	0	0	0	0	0	0	0	0	0	0	0	0	0	0	0	0	0	0	0	0	0	0	0	0	0	0	0	0	0	7.21415e-05
Lasiocampa	0	0	0	0	0	0	0	0	0	0	0	0	0	0	0	0	0	0	0	0	0	0	0	0	0	0	0	0	0	0	2.5422e-05	0	0	0	0	0
Lasiocnemus	0	0	0	0	0	0	0	0	0	5.19052e-05	0	0	0	0	0	0	0	0	0	0	0	0	0	0	0	0	0	0	0	0	0	0	0	0	0	0
Lasionemopoda	0	0	0	0	0	0	0	0	0	0	0	0	5.96627e-05	0	0	0	0	0	0	0	0	0	0	0	0	0	0	0	0	0	0	0	0	0	0	0
Laternula	0	0	0	0	0	0	0	0	0	0	0	0	0	0	0	0	0	0	0	0	0	0	4.74869e-05	0	0	0	0	0	0	0	0	0	0	0	0	0
Lates	0	0	0	0	5.57268e-05	0	0	0	0	0	0	0	0	0	0	0	0	0	0	0	0	0	0	0	0	0	0	0	0	0	0	0	0.000164758	0	0	0
Lathyrus	3.14135e-05	0	0	0	0	0	0	0	0	0	0	4.03739e-05	0	0	0	5.14782e-05	0	0	0	0	0	0	4.74869e-05	0	0	0	0	0	0	0	0	0.000140454	0	0	0	0
Latimeria	0	0	0	0	0	0	0	0	0	0	0	0	0	0	0	0	1.84049e-05	0	0	0	0	0	0	0	0	0	0	0	0	0	0	0	0	0	0	0
Latrodectus	0	0.00287485	8.01844e-05	0	0	0	0	0	0	5.19052e-05	0	0.00150729	0.000119325	0	4.41547e-05	0	0	0	0	0	0	0	0	0	0	5.40697e-05	0	0	0.000167253	7.12324e-05	0	7.02271e-05	0	0	0.000214802	0
Laurencia	0	0	0	0	0	6.24332e-05	0	0	0	0	0	0	0	0	0	0	0	0	0	0	0	0	9.49737e-05	0	0	0	0	0	0	0	0	0	0	0	0	0
Lautropia	0.00229319	0.00181569	0.00481107	0.00428143	0.00785748	0.00736712	0.00256528	0.00214488	0.00558928	0.00467147	0.0129011	0.00188412	0.0110376	0.0216892	0.0167346	0.0170393	0.00368097	0.00781105	0.00764489	0.0070604	0.00572864	0.00964277	0.00968732	0.0100821	0.0109334	0.0144907	0.0140148	0.0107818	0.0110944	0.0121807	0.00167785	0.0117982	0.00881453	0.00900732	0.0102389	0.00988338
Lawsonia	0.00819893	0.00890194	0.0122682	0.0112161	0.0110896	0.0120496	0.00541865	0.00821109	0.011367	0.0115749	0.00540045	0.0118296	0.0128275	0.00332732	0.00622582	0.00725843	0.00610121	0.00675193	0.00899399	0.00774367	0.00286432	0.0122824	0.0123941	0.0150659	0.0159032	0.0161668	0.0135791	0.0158948	0.0137147	0.0152437	0.013855	0.0150988	0.0173819	0.0163033	0.0145349	0.0139954
Leadbetterella	0.0134136	0.0151308	0.0138719	0.0118794	0.0241854	0.0234124	0.0136769	0.016159	0.0113042	0.0132877	0.0366031	0.0285444	0.0233878	0.0181154	0.0130698	0.0124577	0.0160674	0.0167695	0.0207611	0.0186	0.00199479	0.0226794	0.0225088	0.0346572	0.0484905	0.0393628	0.0364529	0.0325122	0.0379106	0.0480819	0.0227019	0.026897	0.0277616	0.0254006	0.0443924	0.0312373
Leavenworthia	0	0	0	6.03018e-05	0	0	0	0	0	0	0	0	0	0	0	0	1.84049e-05	0	0	0	0	0	0	0	0	0	0	0	0	0	0	0	0	0	0	0
Lecanicillium	6.2827e-05	0	0	0.000783923	0.00328788	0.00312166	8.23085e-05	0	6.28009e-05	0.000155716	0	0	0	0	0	0.000154435	3.68097e-05	8.82605e-05	7.49499e-05	0.000227755	0	0.00010774	0	0	0	0	0	0	0.000278755	0	0	0	0.000164758	0	0	0
Lecanora	0	0	0	0	5.57268e-05	0	0	0	0	0	0	0	0	0	0	0	0	0	0	0	0	0	0	0	0	0	0	0	0	0	0	0	0	0	0	0
Lechevalieria	0.000345549	0.000327834	0.0020848	0.000904527	0.000390088	0.000686765	0.000617314	0.000184223	0	0.000519052	0	5.38319e-05	0.00101427	0.000985871	0.00172203	0.00205913	0.000110429	0	0	7.59183e-05	0	0.000754183	0.000807277	0.000400993	0.000567971	0.000216279	0.000145231	0.000111153	0.000278755	0	0.00025422	0	0	0	0.000716007	0
Leclercia	0	0	0	0	0	0	0	0	0	0	0	0	0	0	4.41547e-05	0	0.00129754	0.000750214	0	0	0.000255743	0	0	0	0	0	0	0	0	0	0	0	0	0	0	0
Lecythium	0	0	0	0	0	0	0	0	0	0	0	0	0	0	0	0	0	0	0	0	0	0	4.74869e-05	0	0	0	0	0	0	0	0	0	0	0	0	0
Leeuwenhoekiella	0.016979	0.0169213	0.0148341	0.0137488	0.0281978	0.0248484	0.0186292	0.0201724	0.0166422	0.0162982	0.0319527	0.0336988	0.0329338	0.0128163	0.0190307	0.0172452	0.0197852	0.025419	0.0217355	0.0209535	0.00342695	0.0280664	0.0302016	0.0394692	0.0474966	0.041093	0.0395028	0.0366248	0.0384681	0.076931	0.0211766	0.0345517	0.0345167	0.030805	0.0435332	0.0378021
Legionella	0.135078	0.136152	0.0788213	0.0715179	0.0942341	0.0877811	0.130322	0.143944	0.0594097	0.0573033	0.0759063	0.119668	0.128394	0.0940275	0.127033	0.113304	0.138174	0.0879957	0.0844685	0.0783477	0.0317121	0.108387	0.111974	0.12511	0.131769	0.247693	0.227867	0.125603	0.390312	0.345192	0.594062	0.125285	0.254798	0.166996	0.105253	0.114994
Lehmannia	0	0	0	0	0	0	0	0	0	0	0	0	0	0	0	0	0	0	0	0	0	0	0	0	0	0	0	0	0	0	0	0	0	0	0	7.21415e-05
Leifsonia	0.0414972	0.0402227	0.0732084	0.0396786	0.0698257	0.0712987	0.0724178	0.0629649	0.0847185	0.041628	0.0229519	0.0300786	0.0693281	0.0464592	1.00373	1.12356	0.0863648	0.147969	0.0335026	0.0246735	0.188687	0.0948655	0.0966357	0.0632423	0.0464316	0.0367674	0.039648	0.0528531	0.148465	0.0402463	0.0180242	0.0401699	0.105527	0.0732295	0.0914341	0.043357
Leiobunum	0	0	0	0	0	0	0	0	0	5.19052e-05	0	0	0	0	0	0	0	0	0	0	0	5.38702e-05	0	0	0	0	0	0	0	0	0	0	0	0	0	0
Leiolepis	0	0	0	0	5.57268e-05	0	0	0	0	0	0.000150013	0	0	0	0	0	0	0	0	0	0	0	0	0	0	5.40697e-05	7.26154e-05	0	5.57509e-05	0	0	0	0	0	0	0
Leiopathes	0	0	0	0	0	0	0	0	0	0	0	0	0	0	0	0	0	0	0	0	0	0	0	0	0	0	0	0	5.57509e-05	0	0	0	0	0	0	0
Leiothecium	0	0	0	0	0	0	0	0	0	0	0	0	0	0	0	0	0	0	0	0.000151837	0	0	0	0	0	0	0	0	0	0	0	0	0	0	0	0
Leishmania	0.00438218	0.00292528	0.000561291	0.000844225	0.0045696	0.000686765	0.00246926	0.00227647	0.000502407	0.00332193	0.000300025	0.0030415	0.00536964	0.00061617	0.00189865	0.00169878	0.00210736	0.000220651	0.0001499	0.00409959	0.000204594	0.00102353	0.000522355	0.000400993	0.000993949	0.00800232	0.000944	0.000555763	0.00819539	0.0111835	0.00561827	0.00147477	0.010215	0.00540439	0.00673047	0.000649273
Leisingera	0	0	0	0	0	0	0	0	0	0	0	0	0	0	0	0	0	0	0	0	0	0	0	0	7.09964e-05	0	0	0	0	0	0	0	0	0	0	0
Leminorella	0	0	0	0	0	0	0	0	0	0	0	0	0	0	0	0	0	4.41302e-05	0	0	0	0	0	0	0	0	0	0	0	7.12324e-05	0	7.02271e-05	0	0	0	0
Lemna	0	0	0	0	0	0	0	0	0	0	0	0.000107664	0	0	0	0	0	0	0	0	0	0	0	0	0	0	0	0	5.57509e-05	0	2.5422e-05	7.02271e-05	8.23788e-05	0	0.000143201	0
Lemur	0	0	0	0	0	0	2.74362e-05	0	0	0	0	0	0	0	0	0	0	0	0	0	0	0	0	0	0	0	0	0	0	0	0	0	0	0	7.16007e-05	0
Lens	0	2.5218e-05	0	0	0	0	0	0	0	0	0	2.69159e-05	5.96627e-05	0	0	0	9.20243e-06	4.41302e-05	7.49499e-05	0	0	5.38702e-05	0	0	0	0.000108139	0	0.000166729	0	0.000356162	0	0	0	0	0	7.21415e-05
Lentinula	0	0.000100872	0	0.000120604	0.000334361	0	0	2.63176e-05	0	5.19052e-05	0.000300025	0	5.96627e-05	0.000123234	0	0	4.60121e-05	0	0.00022485	0.000379592	0	0	0	5.72847e-05	0	0	0	0.000166729	0	7.12324e-05	0	0	0	0	0.000286403	7.21415e-05
Lentisphaera	0.0252879	0.0230492	0.0128295	0.0104322	0.0264702	0.0299679	0.0141434	0.0123035	0.0168935	0.0204507	0.0408034	0.0344928	0.0276238	0.0223053	0.00940496	0.0106045	0.0100767	0.0127095	0.0222601	0.024142	0.00424533	0.0312986	0.0346654	0.0401566	0.0445147	0.0429854	0.0410277	0.0435163	0.0874175	0.0985144	0.0909601	0.0403103	0.0507453	0.0484594	0.0357288	0.0383793
Lentzea	0	0	0	0	0	6.24332e-05	0	0	0	0	0	0	0	0	0	0	1.84049e-05	0	0	0	0	0	0	0	0	0	0	0	0	0	0	0	0	0	0	0
Leohumicola	0	0	0	6.03018e-05	0	0	0	0	0	0	0	0	0	0	0	0	0	0	0	0	0	0	9.49737e-05	0	0	0	0	0	0	0	0	0	0	0	0	0
Leopoldius	0	0	0	0	5.57268e-05	0	0	0	0	0	0	0	0	0	0	0	0	0	0	0	0	0	0	0	0	0	0	0	0	0	0	0	0	0	0	0
Lepeophtheirus	0.000219895	0.00284963	0.000160369	0	0.00016718	0.0001873	5.48724e-05	7.89528e-05	0	0.000259526	0	0.00157458	0.000298314	0.000123234	0	0	6.4417e-05	0	0	0.000531428	0	0	0	0.000744701	0	0.000378488	0	0	0.000334506	0	0.000152532	0.000210681	0.000329515	0.000360293	0.000358004	0.000288566
Lepidium	0	0	0	0	0	0	0	0	0	5.19052e-05	0	0	0	0	0	0	0	0	0	0	0	5.38702e-05	0	0	0	0	0	5.55763e-05	0.000167253	0.000142465	0	0	0	9.00732e-05	0	0
Lepidochitona	0	0	0	0	0	0	0	0	0	5.19052e-05	0	0	0	0	0	0	0	0	0	0	0	0	0	0	0	0	0	0	0	0	0	0	0	0	0	0
Lepidonotothen	0	0	0	0	0	0	0	0	0	0	0	0	0	0	0	0	0	0	0	0	0	0	4.74869e-05	0	0	0	0	0	0	0	0	0	0	0	0	0
Lepidophyma	0	0	0	0	0	0	0	0	0	0	0	0	0	0	0	0	0	0	0	0	0	0	0	5.72847e-05	0	0	0	0	0	0	0	0	0	0	0	0
Lepiota	0	0	0	0	0	0	0	0	0	0	0	0	0	0	0	0	0	0	0	0	0	0	0	0	0	0	0	0	0	0	0	0	0	0	0	7.21415e-05
Lepisosteus	0	0	0	0	0	0	0	0	0	0	0	1.3458e-05	0	0	0	0	0	0	0	0	0	0	0	0	0	0	0	0	0	7.12324e-05	0	0	0	0	0	0
Lepraria	0	0	0	0	5.57268e-05	0	0	0	0	0	0	0	0	0	0	0	1.84049e-05	0	0	0	0	0	0	0	0	0	0	0	0	0	0	0	0	0	0	0
Leptinotarsa	0	0	0	0	5.57268e-05	0	0	0	6.28009e-05	5.19052e-05	0	0	0	0.000123234	0	0	0	0	0	0	0	0	0	5.72847e-05	0	0	0	0	0	0	0	0	0	0	0	0
Leptobrachium	0	0	0	0	0	0	0	5.26352e-05	0	0	0	0	0	0	0	0	0	0	0	0	0	0	0	0	0	0	0	0	0	0	0	0	0	0	0	0
Leptochiton	0	0	0	0	0	0	0	0	0	5.19052e-05	0	0	0	0	0	0	0	0	0	0	0	0	0	0	0	0	0	0	0	0	0	0	0	0	0	0
Leptodeira	0	0	0	0	0	0	0	0	0	0	0	0	5.96627e-05	0	0	0	0	0	0	0	0	0	0	0	0	0	0	0	0	0	0	0	0	0	0	0
Leptographium	0	0	0	0	0	6.24332e-05	0	0	0	0	0	0	0	0	0	0	0	0	0	0	0	0	0	0	0	0	0	0	0	0	0	0	0	0	0	0
Leptolyngbya	0.000408376	0.000479141	0.00248572	0.000603018	0.00156035	0.0016857	0.000384107	0.000144747	0.00169563	0.000622862	0.000300025	0.000282617	0.00167056	0.000739403	0.00075063	0.000772174	0.000414109	0.000970865	0.000899399	0.00121469	0.000102297	0.00166998	0.00175701	0.00194768	0.0019879	0.00216279	0.00152492	0.00144498	0.00167253	0.00178081	0.000508441	0.00266863	0.00107092	0.000990805	0.00157522	0.00165925
Leptomonas	3.14135e-05	0	0	0	0	0	0	1.31588e-05	6.28009e-05	5.19052e-05	0.000150013	0	0	0	0	0	3.68097e-05	0	0.0001499	0	0	0	0	0	0	0.000162209	0	0	0.000111502	7.12324e-05	5.08441e-05	0.000210681	0	0	7.16007e-05	7.21415e-05
Leptomorphus	0	0	0	0	0	0	0	0	0	0	0	0	5.96627e-05	0	0	0	0	0	0	0	0	0	0	0	0	0	0	0	0	0	0	0	0	0	0	0
Leptophilypnus	0	0	0	0	0	0	0	0	0	0	0	2.69159e-05	0	0	0	0	0	0	0	0	0	0	0	0	0	0	0	0	0	0	0	0	0	0	0	0
Leptorumohra	0	0	0	0	0	0	0	0	0	0	0	0	0	0	0	0	0	0	0	0	0	0	4.74869e-05	0	0	0	0	0	0	0	0	0	0	0	0	0
Leptosira	1.57068e-05	5.04359e-05	0	0	0	0	0	0	0.000125602	0	0	0	0	0	0	0	0	4.41302e-05	0	0	0	5.38702e-05	4.74869e-05	0	7.09964e-05	0	7.26154e-05	0	5.57509e-05	0	7.62661e-05	7.02271e-05	0	0.000180146	7.16007e-05	0
Leptosphaeria	0.000612563	0.000655667	0.0121078	0.0228544	0.0248542	0.0176062	0.00057616	0.000513193	0.000502407	0.00389289	0.00555046	0.000592151	0.00262516	0.0065314	0.00397393	0.00416974	0.00116871	0.00666367	0.0428713	0.0651379	0.00214824	0.00409414	0	0.00509834	0.00567971	0.00324418	0.00363077	0.00505745	0.00406982	0	0.000711817	0	0.00378942	0.00162132	0.00630086	0.00620417
Leptospira	0.0928112	0.0920456	0.0692793	0.0543922	0.0706616	0.0632448	0.0614433	0.0617016	0.0581537	0.0550714	0.0456038	0.117138	0.0731465	0.0377096	0.0372666	0.0345419	0.0503741	0.0321268	0.0566621	0.051093	0.00941133	0.0802128	0.0835294	0.0872446	0.100815	0.100137	0.0927298	0.0969807	0.113174	0.118388	0.133517	0.0929807	0.0975365	0.112231	0.0848469	0.0950103
Leptospirillum	0.0201204	0.0189891	0.0281447	0.0247237	0.0363339	0.0346504	0.0145412	0.0164353	0.0302701	0.0278212	0.0556546	0.022892	0.0479688	0.0417763	0.0277733	0.0302177	0.0100767	0.0196821	0.0326032	0.0312784	0.00992282	0.0442275	0.0460622	0.049494	0.0547382	0.0414715	0.0450941	0.0507412	0.0507333	0.0489366	0.0209223	0.0514062	0.0517339	0.0536836	0.040168	0.0479741
Leptostomum	0	0	0	0	0	0	0	0	0	0	0	0	0	0	0	0	0	0	0	0	0	0	0	0	0	0	0	0	0	0	0	0	0	9.00732e-05	0	0
Leptothrix	0.0561202	0.0527308	0.0264609	0.0242413	0.0633614	0.0563147	0.0460516	0.0475033	0.0339125	0.0281326	0.0693058	0.062122	0.0623475	0.0649443	0.0516169	0.0519416	0.0893371	0.0577665	0.0592104	0.0458547	0.102092	0.0679842	0.068571	0.0810006	0.10188	0.158803	0.153581	0.0784738	0.0712497	0.101506	0.0469291	0.0957195	0.0792484	0.0696266	0.0926513	0.0800049
Leptotrichia	0.00928269	0.00804453	0.0222111	0.037568	0.0117026	0.0124866	0.00695507	0.00601357	0.0140046	0.0307279	0.00705059	0.0118565	0.0118729	0.00480612	0.00953742	0.00978087	0.00538342	0.00538389	0.00801964	0.00804734	0.00117642	0.0133598	0.0117293	0.0118006	0.0122114	0.0128686	0.0120542	0.0138941	0.0142722	0.0178081	0.0127873	0.0132027	0.0131806	0.0157628	0.00916489	0.0152219
Lepturus	0	0	0	0	0	0	0	0	0	0	0	0	0	0	0	0	0	0	0	0	0	5.38702e-05	0	5.72847e-05	0	0	0	0	0	0	0	0	0	0	0	0
Lepus	0	0	0	0	0	0	0	0	0	0	0	0	0	0	0	0	0	0	0	0	0	0	0	0	0	0	0	5.55763e-05	0	0	0	0	0	0	0	0
Lestes	0	0	0	0	0	0	0	0	0	0	0	0	0	0	0	0	0	0	0	0	0	0	0	5.72847e-05	0	0	0	0	0	0	0	0	0	0	0	0
Leucaena	0	0	0	0	0	0	0	0	0	0	0	0	0	0	0	0	0	0	0	0	0	0	0	0	0	0	0	5.55763e-05	0	0	0	0.000140454	0	0	0	0
Leucanthiza	1.57068e-05	5.04359e-05	8.01844e-05	0	5.57268e-05	0	0	0	0	0	0	0	5.96627e-05	0	0	0	0	0	0	0	0	0	0	0	0	0	0	0	0	0	0	0	0	0	0	0
Leucilla	0	0	0	0	0	0	0	0	0	0	0	0	0	0	0	0	0	0	0	0	0	0	0	0	0	0	0	5.55763e-05	0	0	0	0	0	0	0	0
Leucoagaricus	0	0	0	0	0	0	0	0	0	0	0	0	0	0	0	0	0	0	0	0.000379592	0	0	0	0	0	0	0	5.55763e-05	0	0	0	0	0	9.00732e-05	7.16007e-05	0
Leucobryum	0	0	0	0	0	0	0	0	0	0	0	0	0	0	0	5.14782e-05	0	0	0	0	0	0	0	0	0	0	0	0	0	0	0	0	0	0	0	0
Leuconectria	0	0	0	6.03018e-05	0	0	0	0	0	0	0	0	0	0	0	0	0	0	0	0	0	0	0	0	0	0	0	0	0	0	0	0	0	0	0	0
Leuconostoc	0.0100523	0.00912891	0.0606996	0.114453	0.0180555	0.01873	0.00642007	0.00815846	0.0164538	0.0235131	0.00585049	0.00977049	0.0107393	0.00468289	0.0130698	0.0102442	0.0033957	0.00538389	0.00921883	0.00926204	0.00153446	0.0133059	0.0136762	0.015696	0.0132763	0.0157884	0.0152492	0.0136718	0.014551	0.0144602	0.00729613	0.0135538	0.0172172	0.0181948	0.0122437	0.0118312
Leucopoa	3.14135e-05	0	0	0	0	0	0	0	0	0	0	0	0	0	0	0	0	0	0	7.59183e-05	0	0	0	0	0	0	0	0	0	0	0	0	0	0	0	0
Leucoraja	0	0	0	0	5.57268e-05	0	0	0	0	0	0	0	0	0	0	0	0	0	0	0	0	0	0	5.72847e-05	7.09964e-05	0	0	0	0	0	0	0	0	0	0	0
Leucosolenia	0	0	8.01844e-05	0.000120604	0	0	0	0	0	0	0.000150013	0	0	0.000123234	0	0	0	0	0	0	0	5.38702e-05	0	0	7.09964e-05	0	7.26154e-05	0	0	0	5.08441e-05	0	0	0	0.000501205	0
Leucosporidium	0	0	0	0	0	6.24332e-05	0	0	0	0	0	0	0	0	0	0	0	0	0	0	0	0	0	0	0	0	0	0	0	0	0	0	0	0	0	0
Leucothecium	0	0	0	0	5.57268e-05	0	0	0	0	0	0	0	0	0	0	0	0	0	0	0	0	0	0	0	0	0	0	0	0	0	0	0	0	0	0	0
Leucothrix	0	2.5218e-05	0	6.03018e-05	0	6.24332e-05	0	0	0	5.19052e-05	0	0	0	0	0	0	0	4.41302e-05	0	0	0	5.38702e-05	0	5.72847e-05	0	0	0	5.55763e-05	0	7.12324e-05	0	0.000140454	0	0	0	0
Leymus	0	0	0	0	0.000111454	0	0	0	0	0	0	0	0	0	0	0	0	0	7.49499e-05	0	0	5.38702e-05	0	0	0	5.40697e-05	0	5.55763e-05	0	0.000142465	0	0	0	9.00732e-05	7.16007e-05	0
Libinia	0	0	0	0	0	0	0	0	0	0	0	0	0	0	0	5.14782e-05	0	0	0	0	0	0	0	0	0	0	0	0	0	0	0	0	0	0	0	0
Lichtheimia	0	0	0	0	0.000111454	0	0	0	0	0	0.000150013	0	5.96627e-05	0	0	0	0	0	0	0	0	0	0	0	0	0	0	0	0	0	0	0	0	0	7.16007e-05	0
Ligularia	0	0	0	0	0	6.24332e-05	0	0	0	0	0	0	0	0	0	0	0	0	0	0	0	0	4.74869e-05	0	0	0	0	0	5.57509e-05	0	0	0	0	0	0	0
Lilium	0	0	0	0	0	6.24332e-05	0	1.31588e-05	0	0	0.000150013	0.000107664	0	0	4.41547e-05	0	0	8.82605e-05	0.000449699	0.000303673	0	0	4.74869e-05	5.72847e-05	0.000141993	0	7.26154e-05	0.000111153	5.57509e-05	0	0	7.02271e-05	0	0	0	0
Limnanthes	0	0	0	0	5.57268e-05	0	0	1.31588e-05	0	0	0	1.3458e-05	0	0	0	0	4.60121e-05	0.000132391	0	0	0	0	0	5.72847e-05	0	0	0	0	0.000111502	0	0	0	0	0	0	7.21415e-05
Limnobacter	0.0150942	0.0144499	0.0108249	0.00777893	0.0134859	0.0136104	0.0123737	0.0121587	0.00835252	0.00648815	0.0175515	0.0125563	0.0202853	0.0186083	0.0146152	0.0138991	0.012865	0.0118269	0.0125916	0.0105526	0.0119176	0.0238106	0.027115	0.021539	0.0255587	0.0277918	0.0258511	0.0223973	0.0186766	0.0215834	0.0137025	0.0235963	0.0187	0.0205367	0.0190458	0.0209932
Limnomysis	0	0	0	0	0	0	0	0	0	0	0	0	0	0	0	0	0	0	0	0	0	0	0	0	0	0	0	5.55763e-05	0	0	0	0	0	0	0	0
Limnoria	0	0	0	0	0	0	0	2.63176e-05	6.28009e-05	0	0	0	0	0	0	0	0	0	0	0	0	0	0	0	0	0	0	0	0	0	0	0	0	0	0	0
Limonium	0	0	0	0	0	0	0	0	0	0	0	0	0	0	0	0	0	0	0	7.59183e-05	0	0	0	0	0	0	0	0	0	0	0	0	0	0	0	0
Limulus	0	0	0	0	0	0	0	0	0	0	0	0	0	0	0	5.14782e-05	0	0	0	0	0	0	0	0	0	0.000108139	0	0	0	0	0	0	0	0	0	0
Lineolata	0	0	0	6.03018e-05	0	0	0	0	0	0	0	0	0	0	0	0	0	0	0	0	0	0	0	0	0	0	0	0	0	0	0	0	0	0	0	0
Lineus	0	0	0	6.03018e-05	0	0	0	0	0	0	0	0	0	0	0	0	0	0	0	0	0	0	0	0	7.09964e-05	0	0	0	0	0	0	0	0	0	0	0
Linum	0	0	0	0	5.57268e-05	0	0	0	0	0	0	1.3458e-05	0	0	4.41547e-05	5.14782e-05	0	0	0	0	0	0	0	5.72847e-05	0	0	0	0	0	0	0	0	8.23788e-05	0	0	7.21415e-05
Liobagrus	0	0	0	0	0	0	4.11543e-05	0	0	0	0	0	0	0	0	0	0	0	0	0	0	0	0	0	0	0	0	0	0	0	0	0	0	0	0	0
Lipolagus	0	0	0	0	0	0	0	0	0	0	0	0	0	0	0	0	9.20243e-06	0	0	0	0	0	0	0	0	0	0	0	0	0	0	0	0	0	0	0
Lipomyces	0	0	0	0.000180905	0.000222907	0.0001873	0	0	0	0	0	0	0	0	0	0	0	0	0.0001499	0.00121469	0	0	0	0	0	0	7.26154e-05	0.000111153	0	0	0	0	0	0	7.16007e-05	0
Liporrhopalum	0	0	0	0	0	0	0	0	0	0	0	0	5.96627e-05	0	0	0	0	0	0	0	0	0	0	0	0	0	0	0	0	0	0	0	0	0	0	0
Liposcelis	0	0	0	0	0	0	0	0	0	0	0	0	5.96627e-05	0	0	0	0	0	0	0	0	0	0	0	0	0	0	0	0	0	0	0	0	0	0	7.21415e-05
Lipotes	0	0	0	0	0	0	0	0	0	0	0	0	0	0	0	0	0	0	0	0	0	0	4.74869e-05	0	0	0	0	0	0	0	0	0	0	0	0	0
Liquidambar	0	0	0	0	0	0	0	0	0	0	0	0	0	0	0	0	0	0	0	0	0	0	0	0	7.09964e-05	0	0	0	0	0.000142465	0	0	0	0	0	0
Liriodendron	0	0	0	0	0	0	0	0	0	0	0	0	0	0	0	0	0	0	0	0	0	0	0	0	7.09964e-05	0	0	0	0	0	0	0	0	0	0	0
Liriomyza	0	0	0	0	0	6.24332e-05	0	0	0	0	0	0	0	0	0	0	0	0	0	0	0	0	0	0	0	5.40697e-05	0	0	0	0	0	0	0	0	0	0
Lissotriton	0	0	0	0	0	0	0	0	0	0	0	0	0	0	0	0	0	0	0	0	0	0	0	0	0	0	0	0	0	0	5.08441e-05	0	0	0	0	0
Listeria	0.205067	0.160159	0.490648	1.00107	0.242913	0.292687	0.118593	0.200566	0.160645	0.323992	0.0294025	0.230199	0.0727288	0.0200871	0.0629205	0.0656348	0.0999199	0.0374224	0.0722517	0.0835102	0.023426	0.0848456	0.0842892	0.0693718	0.0665946	0.0712098	0.072688	0.078974	0.0691869	0.0699502	0.133517	0.0635555	0.0736466	0.0931357	0.0693095	0.0709151
Listonella	0.000251308	0.000353052	0.000160369	0.000120604	0.000111454	0	0	7.89528e-05	0.000188403	0.000519052	0.000450038	0.000444113	0.000238651	0.000369702	0.000441547	0.000308869	0.000156441	0.000353042	0.0002998	0.000151837	0	0.000323221	0.000142461	0.000114569	7.09964e-05	0.000270349	0.000145231	0	0.000557509	0.000997253	0.00012711	0.000140454	0.000411894	0	0.000358004	0.000144283
Lithachne	0	0	0	0	0	0	0	0	0	0	0	0	0	0	0	0	0	0	0	0	0	0	0	0	0	5.40697e-05	0	0	0	0	0	0	0	0	0	0
Lithacodia	0	0	0	0	0	0	0	0	0	0	0	0	0	0	0	0	0	0	0	0	0	0	0	0	0	0	0	0	0	0	0	7.02271e-05	0	0	0	0
Lithobius	0	0	0	0	0	0	0	0	0	0	0	2.69159e-05	0	0	0	0	3.68097e-05	0	0	0	0	0	0	0	0	0	0	0	0	0	0	0	0	0	7.16007e-05	0
Lithospermum	0	5.04359e-05	0	0	0	0	0	0	0	0	0	0	0	0.000123234	0	0	0	0	0	0	0	0	4.74869e-05	5.72847e-05	0	0	0	0	5.57509e-05	0	0	0	0	0	0	0
Litomosoides	0	0	0	0	0	0	0	0	0	5.19052e-05	0	0	0	0	0	0	0	0	0	0	0	0	0	0	0	0	0	0	0	0	0	0	0	0	0	0
Litopenaeus	0	0	0	0	0	0	0	0	0	0	0	0	0	0	0	0	0	0	0	7.59183e-05	0	0	0	0.000171854	0	0	0	5.55763e-05	0	0	0	0	0	0	0	0
Littledalea	0	0	0	0	0	0	0	0	0	0	0	2.69159e-05	0	0	0	0	0	0	0	0	0	0	0	0	0	0	0	0	0	0	0	0	0	0	0	0
Loa	0.000722511	0.000806975	0	0	0.00150462	0	0.000740777	0.000631622	0	0.000882389	0	0.000484487	0.00155123	0	0	0	0	0	0	0.00106286	0	0	0	0	0	0.00270349	0	0	0	0.00926021	0.00142363	0	0	0.00126102	0.00128881	0
Lobochlamys	0	0	0	0	0	0	0	0	0	0	0	0	0	0	0	0	0	0	0	0	0	0	0	5.72847e-05	0	0	0	0	0	0	0	0	0	0	0	0
Lobularia	0	0	0	0	0	0	0	0	0	0	0	1.3458e-05	0	0	4.41547e-05	0.000102956	0	0	0	0	0	0	0	0	7.09964e-05	0	0	5.55763e-05	0.000111502	0.000213697	0	0	0	0	0	7.21415e-05
Locusta	0	0.00279919	0	0	0	0.000124866	0	0	0	5.19052e-05	0	0.00152075	5.96627e-05	0	0	0	0	8.82605e-05	0	0	0	0	0	0	0	0	0	0	0	7.12324e-05	0	0	0	0	0	0
Lodderomyces	0.00127225	0.000983501	0.00248572	0.00584927	0.00495969	0.00655549	0.00156386	0.000710575	0	0.00119382	0.00210018	0.000740188	0.00161089	0.000369702	0	0.000154435	0.000828218	0.00167695	0.00771984	0.00683265	0	0	0.00199445	0	0.00319484	0.00275756	0.00232369	0.00294555	0.00362381	0.0052712	0.00162701	7.02271e-05	0.000329515	0.00180146	0.00136041	0.0029578
Loktanella	0.0148429	0.0129116	0.0102636	0.0111558	0.0181669	0.0182305	0.00967125	0.010935	0.0167678	0.00918722	0.00780065	0.0130004	0.020524	0.0112143	0.014262	0.0160612	0.00830979	0.0112973	0.0153647	0.0140449	0.00803032	0.0215481	0.021844	0.0246324	0.0269076	0.0342802	0.0345649	0.0281772	0.0278755	0.0248601	0.00971122	0.0242986	0.0327868	0.0290936	0.022411	0.0251052
Loligo	4.71203e-05	0	0	0	0	0	0	0	0	0	0	4.03739e-05	0.000238651	0	0	0	0	0	0.0001499	0	0	0	0	0	0	0	0	0	0	0	0	0	0	0	7.16007e-05	0
Lolium	0.00223036	0	0.000160369	0	0	0.000124866	1.37181e-05	0	0	0	0	0.000309533	0	0.000123234	0	5.14782e-05	0	0	0	0	0	0	0	0	0	0	7.26154e-05	5.55763e-05	0	0	0	7.02271e-05	0	0	0.000143201	0
Lonchoptera	0	0	0	0	0	0	0	0	0	0	0	0	0	0	0	0	0	0	0	0	0	0	0	0	0	0	0	0	0	0	0	7.02271e-05	0	0	0	0
Lonomia	0	0	8.01844e-05	0	0	0	0	0	0	0	0	1.3458e-05	0	0	0	0	0	0	0	0	0	5.38702e-05	0	0	0	0	0	0	0	0	2.5422e-05	0	0.000247136	0	0	0
Lophiodes	0	0	0	0	0	0	0	0	0	0	0	0	0	0	0	0	0	0	0	0	0	0	0	0	0	0	0	0	0	0	0	0	0	0	7.16007e-05	0
Lophophorus	0	0	0	0	0	0	0	0	0	0	0	0	0	0	0	0	0	0	0	0	0	0	0	0	7.09964e-05	0	0	0	0	0	0	0	0	0	0	0
Lophopyrum	0	0	0	0	0	0	0	0	0	0	0	0	0	0	0	0	0	0	0	0	0	0	0	0	0.000141993	0	0	0	0	0	0	0	0	0	0	0
Lota	0	0	0	0	0	0	0	0	0	0	0	1.3458e-05	0	0	0	0	0	0	0	7.59183e-05	0	0	0	0	0	0	0	0	0	0	0	0	0	0	0	0
Lotharella	0	0	0	0	0	0	0	0	0	0	0	0	0	0	0	0	0	4.41302e-05	0.0001499	0	0	0	0	0	0	0	0	0	0	0	0	0	0	0	0	0
Lottia	0	0	0	0	0	0	0	0	0	0	0	0	0	0	0	0	0	0	0	0	0	0	9.49737e-05	0	0	0	0	0	5.57509e-05	0	0	0	0	0	0	0
Lotus	0.000125654	5.04359e-05	0.000561291	0.000783923	0.00016718	0.000561899	0.000109745	3.94764e-05	6.28009e-05	0.00010381	0	4.03739e-05	5.96627e-05	0.000123234	0.000132464	0.000257391	0	8.82605e-05	7.49499e-05	7.59183e-05	0	0.000430962	0.000284921	0.000114569	0.000212989	5.40697e-05	0.000363077	0.000111153	0	0	7.62661e-05	7.02271e-05	0.000247136	0.000630512	0.000143201	7.21415e-05
Loxodonta	0.00171204	0.00226962	0	0	0.00128172	0	0.0014404	0.00115797	0	0.000882389	0.000750063	0.000605609	0.0014319	0	0	5.14782e-05	0.000404907	4.41302e-05	0	0.00129061	0	0	0	0.0026351	0	0.00275756	0	0	0.00312205	0.00270683	0.000966038	0	0	0.000990805	0.00193322	0
Loxosceles	3.14135e-05	0	0	0	0	6.24332e-05	0	0	0	0	0	0	0	0	0	0	0	0	0	0	0	0	0	0	0	0	0	0	0	0	0	0	0	0	0	0
Loxothylacus	0	0	0	0	0	0	0	0	6.28009e-05	0	0	0	0	0	0	0	1.84049e-05	0	0	0	0	0	0	0	0	0	0	0	5.57509e-05	0	0	0	0	0	0	0
Lubomirskia	1.57068e-05	0	0	0	0	0	0	0	0	0	0	0	0	0	0	0	0	0	0	0	0	0	0	0	0	0	0	0	0	0	0	0	0	0	0	0
Lucicutia	0	0	0	0	0	0	0	0	0	0	0	0	0	0	0	0	0	0	0	0	0	0	0	0	0	0	0	0	0	0	0.000101688	0	0	0	0	0
Lucilia	1.57068e-05	0	0	0	0	6.24332e-05	0	1.31588e-05	0	0	0	0	0	0	0	0	0	0	0	0	0	0	0	5.72847e-05	7.09964e-05	0	0	0	0	0	0	0.000140454	0	0	0	0
Luciola	0	0	0	0	0	6.24332e-05	0	0	0.000251204	0	0	0	0	0	0	0	0	0	0	0	0	0	0	0	0	0	0	0	0	7.12324e-05	0	0	0	0	0	0
Luffa	0	0	0	0	0	0	0	0	0	0	0	0	0	0	0	0	0	0	0	0	0	0	0	0	0	5.40697e-05	0	0	0	0	0	0	0	0	0	0
Luidia	0	0	0	0	0	0	1.37181e-05	0	0	0	0	0	0	0	0	0	0	0	0	0	0	0	0	0	0	0	0	0	0	0	0	0	0	0	0	0
Lumbriculus	0	0	0	0	5.57268e-05	0	0	0	0	0	0	0	0	0	0	0	0	0	0	0	0	0	0	0	0	0	0	0	0	0	0	0	0	0	0	0
Lumbricus	1.57068e-05	2.5218e-05	0	0	0	0	0	0	0.000125602	0	0	1.3458e-05	0	0	4.41547e-05	0	0	0	0	7.59183e-05	0	0	0	0	0	0	0	0	0	7.12324e-05	0	0	0	0	0	0
Lunularia	0	0	0	0	0	0	0	0	0	0	0	0	0	0	0	0	0	0	7.49499e-05	0	0	0	0	0	0	0	0	0	0	0	0	0	0	0	0	0
Lupinus	4.71203e-05	2.5218e-05	0	0	5.57268e-05	0	2.74362e-05	5.26352e-05	0	5.19052e-05	0.000150013	0	0	0	0.000176619	0.000102956	0	0	0	7.59183e-05	0	0.00010774	9.49737e-05	0.000343708	0	0.000108139	0.000217846	0.000166729	0	0.000142465	0.00012711	7.02271e-05	0.000164758	0	7.16007e-05	7.21415e-05
Lutiella	0.0262931	0.0249154	0.0221309	0.0217086	0.0275848	0.0292187	0.0267503	0.0294494	0.0221059	0.017544	0.0537045	0.0259201	0.0352607	0.0613705	0.043669	0.0397412	0.0379324	0.0320827	0.0272068	0.024142	0.0690505	0.038194	0.034428	0.0395264	0.038906	0.0551511	0.0537354	0.0391257	0.0386911	0.0460161	0.0223714	0.0469819	0.0440726	0.0361194	0.0403828	0.0378021
[truncated: 2,083 more rows]
