# Supplementary material for: Reconstructing rare soil microbial genomes using in situ enrichments and metagenomics
Source: Front Microbiol. 2015 Apr 30;6:358. doi: 10.3389/fmicb.2015.00358 (PMC4415585; doi:10.3389/fmicb.2015.00358)
Supplement: Supplementary file 2 [file TableS2.XLSX]

## Sheet: normalized
Condition	Control	Control	Ethanol	Ethanol	Salt2	Salt2	Salt1	Salt1	Temp	Temp	Nitrogen	Nitrogen	Metal1	Metal1	Metal2	Metal2	Mercury1	Mercury1	Mercury2	Mercury2	Mercury2	Diesel	Diesel	Pristine	Pristine	Pristine	Pristine	Pristine	Pristine	Pristine	Pristine	Pristine	Pristine	Pristine	Pristine	Pristine
Microcosm name	FA2	FA3	FC1	FC3	FD1	FD2	FE1	FE2	FF2	FF3	FG2	FG3	FH2	FH3	FI1	FI3	FO1	FO3	FP1	FP2	FP3	FZZ4	FZZ5	S40	E1	E4a	E4B	E41	F47	F48	F64	H32	L01	L02	N55	N56
(3R)-hydroxymyristoyl-[ACP] dehydratase (EC 4.2.1.-)	0.00199875	0.000578398	0.000178059	0.000130091	0	0	0.00348448	0	0	0.000422288	0.00125197	0.000378256	0.0017068	0.00234069	0.00275904	0.00183244	0.00364243	0.00509326	0.000655526	0.00155787	0.0205144	0.0016729	0.0031073	0.00047044	0	0.000785947	0.0020904	0	0	0.00116692	0	0.00138386	0.00104285	0.00125719	0.000972524	0.000892788
(3R)-hydroxymyristoyl-[acyl carrier protein] dehydratase (EC 4.2.1.-)	0.0397723	0.0111824	0.00783459	0.00871612	0.0133907	0.010872	0.00503314	0.0115485	0.0114152	0.0107683	0.0179449	0.0136172	0.0119476	0.00869399	0.00551807	0.00519192	0.0185494	0.00801918	0.00983288	0.00752969	0.0150808	0.0115988	0.0116273	0.0244629	0.0156266	0.0124629	0.0165739	0.0136119	0.0178165	0.0178373	0.0163271	0.0126085	0.0152951	0.0141883	0.0134938	0.0108623
(GlcNAc)2 ABC transporter, ATP-binding component 1	0.00590936	0.00322939	0.0106835	0.00936657	0.00570344	0.00836306	0.00619464	0.00577425	0.0104861	0.00285044	0.00208662	0.00189128	0.00463273	0.00267508	0.00612161	0.00814419	0.000674523	0.00140877	0.0026221	0.00285609	0.000776219	0.0045726	0.00481131	0.00841565	0.00216607	0.00179645	0.00253835	0.00238806	0.00230717	0.000833517	0	0.003229	0.00278093	0.00484916	0.00194505	0.00282716
(GlcNAc)2 ABC transporter, ATP-binding component 2	0.00367887	0.00187979	0.00480759	0.00234164	0.00309969	0.00278769	0.00503314	0.0038495	0.00557488	0.00274487	0.00417324	0.00340431	0.00292594	0.00267508	0.00275904	0.00376669	0.000269809	0.000541836	0.00152956	0.00155787	0.000332665	0.00356886	0.0028066	0.00282264	0.00154719	0.00134734	0.0010452	0.000955224	0.000640882	0.000333407	5.24989e-05	0.000922572	0.0020857	0.00179599	0.00145879	0.00148798
(GlcNAc)2 ABC transporter, periplasmic substrate-binding protein	0.00379474	0.00347039	0.0103274	0.00819575	0.00644737	0.00850244	0.0135508	0.0111635	0.0229632	0.00380059	0.00375592	0.00264779	0.00560805	0.00902838	0.00767357	0.00956943	0.00070825	0.00260081	0.00305912	0.00259644	0.00177422	0.0050187	0.00571343	0.00721342	0.00293967	0.00145962	0.00164246	0.00214925	0.00179447	0.00166703	0	0.003229	0.00347616	0.00448997	0.00340383	0.00357115
(GlcNAc)2 ABC transporter, permease component 1	0.00793708	0.00742277	0.0188742	0.0148304	0.00768724	0.0153323	0.00813046	0.00577425	0.0297327	0.00728447	0.00250394	0.00226954	0.00707101	0.00568454	0.011381	0.0131325	0.00129846	0.00140877	0.00284061	0.0046736	0.000887108	0.00412649	0.00922167	0.00277037	0.00216607	0.00224556	0.00268766	0.00238806	0.00294806	0.00116692	0.000104998	0.00461286	0.00451901	0.00341237	0.0031607	0.00550553
(GlcNAc)2 ABC transporter, permease component 2	0.00121663	0.00250639	0.00587594	0.00559393	0.00322368	0.0052966	0.00387165	0.00423445	0.00915872	0.00327273	0.000834648	0.00416082	0.00353551	0.00100315	0.00534563	0.00712617	0.00043844	0.00151714	0.0026221	0.00207716	0.000221777	0.00223053	0.00260612	0.000888609	0.00108303	0.000898225	0.000746573	0.00107463	0.000640882	0	0.000104998	0.00184514	0.0020857	0.00161639	0.00230974	0.00238077
(Pyruvate) Oxoisovalerate Dehydrogenase Alpha & Beta Fusion like	0	0.000481998	0.00142447	0.00234164	0.000743927	0.00097569	0	0	0	0.000211144	0.000417324	0	0.00060957	0	0.0004311	0	0.00092747	0.000216735	0	0	0.000221777	0.000223053	0	0.000313627	0.000309438	0.000785947	0.00134383	0.000716418	0.000128176	0.00050011	0.00178496	0.00107633	0.000695233	0.000897993	0.000364696	0.00148798
(R)-2-hydroxyacid dehydrogenase, similar to L-sulfolactate dehydrogenase (EC 1.1.1.272)	0.00295468	0.000867597	0.00765653	0.0196438	0.0040916	0.0026483	0.00193582	0.00269465	0.00146009	0.00306159	0.00667718	0.00453908	0.00219445	0.00267508	0.000775979	0.00132343	0.00136591	0.00195061	0.00568122	0.00415431	0.00144155	0.00245359	0.00220518	0.00324081	0.00510574	0.00415429	0.00388218	0.00370149	0.00294806	0.00283396	0.00146997	0.00538167	0.00278093	0.00341237	0.0038901	0.00252957
(R)-3-hydroxydecanoyl-ACP:CoA transacylase PhaG (3-hydroxyacyl-CoA-acyl carrier protein transferase) (EC 2.4.1.-)	0	0	0	0	0	0	0	0	0	0	0	0	0	0	0	0	0	0	0	0	0	0	0	0	0	0.000336835	0	0	0	0.000333407	0	0	0.000521424	0.000359197	0	0
(R)-benzylsuccinyl-CoA dehydrogenase (EC 1.3.99.21)	0	0	0	0	0	0	0	0	0	0	0	0	0	0	0	0	0	0	0	0	0	0	0	0	0	0	0	0	0	0	0	0	0	0	0	0.000148798
(R)-citramalate synthase (EC 2.3.1.182)	0.0189447	0.00973637	0.0178059	0.00871612	0.0156225	0.0179806	0.0251657	0.0246368	0.0269452	0.0365279	0.0262914	0.0234519	0.0192624	0.0214006	0.0202617	0.0145577	0.00603698	0.0127873	0.0214138	0.018954	0.00166333	0.0224169	0.0160377	0.0175631	0.0205777	0.0208837	0.0201575	0.0211343	0.0216618	0.0326739	0.0215245	0.0184514	0.0196403	0.0258622	0.0194505	0.0255933
(S)-1-phenylethanol dehydrogenase	0.000521414	4.81998e-05	0	0	0	0	0	0	0.000132735	0	0	0.000378256	0	0	0	0	0	0.000216735	0.000218509	0	0	0	0.000200471	5.22711e-05	0	0	0.000149315	0.000119403	0.000128176	0	0	0.000307524	0	0	0	0
(S)-2,3-di-O-geranylgeranylglyceryl phosphate synthase	0.000405544	0.000674798	0	0	0.000743927	0	0.00154866	0	0	0	0.000834648	0.00226954	0.000975312	0	0	0.000203605	0	0	0	0	0	0	0	0	0	0	0.000597258	0	0	0.00366747	0.000209995	0	0	0.00107759	0.000486262	0.000892788
(S)-2-hydroxy-acid oxidase (EC 1.1.3.15)	0.00298365	0.00226539	0.0039173	0.00468329	0.00421559	0.0026483	0.000774329	0.00192475	0.00318564	0.00211144	0.00208662	0.00302605	0.00377934	0.00334384	0.00353502	0.00244326	0.000489029	0.00195061	0.00437017	0.00389467	0.000554442	0.00446107	0.0028066	0.00313627	0.0047963	0.00247012	0.00328492	0.00549254	0.00320441	0.00300066	0.00377992	0.00492038	0.00486663	0.00520836	0.00425479	0.00476154
(S)-3-O-geranylgeranylglyceryl phosphate synthase	0	0	0.00106835	0.0015611	0.00595141	0.0139384	0	0.0023097	0	0.00548974	0.00500789	0.0060521	0	0.000668769	0.00017244	0.00040721	0	0.000433469	0.00174807	0.00155787	0	0.000223053	0.000400942	0	0.00154719	0.00134734	0	0	0	0	0	0.000615048	0	0	0	0
[Acyl-carrier-protein] acetyl transferase of FASI (EC 2.3.1.38)	0.00278088	0.0012532	0.000890294	0.000780548	0.00260374	0.00111507	0.00309732	0.0007699	0.000132735	0	0	0	0.00134105	0.00133754	0.00155196	0.00152704	0.00160199	0.000866938	0.0026221	0.00597182	0	0.00635702	0.00581366	0.00297945	0.00201135	0.000898225	0.000895887	0.00167164	0	0.00050011	0.000629986	0.0012301	0.00104285	0.000359197	0.00243131	0.00267836
[Acyl-carrier-protein] malonyl transferase of FASI (EC 2.3.1.39)	0.00278088	0.0012532	0.000890294	0.000780548	0.00260374	0.00111507	0.00309732	0.0007699	0.000132735	0	0	0	0.00134105	0.00133754	0.00155196	0.00152704	0.00160199	0.000866938	0.0026221	0.00597182	0	0.00635702	0.00581366	0.00297945	0.00201135	0.000898225	0.000895887	0.00167164	0	0.00050011	0.000629986	0.0012301	0.00104285	0.000359197	0.00243131	0.00267836
[Acyl-carrier-protein] palmitoyl transferase of FASI (EC 2.3.1.-)	0.00278088	0.001205	0.000890294	0.000520365	0.00235577	0.00111507	0.00309732	0.0007699	0.000132735	0	0	0	0.00121914	0.00133754	0.00146574	0.00152704	0.00160199	0.000866938	0.00240359	0.00597182	0	0.00602244	0.00561319	0.00292718	0.00185663	0.000785947	0.000746573	0.00167164	0	0.000166703	0.000629986	0.0012301	0.00104285	0.000359197	0.00206661	0.00238077
[Fe] hydrogenase, HymA subunit, putative	0	0	0	0.000130091	0	0	0	0	0	0.000211144	0.000417324	0	0	0	0	0	0	0	0	0	0	0	0	0.000365898	0	0	0	0	0	0	0	0	0	0	0.000121565	0
[Fe] hydrogenase, HymB subunit, putative	0.00034761	0	0	0	0.000123988	0.000139384	0	0	0.000398205	0.000211144	0.000417324	0.000378256	0	0	0	0.000203605	3.37262e-05	0	0.000218509	0.000259644	0	0.000111527	0.000501178	0	0.000309438	0.000112278	0.000149315	0	0.000128176	0.000166703	0	0.000153762	0	0.000179599	0	0
[Ni/Fe] hydrogenase, group 1, large subunit	0.000984894	0.000530198	0.00516371	0.00858602	0.000619939	0.000696921	0.000774329	0.00038495	0.000929146	0.00929033	0.00542521	0.00491733	0.000731484	0.00234069	0.00017244	0	0.000489029	0	0.000874034	0.00155787	0	0.000780687	0.00100236	0	0.00139247	0.000673669	0.00164246	0.000955224	0.000769058	0.00050011	0	0.00107633	0.000869041	0.000179599	0.00170192	0.000595192
[Ni/Fe] hydrogenase, group 1, small subunit	0.00188289	0.0237143	0.00178059	0.00169119	0.0019838	0.00139384	0	0.00038495	0.00318564	0.00643989	0.00208662	0.00226954	0.00146297	0.00100315	0.00181062	0.00183244	0.00114669	0.00151714	0.0026221	0.000519289	0.00133066	0.00133832	0.00210495	0.00214312	0.00170191	0.00179645	0.000746573	0.00107463	0.000769058	0.00216714	0.000629986	0.00199891	0.00156427	0.000538796	0.00243131	0.00267836
[NiFe] hydrogenase metallocenter assembly protein HybG	0	0	0	0.000260183	0	0	0	0	0	0	0	0	0	0	0	0	0.00161886	0	0	0	0.00133066	0.00066916	0	0	0	0	0	0.000477612	0	0	0	0	0	0	0	0
[NiFe] hydrogenase metallocenter assembly protein HypC	0.0072998	0.00443438	0.0185181	0.0215952	0.00793522	0.00641168	0.00542031	0.0061592	0.00955693	0.00633432	0.0133544	0.0136172	0.00658336	0.00668769	0.00551807	0.00386849	0.00549737	0.00736897	0.00437017	0.00519289	0.00598798	0.00557634	0.0090212	0.00731796	0.00216607	0.00336835	0.0020904	0.00907463	0.00640882	0.00333407	0.00325493	0.006458	0.0041714	0.00251438	0.00486262	0.00505913
[NiFe] hydrogenase metallocenter assembly protein HypD	0.025781	0.0171591	0.051281	0.0603624	0.030005	0.0172837	0.0278759	0.0254067	0.0472537	0.0470851	0.0325513	0.0438777	0.0260896	0.026082	0.0198306	0.0274867	0.0180772	0.0281755	0.0292801	0.0176558	0.034819	0.0356886	0.031073	0.0301082	0.0306344	0.0181891	0.0137369	0.0205373	0.0246099	0.0296732	0.0367492	0.0310599	0.0250284	0.0276582	0.0282032	0.0255933
[NiFe] hydrogenase metallocenter assembly protein HypE	0.0114711	0.0105076	0.0324067	0.0403283	0.0213259	0.01812	0.00929195	0.0115485	0.0201757	0.0314605	0.0275434	0.031017	0.0217007	0.0220694	0.017244	0.0148632	0.0102865	0.0201563	0.0214138	0.0181751	0.0235084	0.0256511	0.0290683	0.0199676	0.022589	0.0105541	0.0167232	0.0191045	0.0158939	0.0206712	0.0195296	0.0246019	0.0187713	0.0125719	0.0158035	0.016963
[NiFe] hydrogenase metallocenter assembly protein HypF	0.0254914	0.0315227	0.0676624	0.0733715	0.0416599	0.0298282	0.0472341	0.038495	0.0520322	0.0698887	0.0659372	0.0764078	0.038281	0.0428012	0.0274179	0.0313551	0.0318712	0.0507159	0.0393315	0.0306381	0.0581056	0.0488487	0.0475117	0.0248811	0.0383704	0.0267222	0.0197095	0.0379701	0.0420418	0.0346743	0.0330743	0.0439759	0.0333712	0.0387933	0.0396303	0.0333308
[NiFe] hydrogenase nickel incorporation protein HybF	0	0	0	0	0	0	0	0	0	0	0	0	0	0	0	0	0	0	0	0	0	0	0	0	0	0	0.000149315	0	0	0	0	0	0	0	0	0
[NiFe] hydrogenase nickel incorporation protein HypA	0.00162218	0	0.00178059	0	0.00322368	0.00223015	0.00542031	0.0053893	0.00424752	0.00781233	0.0116851	0.00529559	0.00219445	0.00401261	0.00224172	0.00142523	0.00202357	0.00238408	0	0.00259644	0.00776219	0.00468412	0.00200471	0.00167268	0.00154719	0.000898225	0.00119452	0.00143284	0.000512705	0.00300066	0.00356992	0.0012301	0.00139047	0.00107759	0.00243131	0.00178558
[NiFe] hydrogenase nickel incorporation-associated protein HypB	0.00967513	0.0105076	0.0231477	0.0236766	0.0131427	0.00892059	0.0170352	0.0069291	0.0103533	0.0173138	0.0208662	0.0173998	0.0117037	0.00735646	0.00517319	0.00549733	0.00843154	0.00780244	0.0113624	0.0135015	0.0186293	0.0122679	0.0144339	0.00930426	0.0117587	0.00538935	0.00866025	0.00620896	0.0140994	0.00900198	0.0121797	0.0076881	0.00869041	0.00933913	0.0133722	0.0101183
[Protein-PII] uridylyltransferase (EC 2.7.7.59)	0.0559072	0.067769	0.0202987	0.0101471	0.0443876	0.0390276	0.0534287	0.0600522	0.0305291	0.0206921	0.0492442	0.0514429	0.0536422	0.046145	0.0508697	0.0486616	0.0594255	0.0513661	0.0371465	0.0425817	0.0503434	0.0521945	0.0475117	0.0698342	0.0553895	0.0554654	0.0516628	0.0568358	0.0264043	0.0396754	0.0218395	0.0461286	0.0431044	0.0366381	0.0469243	0.0488057
1,2-dihydroxy-3-keto-5-methylthiopentene dioxygenase (EC 1.13.11.54)	0.000695219	0.00308479	0.000712235	0.000520365	0.00247976	0.000836306	0.0100663	0.0107786	0.00106188	0.00358945	0.000834648	0.00151303	0.00146297	0.00200631	0.00569051	0.00549733	0.0130183	0.00823591	0.00305912	0.00311573	0	0.00267664	0.00120283	0	0.00123775	0.00179645	0.000597258	0	0.00128176	0.00133363	0.00304493	0.00276771	0.00173808	0.00143679	0.00194505	0.00148798
1,2-dihydroxycyclohexa-3,5-diene-1-carboxylate dehydrogenase (EC 1.3.1.25)	0.00139044	0.00621778	0	0	0.00371963	0.00376338	0.00696896	0.00577425	0	0.000950148	0.00375592	0.00453908	0.00219445	0.00401261	0.00724247	0.0119109	0.0151262	0.00682714	0.00721078	0.00389467	0.0212906	0.00602244	0.00511201	0.00172495	0.00464158	0	0.00627121	0.00501493	0.0026917	0.00600132	0.000629986	0.003229	0.00729994	0.00646555	0.00291757	0.00580312
1,2-dihydroxynaphthalene dioxygenase	0	0.0010604	0	0	0.000247976	0.000278769	0	0	0	0.000211144	0	0	0.000487656	0	0	0.000203605	0.00148395	0.000216735	0	0	0.000221777	0.00066916	0.000200471	0	0.000618877	0.000224556	0.000298629	0.000238806	0	0	0	0	0.000347616	0	0.000486262	0.000595192
1,3-propanediol dehydrogenase (EC 1.1.1.202)	0	0	0	0.000260183	0	0.000418153	0	0	0	0.00105572	0	0	0	0	8.62199e-05	0	0	0	0	0.000259644	0	0.000111527	0.000100236	0	0	0	0	0	0.000256353	0	0.000367492	0.000307524	0	0	0	0
1,4-alpha-glucan (glycogen) branching enzyme, GH-13-type (EC 2.4.1.18)	0.160335	0.159927	0.166663	0.164696	0.167012	0.145935	0.108019	0.123569	0.180785	0.130487	0.122693	0.108938	0.152149	0.142448	0.138383	0.145374	0.0563564	0.0981807	0.196002	0.162018	0.082501	0.144204	0.166291	0.135957	0.188448	0.151576	0.154989	0.167284	0.190726	0.178039	0.161277	0.190511	0.167377	0.179419	0.159737	0.151328
1,4-alpha-glucan branching enzyme (EC 2.4.1.18)	0.00414235	0.00727817	0.00267088	0.001431	0.00446356	0.0052966	0.0065818	0.00423445	0.00199103	0.00622875	0.00918113	0.00945641	0.00548613	0.00802523	0.00206928	0.00193425	0.0015514	0.000866938	0.0050257	0.00623147	0.000110888	0.00568786	0.00541272	0.00344989	0.00850956	0.00662441	0.00880956	0.00847761	0.00833146	0.00783506	0.00761234	0.006458	0.00799518	0.00862074	0.00522732	0.00505913
1,4-dihydroxy-2-naphthoate octaprenyltransferase (EC 2.5.1.-)	0.00706806	0.00221719	0.0158472	0.0178225	0.010167	0.0104538	0.00929195	0.0107786	0.00862778	0.00401174	0.0104331	0.00756513	0.00621762	0.00802523	0.0124157	0.0147613	0.000607071	0.00151714	0.00480719	0.00259644	0.000554442	0.0050187	0.00581366	0.00648162	0.00232079	0.00269468	0.00268766	0.0038209	0.00307623	0.00233385	0.00110248	0.00399781	0.00225951	0.00341237	0.00559201	0.00550553
10 kDa culture filtrate antigen CFP-10 (EsxB)	0	0	0	0	0	0	0.000387165	0	0	0	0	0	0	0	0	0.000101802	0	0	0	0	0	0	0	0	0	0	0	0	0	0	0	0	0	0	0	0
12-oxophytodienoate reductase (OPR3)(DDE1)	0	0	0	0	0.000123988	0	0	0	0	0	0	0	0	0	0	0	1.68631e-05	0.000975305	0	0	0	0.000223053	0.000100236	0	0.000154719	0.000224556	0	0	0	0	0	0	0	0	0	0.000148798
16 kDa heat shock protein A	0.00454789	0.00559118	0.00106835	0.000260183	0.00347166	0.00250892	0.000387165	0.0038495	0.00106188	0.00137244	0.00792916	0.00378256	0.00536422	0.00568454	0.00250038	0.00213785	0.0015514	0.00162551	0.00305912	0.00441396	0.000221777	0.00379191	0.00521225	0.00486121	0.00510574	0.00696125	0.00686847	0.00465672	0.00346076	0.00333407	0.00330743	0.00399781	0.00521424	0.00377157	0.00498418	0.00342235
16 kDa heat shock protein B	0.00023174	0.000144599	0	0	0.000123988	0.000278769	0	0	0	0.000211144	0	0.000378256	0.000243828	0.000668769	0	0	0.000202357	0	0	0.000259644	0	0.000111527	0.000300707	0	0.000154719	0	0	0	0.000769058	0.000333407	0	0.000461286	0.000173808	0	0.000486262	0.000148798
16S rRNA m(5)C 967 methyltransferase (EC 2.1.1.-)	0.00208566	0.00154239	0.000534177	0.000520365	0.00235577	0.00278769	0.00271015	0.00269465	0.000796411	0.000422288	0.00208662	0.00643036	0.00268211	0.00468138	0.00103464	0.000610814	0.00178749	0	0.00152956	0.0023368	0.000221777	0.00234206	0.00210495	0.00590664	0.00510574	0.00527707	0.00433012	0.00429851	0.004358	0.00250055	0.00409491	0.00369029	0.00573567	0.00520836	0.00328227	0.00461274
16S rRNA processing protein RimM	0.00469273	0.00761557	0.0153131	0.0187331	0.00967105	0.00947813	0.0170352	0.0238669	0.0124771	0.0152024	0.0242048	0.0151303	0.00829016	0.0107003	0.0205203	0.0148632	0.021922	0.0208065	0.0109254	0.00415431	0.0117542	0.0122679	0.00922167	0.0153677	0.00711709	0.00785947	0.00746573	0.00835821	0.00794693	0.00900198	0.0092398	0.00738057	0.00556186	0.00718395	0.0063214	0.00952307
1-acyl-sn-glycerol-3-phosphate acyltransferase (EC 2.3.1.51)	0.0152659	0.0248711	0.0265308	0.0176924	0.0192181	0.0242529	0.0278759	0.0331057	0.0293345	0.0254428	0.0258741	0.0189128	0.02548	0.0254132	0.0334533	0.0384813	0.0234734	0.0274169	0.0305912	0.0205119	0.0146373	0.0263203	0.0273643	0.0225811	0.0151625	0.0183013	0.013289	0.0231642	0.0151248	0.0115025	0.0174821	0.0218342	0.0154689	0.0136495	0.0239484	0.0212781
1-aminocyclopropane-1-carboxylate deaminase (EC 3.5.99.7)	0.00283881	0.00240999	0.00142447	0.001431	0.00644737	0.00418153	0.00116149	0.0030796	0.00146009	0.00116129	0.00333859	0.00302605	0.00341359	0.00200631	0.00293148	0.00325768	0.00826291	0.0056351	0.00742929	0.00804898	0.0111997	0.00234206	0.00350824	0.0047044	0.00278495	0.00449113	0.00462875	0.0040597	0.00281988	0.00383418	0.00104998	0.003229	0.00295474	0.00466957	0.00425479	0.00282716
1-deoxy-D-xylulose 5-phosphate reductoisomerase (EC 1.1.1.267)	0.080993	0.069697	0.069443	0.0866408	0.0721609	0.0635592	0.0511057	0.0635167	0.0792429	0.0734781	0.0701104	0.0692209	0.0643706	0.0662081	0.0799259	0.0723815	0.0561541	0.066971	0.0655526	0.0763355	0.0455752	0.0702618	0.0763795	0.0909518	0.0728728	0.0636617	0.0703272	0.0881194	0.0769058	0.0765168	0.0696135	0.0719606	0.0808208	0.081897	0.0703864	0.0977603
1-deoxy-D-xylulose 5-phosphate synthase (EC 2.2.1.7)	0.0755471	0.0817469	0.0982885	0.0939259	0.071169	0.0643955	0.0696896	0.0677512	0.123178	0.0990265	0.0575907	0.0544689	0.0768059	0.0715583	0.0807018	0.0940654	0.0797624	0.0970971	0.0725448	0.0633533	0.0454643	0.0910058	0.0825941	0.0780931	0.0847861	0.0761246	0.0743587	0.0721194	0.0628064	0.0703488	0.0744434	0.0682703	0.0601376	0.0732763	0.0651591	0.0895764
1H-3-hydroxy-4-oxoquinaldine 2,4-dioxygenase	0	0	0	0	0	0	0	0	0	0.000105572	0	0	0	0.000334384	0	0	0	0	0	0	0	0	0	0	0	0	0	0	0	0	0	0	0	0	0	0
1-hydroxy-2-methyl-2-(E)-butenyl 4-diphosphate synthase (EC 1.17.7.1)	0.0882928	0.0802527	0.0870708	0.112399	0.0989423	0.0924118	0.0871121	0.0773749	0.127824	0.130804	0.0738663	0.0601428	0.111186	0.0642018	0.102947	0.0852086	0.0682955	0.0884277	0.0989844	0.0739987	0.0452425	0.103385	0.103443	0.111181	0.113719	0.0939768	0.0927243	0.10603	0.1019	0.095521	0.0831582	0.107018	0.0922921	0.122845	0.106856	0.117402
1-phosphofructokinase (EC 2.7.1.56)	0.00735774	0.0114716	0.036324	0.0606225	0.0133907	0.011987	0.0232299	0.0192475	0.0159282	0.0152024	0.0175276	0.029504	0.00877781	0.017388	0.00982907	0.0138451	0.0172678	0.0169053	0.00917736	0.00882791	0.0148591	0.0100374	0.0104245	0.00773613	0.0102115	0.0051648	0.00656984	0.00979104	0.00769058	0.00533451	0.00682485	0.0113784	0.0132094	0.00969833	0.00996837	0.0119038
1-pyrroline-4-hydroxy-2-carboxylate deaminase (EC 3.5.4.22)	0.0152948	0.00269919	0.00320506	0.00182128	0.00421559	0.0052966	0.00232299	0.0023097	0.00530941	0.00327273	0.00250394	0.00113477	0.00377934	0.00468138	0.00732869	0.00498832	0.00804369	0.0141961	0.00677376	0.00389467	0.00898197	0.00446107	0.00260612	0.00972243	0.00355854	0.00426657	0.00537532	0.00286567	0.00781876	0.00716824	0.0181646	0.00384405	0.00712613	0.00610635	0.00340383	0.00461274
1st GPH family transporter in unknown oligosaccharide utilization Sde 1396	0	9.63997e-05	0	0	0.000123988	0	0	0	0	0.000316716	0	0	0.000121914	0	8.62199e-05	0.000101802	1.68631e-05	0.000108367	0.000437017	0.000259644	0	0	0	5.22711e-05	0.000309438	0.000112278	0	0.000119403	0	0	5.24989e-05	0.000153762	0.000173808	0	0.000121565	0.000297596
2&#39;,3&#39;-cyclic-nucleotide 2&#39;-phosphodiesterase (EC 3.1.4.16)	0.00127457	0.00154239	0.0284894	0.0228961	0.010167	0.015611	0.00929195	0.0053893	0.0143354	0.0304047	0.0016693	0.00378256	0.00463273	0.00401261	0.0227621	0.0191389	0.0338948	0.0498489	0.0174807	0.0109051	0.0390327	0.00602244	0.00541272	0.00282264	0.00680765	0.00741036	0.00836162	0.00477612	0.00333259	0.00633473	0.000209995	0.00522791	0.00104285	0.00143679	0.00607827	0.00595192
2&#39;-5&#39; RNA ligase	0.00286778	0.00260279	0.00249282	0.0015611	0.00334767	0.00250892	0.00735613	0.00423445	0	0.00295602	0.00834648	0.00756513	0.00292594	0.00969715	0.00146574	0.00142523	0.00151768	0.00346775	0.00327763	0.00207716	0	0.00390344	0.00290683	0.00339762	0.00464158	0.0051648	0.00283698	0.00262687	0.00422982	0.00266725	0.00272994	0.00276771	0.00312855	0.00341237	0.0031607	0.00446394
2&#39;-O-glycosyltransferase CruG	0	0	0	0.000130091	0	0	0	0	0.000663676	0.00052786	0.000417324	0	0	0	0	0	0	0	0	0	0	0.000111527	0.000100236	0	0	0.000112278	0	0	0	0	0	0	0	0	0	0
2-(acetamidomethylene)succinate hydrolase (EC 3.5.1.29)	0	4.81998e-05	0.000178059	0.000910639	0	0	0	0	0	0.000105572	0.000417324	0	0	0	0.00025866	0.000203605	0	0	0	0	0	0	0	0	0.000154719	0	0	0	0	0	0	0	0	0.000179599	0	0
2,3,4,5-tetrahydropyridine-2,6-dicarboxylate N-acetyltransferase (EC 2.3.1.89)	0.00228843	0.000722997	0.00925906	0.0119684	0.00557945	0.0071086	0.00116149	0.0007699	0.00451299	0.00717889	0.0016693	0.00226954	0.00304785	0.00234069	0.0034488	0.00223965	0.00234397	0.00173388	0.00349614	0.00259644	0.000332665	0.00223053	0.00220518	0.00256129	0.00278495	0.00247012	0.00283698	0.00310448	0.00410164	0.00416758	0.00283494	0.00353652	0.00312855	0.00377157	0.00206661	0.00223197
2,3,4,5-tetrahydropyridine-2,6-dicarboxylate N-succinyltransferase (EC 2.3.1.117)	0.0103704	0.0182195	0.00783459	0.00377265	0.0133907	0.0118477	0.0154866	0.0269465	0.0112825	0.00654546	0.0125197	0.0143737	0.0168241	0.0153817	0.0178475	0.0208695	0.0230012	0.0164718	0.0168252	0.0142804	0.00953641	0.012491	0.0131309	0.0227379	0.0109851	0.0141471	0.0158273	0.0130149	0.0111513	0.0100022	0.0115498	0.012301	0.018076	0.0141883	0.0143447	0.0150286
2,3-bisphosphoglycerate-independent phosphoglycerate mutase (EC 5.4.2.1)	0.0625697	0.0597196	0.0683746	0.0737618	0.0684413	0.0869758	0.0673667	0.061207	0.0760572	0.111167	0.0676065	0.0680861	0.0731484	0.0672113	0.0307805	0.0375651	0.0250923	0.0373867	0.0871849	0.0693251	0.00565531	0.0565441	0.0697639	0.0693115	0.079371	0.0771351	0.0680874	0.0780896	0.0580639	0.0445098	0.0510289	0.0668864	0.0771708	0.0932117	0.0824214	0.0723158
2,3-bisphosphoglycerate-independent phosphoglycerate mutase, archaeal type (EC 5.4.2.1)	0.00301262	0.00347039	0	0.00286201	0.0019838	0.00334522	0.00387165	0	0.00238923	0.00443402	0.00584254	0.00453908	0.00195062	0.00267508	0.000517319	0.00142523	0.000337262	0.00108367	0.00393315	0.00363502	0	0.00535328	0.00521225	0.00721342	0.0080454	0.00763492	0.00746573	0.00549254	0.0264043	0.0266725	0.0306593	0.00399781	0.00869041	0.0125719	0.00534888	0.00624952
2,3-butanediol dehydrogenase, R-alcohol forming, (R)- and (S)-acetoin-specific (EC 1.1.1.4)	0.00170908	0.00269919	0.00124641	0.00117082	0.00223178	0.00292707	0.00116149	0.0015398	0.000929146	0.00295602	0	0.00113477	0.00231637	0.00200631	0.00250038	0.00346128	0.00258005	0.000866938	0	0.00181751	0	0.00278817	0.00240565	0.00674298	0	0.00123506	0.0020904	0.00167164	0.00230717	0.00100022	0	0	0.000869041	0.00143679	0.00243131	0.00252957
2,3-butanediol dehydrogenase, S-alcohol forming, (R)-acetoin-specific (EC 1.1.1.4)	0.00110076	0	0	0	0.000371963	0.00111507	0	0	0	0.000422288	0	0	0.000487656	0	0	0.000509012	3.37262e-05	0.000433469	0.00109254	0	0	0	0	0	0.00108303	0	0	0	0	0	5.24989e-05	0	0.000695233	0.00125719	0	0.000297596
2,3-butanediol dehydrogenase, S-alcohol forming, (S)-acetoin-specific (EC 1.1.1.76)	0.000579349	0.00144599	0.00338312	0.00221155	0.00161184	0	0.00154866	0.0007699	0	0.00232258	0	0	0.00182871	0.00100315	0.0012933	0.00101802	0.000725113	0.00108367	0.00196658	0.00155787	0	0.00144985	0.00320754	0	0.00170191	0.00123506	0.0010452	0.00191045	0.00115359	0.00150033	0.000577488	0	0.00260712	0.00161639	0	0.00133918
2,3-dihydro-2,3-dihydroxybenzoate dehydrogenase (EC 1.3.1.28)	0.000376577	0.00159059	0	0.000650456	0.00148785	0.00125446	0.00154866	0	0.00477847	0.00116129	0.000417324	0	0.00109723	0	0	0.00111983	0.000623934	0.000325102	0	0.00207716	0.000554442	0	0.00160377	0	0	0	0	0.00131343	0.00102541	0.000833517	0.00110248	0	0.00191189	0	0.00133722	0.00133918
2,3-dihydro-2,3-dihydroxybenzoate dehydrogenase (EC 1.3.1.28) [bacillibactin] siderophore	0	0	0	0	0.000247976	0	0	0	0.000929146	0	0	0	0	0	0	0	0	0	0	0.000259644	0	0	0	0	0	0	0	0.000238806	0	0	0.000157497	0.000153762	0	0	0	0
2,3-dihydro-2,3-dihydroxybenzoate dehydrogenase (EC 1.3.1.28) [enterobactin] siderophore	0	0.000144599	0	0	0.000867915	0.000418153	0	0	0.00026547	0.000211144	0	0	0.000487656	0	0	0.000101802	0.000185494	0	0	0.000778933	0	0.000223053	0	5.22711e-05	0.000154719	0.000336835	0.000149315	0.000238806	0.000512705	0.000166703	0.000524989	0.000615048	0.000347616	0	0.000364696	0.000446394
2,3-dihydro-2,3-dihydroxybenzoate dehydrogenase (EC 1.3.1.28) of siderophore biosynthesis	0	4.81998e-05	0	0	0.000247976	0	0	0	0.000929146	0	0	0	0	0	8.62199e-05	0	0	0	0	0	0	0	0.000300707	0	0	0	0	0.000238806	0	0	0.000157497	0	0	0	0	0
2,3-dihydroxy-2,3-dihydro-p-cumate dehydrogenase(CmtB) (EC 1.1.1.100)	0	0	0.000356118	0	0	0	0	0	0	0	0	0	0	0	0	0	0	0	0.000655526	0	0	0	0.000100236	0	0	0	0	0	0	0	0	0	0	0	0	0
2,3-dihydroxy-2,3-dihydro-phenylpropionate dehydrogenase (EC 1.3.1.-)	0.00324436	0	0.000712235	0	0.000495951	0	0	0	0	0.000422288	0	0.00302605	0.000487656	0	0.00103464	0	0	0	0	0.00103858	0	0.000892214	0.00120283	0	0.00371326	0	0	0	0.00102541	0	0.000839982	0	0	0	0.00194505	0
2,3-dihydroxybenzoate-AMP ligase (EC 2.7.7.58)	0.00761844	0.00448258	0.00267088	0.0029921	0.00520749	0.0071086	0.00851762	0.00346455	0.00464573	0.00411731	0.00584254	0.00416082	0.00451082	0.00535015	0.00500075	0.0043775	0.00092747	0.00270918	0.00568122	0.00493325	0.000554442	0.00490718	0.00551296	0.00329308	0.00371326	0.00381746	0.00373286	0.00441791	0.00166629	0.00183374	0.000419991	0.00353652	0.00191189	0.00413077	0.00449792	0.00431514
2,3-dihydroxybenzoate-AMP ligase (EC 2.7.7.58) [bacillibactin] siderophore	0.000318642	9.63997e-05	0	0	0.000123988	0	0	0	0.000132735	0.00105572	0	0	0.000121914	0	0.0004311	0.000203605	0	0.000108367	0.000437017	0.000259644	0	0.000223053	0.000300707	0.000156813	0	0	0	0.000119403	0	0.000166703	0	0.000153762	0	0.000179599	0.000121565	0
2,3-dihydroxybenzoate-AMP ligase (EC 2.7.7.58) [enantio-pyochelin] siderophore	8.69024e-05	0	0	0.000130091	0	0.000139384	0	0	0.000132735	0	0	0	0	0	0.00017244	0	0	0	0	0	0	0	0	0	0.000309438	0.000112278	0.000298629	0	0	0	0	0	0	0	0	0
2,3-dihydroxybenzoate-AMP ligase (EC 2.7.7.58) [enterobactin] siderophore	5.79349e-05	0.000530198	0	0	0.000123988	0	0	0	0	0	0	0	0	0	8.62199e-05	0	0	0	0	0	0	0.000111527	0	0	0	0	0	0	0	0	0	0	0	0	0.000364696	0
2,3-dihydroxybenzoate-AMP ligase (EC 2.7.7.58) [pyochelin] siderophore	2.89675e-05	0	0.000356118	0	0.000371963	0.000139384	0.000387165	0	0	0	0	0	0.000731484	0	0	0.000203605	0	0	0	0.000259644	0	0.000223053	0.000100236	0	0	0.000112278	0	0	0.000128176	0	0	0	0.000695233	0.000359197	0.000121565	0
2,3-dihydroxybiphenyl 1,2-dioxygenase	0.00512724	0.0147491	0.00534177	0.00208146	0.00967105	0.00892059	0.00929195	0.00577425	0.0026547	0.00295602	0.00417324	0	0.00987504	0.004347	0.00888065	0.0119109	0.0015514	0.00552673	0.00786631	0.00493325	0.0120868	0.0114873	0.0135318	0.0230516	0.00526045	0.00595074	0.00552464	0.00859701	0.00333259	0.00316736	0.000734984	0.00584295	0.00260712	0.00395117	0.00498418	0.00669591
2,3-dihydroxy-p-cumate-3,4-dioxygenase (CmtC)	8.69024e-05	9.63997e-05	0	0.000130091	0.000743927	0.00097569	0	0	0.000132735	0	0.000834648	0	0.00060957	0.000668769	0	0	0.000185494	0.00119204	0.000218509	0.000778933	0	0	0.000400942	0	0.000309438	0.000785947	0	0.000597015	0	0.000833517	0	0.0012301	0.000347616	0.000897993	0.000486262	0.00074399
2,3-dihydroxyphenylpropionate 1,2-dioxygenase (EC 1.13.11.-)	0.000492447	0.000337399	0.000712235	0.000260183	0.000247976	0.000696921	0.000774329	0	0	0	0	0	0.00060957	0.000668769	0.000689759	0.00040721	0.00153454	0.00216735	0.00109254	0.000519289	0.0136393	0.000557634	0.00110259	0.000313627	0.00108303	0.000785947	0.0010452	0.000358209	0.000256353	0.000666813	0	0.000615048	0.000173808	0	0.000850958	0.00252957
2,3-diketo-5-methylthiopentyl-1-phosphate enolase	0.0036499	0.000867597	0.00142447	0.000780548	0.000991902	0.00139384	0.0185839	0.0184776	0.00106188	0.00612318	0.000834648	0.00226954	0.00414508	0.00334384	0.00638027	0.0111983	0.00795938	0.00433469	0.00174807	0.0046736	0.000665331	0.0033458	0.00200471	0.00188176	0.00247551	0.00202101	0.00298629	0.00310448	0.00384529	0.00300066	0.0048299	0.00307524	0.0020857	0.000718395	0.00194505	0.00208317
2,3-diketo-5-methylthiopentyl-1-phosphate enolase-phosphatase (EC 3.1.3.77)	0.0036499	0.000867597	0	0.000260183	0	0.00111507	0.0185839	0.0177077	0	0.000633432	0.000834648	0.00226954	0.00414508	0.00334384	0.00586295	0.0111983	0.00765584	0.00390122	0.000874034	0.00311573	0.000443554	0.00312275	0.00200471	0	0.00185663	0.00179645	0.00268766	0.00238806	0.00384529	0.00200044	0.0048299	0.00276771	0.0020857	0.000718395	0.00145879	0.00178558
2,3-diketo-5-methylthiopentyl-1-phosphate enolase-phosphatase related protein	0	0	0	0	0	0	0	0	0	0	0	0	0	0	0	0	0	0	0	0	0	0	0	0	0	0	0	0	0	0.000333407	0	0.000153762	0	0	0	0
2,4-diaminopentanoate dehydrogenase (EC 1.4.1.12)	0	0.000674798	0.000356118	0.000780548	0	0.000278769	0	0	0.00026547	0.00242816	0.000417324	0.00151303	0.000365742	0.000334384	8.62199e-05	0	0	0.000108367	0.000655526	0.000519289	0	0.000557634	0.000501178	0.000365898	0.000773596	0	0	0	0	0.00100022	0	0	0.000347616	0	0.000729393	0.000148798
2,4-dichlorophenol 6-monooxygenase (EC 1.14.13.20)	0.00144837	0.000771197	0.00195865	0.00130091	0.000991902	0.00195138	0	0	0	0	0	0	0.00134105	0.000668769	0.000948419	0.00111983	0.00114669	0.00390122	0.00393315	0.00363502	0.00166333	0.00133832	0.00150353	0.00125451	0.000773596	0.00112278	0.00134383	0.00107463	0.00115359	0.000833517	0	0.00076881	0.00104285	0.000718395	0.00109409	0.00133918
2,4-dienoyl-CoA reductase [NADPH] (EC 1.3.1.34)	0.0139044	0.00944717	0.0110397	0.0147003	0.00793522	0.0124052	0.00929195	0.0196324	0.00637129	0.0130909	0.00667718	0.00907815	0.0123133	0.00902838	0.0216412	0.0221929	0.0375541	0.0294759	0.0174807	0.015319	0.0283874	0.0152792	0.0118278	0.0153677	0.0112945	0.0170663	0.0180671	0.0106269	0.0149966	0.0211713	0.00892481	0.009687	0.0132094	0.0125719	0.0108193	0.0108623
2,4-dihydroxyhept-2-ene-1,7-dioic acid aldolase (EC 4.1.2.-)	0.00955926	0.011568	0.00534177	0.00208146	0.0128947	0.0239741	0.0123893	0.0115485	0.00504394	0.0052786	0.0183623	0.0226954	0.0185309	0.0254132	0.012933	0.00773698	0.0125124	0.0214567	0.0227249	0.0192137	0.0472385	0.0160598	0.0152358	0.0228948	0.0213513	0.0296414	0.0277725	0.0238806	0.0302496	0.0326739	0.0289794	0.018759	0.0312855	0.025503	0.0199367	0.0229149
2,4-diketo-3-deoxy-L-fuconate hydrolase	0.00834263	0.010122	0.00249282	0.0059842	0.00322368	0.0044603	0.00232299	0.0069291	0.00477847	0.0033783	0.00250394	0.00302605	0.00682719	0.00334384	0.00810467	0.0103838	0.0261378	0.00801918	0.00437017	0.0114244	0.0126413	0.0066916	0.00481131	0.00867701	0.00556989	0.00628758	0.0071671	0.00453731	0.00640882	0.00333407	0.00629986	0.00461286	0.00625709	0.00323278	0.00291757	0.00505913
2,5-diketo-D-gluconate reductase A (EC 1.1.1.274)	5.79349e-05	4.81998e-05	0.000356118	0.000260183	0.000619939	0.000836306	0	0	0.000132735	0.000633432	0	0	0.00060957	0.000334384	0.00103464	0.000916222	0.000118042	0.000433469	0	0	0.000221777	0.00033458	0.000501178	0.000209085	0.000464158	0.000224556	0.000298629	0.000119403	0.000769058	0.000666813	0	0.000615048	0.000521424	0	0.000486262	0.000595192
2,5-diketo-D-gluconic acid reductase B (EC 1.1.1.274)	0.000260707	4.81998e-05	0.000534177	0.000520365	0.000371963	0.000836306	0	0	0	0.000211144	0	0.000756513	0.000243828	0	0.00025866	0.000203605	0.000539619	0.000758571	0.000655526	0.000259644	0.000221777	0.000557634	0.000300707	0.00125451	0.000773596	0.000898225	0.000895887	0.000358209	0.00128176	0.00116692	0	0.000307524	0.000869041	0.000897993	0.000607827	0.00074399
2-[hydroxy(phenyl)methyl]-succinyl-CoA dehydrogenase alpha subunit (EC 1.1.1.35)	0	0	0	0	0	0	0	0	0	0	0	0	0	0	0	0	0	0	0	0	0	0	0	0	0.000154719	0	0	0	0	0	0	0	0	0	0	0
2-[hydroxy(phenyl)methyl]-succinyl-CoA dehydrogenase beta subunit (EC 1.1.1.35)	0	0.000674798	0	0	0.000123988	0.000418153	0	0	0	0	0	0	0	0	0.00025866	0.000101802	0	0	0	0.000778933	0	0.00033458	0.000100236	0.000365898	0	0	0	0.000238806	0	0	0	0	0.000695233	0	0	0.000148798
21 kDa hemolysin precursor	0.000318642	0	0	0	0	0.000557537	0	0	0	0	0	0	0	0.000334384	0	0	0.000843154	0.00119204	0.000437017	0	0.0057662	0	0.000300707	0.00209085	0.000464158	0.00112278	0.00149315	0.000119403	0.000769058	0.00166703	0.00356992	0	0.00139047	0.000538796	0.000729393	0.000595192
23S rRNA (guanine-N-2-) -methyltransferase rlmG (EC 2.1.1.-)	0	0.0013496	0	0	0.000743927	0.000278769	0.000774329	0.0030796	0	0.00401174	0	0	0.000731484	0	0.00603539	0.00529373	0.00303536	0.00498489	0.00480719	0.00155787	0.000887108	0	0.000601413	0	0	0.00134734	0.00119452	0.000955224	0.000769058	0	0	0.000307524	0.00139047	0.000718395	0	0.000892788
23S rRNA (guanine-N-2-) -methyltransferase rlmL EC 2.1.1.-)	0.00220153	0.000433798	0.00106835	0.000390274	0.00185982	0.00223015	0.00696896	0.0069291	0.000929146	0.0026393	0.0016693	0.00189128	0.00268211	0.00167192	0.00879443	0.0083478	0.0059864	0.00639367	0.00284061	0.00311573	0	0.00256511	0.0028066	0.00209085	0.00154719	0.00336835	0.00373286	0.00143284	0.00615247	0.00833517	0.00698235	0.00369029	0.00243331	0.00323278	0.00340383	0.00327356
23S rRNA (guanosine-2&#39;-O-) -methyltransferase rlmB (EC 2.1.1.-)	0.0210883	0.0167735	0.0267088	0.0260183	0.0267814	0.0356824	0.0394908	0.0400348	0.0252197	0.035261	0.0275434	0.0287475	0.0187748	0.0341072	0.0379368	0.0337984	0.0253621	0.0251412	0.0323393	0.0244066	0.0221777	0.0225284	0.0154363	0.0167268	0.0235173	0.0211083	0.0182164	0.0193433	0.0151248	0.0143365	0.00619487	0.0212191	0.0330235	0.0143679	0.0274738	0.0208317
23S rRNA (Uracil-5-) -methyltransferase RumA (EC 2.1.1.-)	0.0272004	0.0198101	0.0475417	0.0659563	0.0353365	0.0347067	0.0278759	0.0358003	0.033051	0.0614429	0.0137717	0.0181563	0.0245047	0.0240757	0.0481107	0.0393975	0.0362725	0.0377118	0.0222879	0.0202523	0.0399198	0.0254281	0.0291685	0.0199153	0.0190305	0.0245889	0.0300122	0.0197015	0.0296087	0.0265058	0.0226795	0.0249094	0.0281569	0.0220906	0.0178701	0.0200877
23S rRNA (Uracil-5-) -methyltransferase rumB (EC 2.1.1.-)	0	0	0	0	0	0	0.000774329	0.0007699	0	0	0.000834648	0	0	0.00200631	0.00293148	0.00223965	0.00107924	0	0	0	0.000887108	0.00423802	0.00160377	0	0	0	0	0	0	0	0	0	0	0	0.000243131	0
23S rRNA N-6-methyltransferase ErmCX	0.0010718	4.81998e-05	0.000356118	0	0.000495951	0	0.000387165	0.00192475	0.000663676	0.00116129	0.000834648	0	0.000365742	0.000334384	8.62199e-05	0	8.43154e-05	0.000108367	0	0	0.000110888	0.000223053	0	0.000731796	0	0.000224556	0.000149315	0.000119403	0	0	0	0	0	0.000179599	0	0.000297596
2-Amino-2-deoxy-isochorismate hydrolase (EC 3.-.-.-)	0	0.000144599	0.000178059	0	0.000123988	0	0.000387165	0	0.00119462	0.00052786	0	0	0	0	0	0	0	0	0	0	0	0	0.000100236	0	0	0	0	0	0	0	0	0	0	0	0.000243131	0
2-Amino-2-deoxy-isochorismate synthase (EC 4.1.3.-)	0.000955926	0	0.000356118	0.000260183	0	0.000418153	0.000774329	0.0007699	0.0102206	0.00443402	0	0	0.00134105	0.00133754	0.00025866	0.00040721	0.00288359	0.00650204	0.00589973	0.00337538	0	0.00267664	0.00190448	0	0.000309438	0.000224556	0	0.000835821	0.000256353	0.000166703	0	0.000153762	0	0	0.00109409	0.00119038
2-amino-3,7-dideoxy-D-threo-hept-6-ulosonate synthase (EC 2.5.1.-)	0.00156424	0.0010604	0	0.000520365	0.000247976	0.000836306	0	0	0	0.00147801	0.00333859	0.00151303	0.000243828	0	0.00034488	0.00040721	0	0.000216735	0	0.00155787	0	0.00066916	0.00180424	0.00261356	0	0.000898225	0	0.000716418	0.000769058	0.000333407	0.000314993	0	0.000695233	0	0	0.000892788
2-amino-3-carboxymuconate-6-semialdehyde decarboxylase (EC 4.1.1.45)	0.0106021	0.00920617	0.00943712	0.00624438	0.0136387	0.0118477	0.0116149	0.0161679	0.0104861	0.00749561	0.0183623	0.014752	0.0126791	0.0157161	0.0108637	0.0124199	0.0064417	0.00921122	0.0131105	0.0212908	0.0135284	0.0144985	0.0151356	0.0128587	0.0196493	0.0227925	0.020904	0.0157612	0.0135867	0.0100022	0.00587987	0.0139923	0.016338	0.0163435	0.0134938	0.0160702
2-amino-3-ketobutyrate coenzyme A ligase (EC 2.3.1.29)	0.0559072	0.0349931	0.0138886	0.0106675	0.0476113	0.0423728	0.0603977	0.0562027	0.0297327	0.0342053	0.0500789	0.0635471	0.0473027	0.0621955	0.0498351	0.0423498	0.0486331	0.0504991	0.0367094	0.0472553	0.0201817	0.0390344	0.0394928	0.056871	0.0433214	0.0417675	0.0415095	0.0410746	0.0451181	0.0556789	0.044309	0.0448985	0.0472758	0.0592676	0.0508144	0.0383899
2-amino-4-hydroxy-6-hydroxymethyldihydropteridine pyrophosphokinase (EC 2.7.6.3)	0.0727083	0.0968817	0.0890294	0.110578	0.0880313	0.110114	0.162609	0.188625	0.119462	0.0981819	0.116851	0.0907815	0.124352	0.120378	0.116397	0.109947	0.0912293	0.112702	0.131105	0.101261	0.067642	0.108181	0.113266	0.108201	0.0974731	0.0842086	0.0522601	0.121791	0.107668	0.108357	0.0855732	0.0568919	0.0903802	0.0933913	0.0923898	0.0937427
2-amino-4-ketopentanoate thiolase, alpha subunit	0	0	0	0	0	0	0	0	0	0.000422288	0	0	0	0	0	0	0	0	0	0	0	0	0	0	0	0	0	0	0	0	0	0	0	0	0	0
2-amino-4-ketopentanoate thiolase, beta subunit	0	0.000771197	0	0.000390274	0	0.000139384	0	0	0.000398205	0.00211144	0	0	0.000121914	0	0	0.000101802	0	0	0.000218509	0	0	0.000111527	0.000100236	0	0	0	0	0	0	0	0	0	0	0	0	0
2-aminoethylphosphonate ABC transporter ATP-binding protein (TC 3.A.1.9.1)	0.00011587	0.00202439	0.00178059	0.000910639	0.000495951	0.000836306	0	0.00115485	0	0.00052786	0	0	0.000853398	0	0.000689759	0.000916222	0.00204043	0.00357612	0.00109254	0.00181751	0.00898197	0.000446107	0	0.00303173	0.000773596	0.000898225	0.000746573	0.000597015	0.000769058	0.000333407	0	0.00107633	0.00121666	0.00125719	0.00109409	0.000892788
2-aminoethylphosphonate ABC transporter periplasmic binding component (TC 3.A.1.9.1)	0.000521414	0.000530198	0	0	0.000247976	0.000557537	0	0	0	0	0	0	0.00060957	0.000334384	0.00025866	0.000509012	0.00703191	0.00531	0.00174807	0.000519289	0.00632064	0.00066916	0.000200471	0.000261356	0.000154719	0.000673669	0.00164246	0	0.00115359	0.00266725	0.000629986	0	0.000173808	0.00161639	0.000607827	0.000595192
2-aminoethylphosphonate ABC transporter permease protein I (TC 3.A.1.9.1)	2.89675e-05	0.000289199	0	0	0.000123988	0.000139384	0	0	0	0	0	0	0.000487656	0	0.000948419	0	0.00163572	0.00390122	0.000874034	0.000778933	0.00742953	0.000223053	0.000200471	0.00344989	0.000154719	0.000112278	0.000298629	0.000119403	0.000128176	0.00050011	5.24989e-05	0.000153762	0.000695233	0.000718395	0	0.000148798
2-aminoethylphosphonate ABC transporter permease protein II (TC 3.A.1.9.1)	0	0.000289199	0	0	0.000123988	0.000278769	0.000774329	0	0	0	0	0	0	0	0	0.000305407	0.00146709	0.00390122	0.000874034	0.000259644	0.00354843	0.000557634	0.000300707	0.000679525	0.000464158	0.000449113	0.000298629	0.000477612	0.000256353	0.00050011	0	0.000615048	0.000347616	0.000179599	0.000243131	0.000446394
2-aminoethylphosphonate uptake and metabolism regulator	0.000405544	0	0	0	0	0	0	0	0.000398205	0	0	0	0	0	0	0	1.68631e-05	0	0	0	0	0	0	5.22711e-05	0.000154719	0	0	0	0.000128176	0	0	0.000153762	0.000347616	0.000179599	0	0
2-aminoethylphosphonate:pyruvate aminotransferase (EC 2.6.1.37)	0.00527208	0.00173519	0.0039173	0.0015611	0.00347166	0.00278769	0.000774329	0	0.00398205	0.00760118	0.00250394	0.00302605	0.00268211	0.00468138	0.00103464	0.00101802	0.0147383	0.0164718	0.00480719	0.00519289	0.107118	0.00802992	0.00781837	0.00439077	0.00371326	0.00853314	0.0113479	0.00573134	0.0123049	0.00766835	0.0201596	0.00461286	0.0114713	0.0122127	0.00486262	0.00327356
2-aminomuconate deaminase (EC 3.5.99.5)	0.000753154	0.000433798	0.000178059	0.000260183	0.000371963	0.000557537	0	0.00038495	0.00132735	0.00116129	0	0.000378256	0	0	0.00017244	0.000203605	0.000826291	0.00119204	0	0.000519289	0.00731864	0.000111527	0.000300707	0.000365898	0	0.000336835	0.000298629	0	0.000256353	0.00050011	0.000314993	0.000153762	0	0	0.000121565	0.000148798
2-aminomuconate semialdehyde dehydrogenase (EC 1.2.1.32)	0.000926959	0.000337399	0.000712235	0.000650456	0.00123988	0.000557537	0	0.00115485	0.00185829	0.00443402	0.00250394	0.000756513	0.00109723	0.00100315	0.00232794	0.000610814	0.00138277	0.00281755	0.00109254	0.00311573	0.00754042	0.00033458	0.00110259	0.000627254	0.00139247	0.0010105	0	0.000835821	0.000384529	0.000666813	0	0.00138386	0.000173808	0.000538796	0.000729393	0.000595192
2-chlorobenzoate 1,2-dioxygenase (EC 1.14.12.13)	0	0	0	0	0	0	0	0	0	0	0	0	0	0	0	0	6.74523e-05	0	0	0	0	0	0	0	0	0	0	0	0	0	0.000419991	0	0	0	0	0
2-chlorobenzoate 1,2-dioxygenase alpha subunit (EC 1.14.12.13)	0	4.81998e-05	0	0	0.000123988	0	0	0	0	0	0	0	0	0	8.62199e-05	0	0.00192239	0.00151714	0.000655526	0.000778933	0.00432465	0.000446107	0.000100236	0	0.000154719	0	0	0.000119403	0.000128176	0	0	0	0.000173808	0	0.000121565	0.000297596
2-chlorobenzoate 1,2-dioxygenase beta subunit (EC 1.14.12.13)	0	0	0	0	0	0	0	0	0	0	0	0	0	0	0	0	1.68631e-05	0.000325102	0.000218509	0	0.0018851	0	0.000100236	0	0	0	0	0.000119403	0	0	0	0	0.000173808	0	0	0
2-chlorobenzoate 1,2-dioxygenase reductase component	0.00023174	0	0	0	0	0	0	0	0	0.000316716	0	0	0	0	0.00017244	0.000203605	0.00087688	0.00281755	0.00131105	0.000259644	0.00465732	0.000111527	0.000501178	0	0.000154719	0	0.000298629	0.000119403	0.000256353	0	0	0	0.000173808	0	0	0.000148798
2-C-methyl-D-erythritol 2,4-cyclodiphosphate synthase (EC 4.6.1.12)	0.0603972	0.0863259	0.0523493	0.0448815	0.0431478	0.0447424	0.0406523	0.0288712	0.0350421	0.0313549	0.0287954	0.0351778	0.0446205	0.0491545	0.0416442	0.0497814	0.0354125	0.0269834	0.0360539	0.0327152	0.0246172	0.0428263	0.0466095	0.0581778	0.0454875	0.0451358	0.0465861	0.0379701	0.0446054	0.0405089	0.045044	0.0364416	0.0484925	0.0522632	0.0550692	0.0388363
2-C-methyl-D-erythritol 4-phosphate cytidylyltransferase (EC 2.7.7.60)	0.0786467	0.12532	0.0792362	0.0735016	0.0768724	0.0905998	0.100663	0.0654415	0.073668	0.0960705	0.0855514	0.0699774	0.0749771	0.113691	0.0991529	0.0870411	0.100841	0.0856101	0.0677376	0.0727005	0.033821	0.0691466	0.0831955	0.0446918	0.0758124	0.0763492	0.0694313	0.0710448	0.0826738	0.0675149	0.0637861	0.0799562	0.0773446	0.0673495	0.0826645	0.0587752
2-cys peroxiredoxin BAS1, chloroplast precursor	0.00538795	0	0.00106835	0.000130091	0.000123988	0.000696921	0	0	0.00106188	0.000211144	0	0	0.000243828	0	0.000775979	0.000814419	0	0.000108367	0	0	0	0.000223053	0.000501178	0	0.000309438	0	0	0	0	0	0	0.000153762	0	0	0.000486262	0.00074399
2-dehydro-3-deoxy-D-gluconate 5-dehydrogenase (EC 1.1.1.127)	0	0	0	0	0	0	0	0	0	0.000211144	0	0	0	0	0	0.000101802	0	0	0	0	0	0	0	0	0	0.000112278	0	0	0	0	0	0	0	0	0	0
2-dehydro-3-deoxygalactonokinase (EC 2.7.1.58)	0.00011587	0.00708538	0	0	0.00148785	0	0.00232299	0.00269465	0.000663676	0.00052786	0.000834648	0	0.00195062	0.00133754	0.00336258	0.0042757	0.00478912	0.00650204	0	0.00103858	0.00853841	0.00223053	0.00150353	0.00094088	0	0.00157189	0.00223972	0.000716418	0.00256353	0.00150033	0.000314993	0.00138386	0.00364997	0.00107759	0.00182348	0.00163678
2-dehydro-3-deoxyglucarate aldolase (EC 4.1.2.20)	0.000811089	0.00212079	0.00142447	0.000260183	0.00347166	0.00334522	0.00309732	0.0038495	0.00212376	0.000422288	0.00333859	0.000756513	0.0017068	0.00133754	0.00275904	0.00101802	0.00310281	0.00758571	0.00524421	0.00830862	0.0379239	0.00535328	0.00340801	0.00313627	0.0040227	0.00404201	0.00447944	0.00501493	0.00820329	0.00600132	0.0100798	0.00307524	0.00347616	0.00251438	0.00364696	0.00505913
2-dehydro-3-deoxygluconate kinase (EC 2.7.1.45)	0.0337181	0.0215935	0.0505687	0.0338237	0.0659615	0.0741524	0.0232299	0.0338756	0.0541559	0.116974	0.045071	0.059008	0.0526669	0.0414637	0.0434548	0.0435714	0.0373686	0.0658873	0.0891515	0.086202	0.0563313	0.0455029	0.0453065	0.0340808	0.0618877	0.0759	0.0836162	0.0501493	0.0948505	0.125361	0.0892481	0.0461286	0.0660471	0.0711211	0.061269	0.0672567
2-dehydro-3-deoxyphosphogalactonate aldolase (EC 4.1.2.21)	0.00260707	0.00149419	0.000178059	0	0.00223178	0.00139384	0.00154866	0.0007699	0.00146009	0.00052786	0.00125197	0.00189128	0.00280402	0.00200631	0.00327636	0.00468291	0.00596953	0.00325102	0.00174807	0.00389467	0.00410287	0.00312275	0.00290683	0.000836338	0.00247551	0.00583847	0.0050767	0.00226866	0.00410164	0.00250055	0.0093448	0.00292148	0.00364997	0.00395117	0.00230974	0.00386875
2-dehydro-3-deoxyphosphogluconate aldolase (EC 4.1.2.14)	0.0119056	0.0159059	0.0160253	0.0136596	0.0249215	0.0213258	0.0220684	0.015013	0.0342457	0.0484575	0.0187796	0.0249649	0.0197501	0.0200631	0.0287112	0.0314569	0.0253452	0.0380369	0.0222879	0.0272627	0.0179639	0.0170636	0.0234551	0.0203857	0.0190305	0.0232416	0.024189	0.0214925	0.0284552	0.0355078	0.0274044	0.0202966	0.0213784	0.0150863	0.0244347	0.0223197
2-dehydropantoate 2-reductase (EC 1.1.1.169)	0.0190606	0.0257387	0.0370362	0.0551587	0.0229377	0.0280162	0.0154866	0.0215572	0.0163264	0.0224868	0.030882	0.0291257	0.0245047	0.0307634	0.0193995	0.0248398	0.0245358	0.0361947	0.0260025	0.0298591	0.0564422	0.0242013	0.0241568	0.0211698	0.0280042	0.0297537	0.0286684	0.0292537	0.0276861	0.0256723	0.0135447	0.0333663	0.0257236	0.0251438	0.0263797	0.0282716
2-deoxy-D-gluconate 3-dehydrogenase (EC 1.1.1.125)	0.00703909	0.00660338	0.0110397	0.0150906	0.00967105	0.0111507	0.00387165	0.0015398	0.00730043	0.00749561	0.00292127	0.00491733	0.00889973	0.00501577	0.00603539	0.00447931	0.0034738	0.00899448	0.013766	0.0137612	0.00742953	0.00892214	0.0073172	0.00459986	0.00866428	0.010891	0.0117959	0.00656716	0.0112795	0.0111691	0.00593237	0.00799562	0.013557	0.0107759	0.0103331	0.00818389
2-deoxyglucose-6-phosphate hydrolase YniC	0.00130354	0.0013978	0.000890294	0.00104073	0.000867915	0.00167261	0.00154866	0.00115485	0.000663676	0.000739004	0.000417324	0.00189128	0.00195062	0	0.000603539	0.00162884	0	0.000325102	0.000655526	0.000778933	0.000110888	0.00122679	0.00110259	0.0180335	0.00123775	0.000561391	0.00119452	0.00119403	0.000640882	0.000666813	0	0.00107633	0.000695233	0.00143679	0.00158035	0.00104159
2-desacetyl-2-hydroxyethyl bacteriochlorophyllide A dehydrogenase BchC	0.00023174	0	0	0	0	0.000278769	0	0	0	0	0.000417324	0.000378256	0.000243828	0	0	0	1.68631e-05	0	0	0	0	0	0	0.000418169	0	0.000112278	0	0	0	0	0	0	0	0	0	0.000297596
2H phosphoesterase superfamily protein Bsu1186 (yjcG)	0.000492447	0.000722997	0.00142447	0.000260183	0.0019838	0.00223015	0.00193582	0.0007699	0.00384932	0.00285044	0.00125197	0.00113477	0.000487656	0.00167192	0.00146574	0.00234146	0.00111296	0.00195061	0.00240359	0.00155787	0	0.000557634	0.00100236	0.00114996	0.000464158	0	0.000149315	0.000119403	0	0.000166703	0	0.000461286	0	0.000359197	0.000607827	0.000446394
2-haloalkanoic acid dehalogenase (EC 3.8.1.2)	0.00724187	0.00612138	0.00338312	0.00195137	0.00458755	0.00390276	0.00387165	0.00423445	0.00477847	0.00696775	0.00417324	0.00302605	0.00292594	0.00334384	0.00724247	0.00753338	0.00386165	0.00866938	0.00568122	0.00597182	0.00709686	0.00401496	0.00390919	0.00501803	0.00541517	0.00482796	0.0050767	0.00573134	0.00692152	0.00533451	0.00304493	0.00461286	0.0041714	0.00359197	0.00401166	0.00357115
2-heptaprenyl-1,4-naphthoquinone methyltransferase (EC 2.1.1.-)	0.00110076	0.000144599	0	0.000390274	0.000991902	0.001812	0.000774329	0.00115485	0.000796411	0.000844576	0.00208662	0.00113477	0.000487656	0.00167192	0	0.00122163	0.000202357	0.000433469	0.000655526	0.00129822	0	0.000557634	0.000400942	5.22711e-05	0.000618877	0.000898225	0.0010452	0.000835821	0.000769058	0.00116692	0.00047249	0.00138386	0.000695233	0.00125719	0.000850958	0.000892788
2-hydroxy-3-keto-5-methylthiopentenyl-1-phosphate phosphatase	0.000405544	0.000192799	0.00356118	0.00650456	0.000743927	0	0.00619464	0.0061592	0	0.00485631	0.00250394	0.00226954	0.00414508	0.00200631	0.0103464	0.0116055	0.00654288	0.00866938	0	0.00155787	0.000221777	0.00245359	0.00160377	0	0.00216607	0.00202101	0.0020904	0.000477612	0.000512705	0.00100022	0.000734984	0.000307524	0	0.00107759	0.000972524	0.000892788
2-hydroxy-3-keto-5-methylthiopentenyl-1-phosphate phosphatase related protein	0.000202772	9.63997e-05	0.00160253	0.00325228	0.000247976	0	0.00309732	0.0030796	0.00026547	0.000105572	0.00125197	0.00113477	0.00207254	0.00100315	0.00517319	0.00580274	0.00327144	0.00433469	0	0.000259644	0.000110888	0.00122679	0.000801884	0	0.000928315	0.0010105	0.000895887	0.000238806	0.000256353	0.00050011	0.000367492	0.000153762	0	0.000538796	0.000486262	0.000446394
2-hydroxy-3-oxopropionate reductase (EC 1.1.1.60)	0.0757789	0.163301	0.116807	0.12853	0.101174	0.11095	0.063495	0.053893	0.0631819	0.0629209	0.100158	0.107425	0.0716855	0.0949652	0.0724247	0.0741122	0.0592232	0.0949297	0.0926476	0.0747776	0.144599	0.079407	0.0906129	0.0545711	0.0631255	0.0844332	0.107506	0.089791	0.0815202	0.0733495	0.0497689	0.0928722	0.0869041	0.0998569	0.0865546	0.0779702
2-hydroxy-6-ketonona-2,4-dienedioic acid hydrolase (EC 3.7.1.-)	0	0	0	0	0	0	0	0	0	0	0	0	0	0	0	0	0	0.000216735	0	0	0.000665331	0	0	5.22711e-05	0	0.000112278	0.000149315	0.000119403	0.000128176	0	0	0	0	0	0	0
2-hydroxy-6-oxo-6-phenylhexa-2,4-dienoate hydrolase (EC 3.7.1.-)	0.00530105	0.0112788	0.009081	0.00312219	0.010415	0.0112901	0.0209069	0.015013	0.00557488	0.00665103	0.0087638	0.00340431	0.00658336	0.00802523	0.0131916	0.0158812	0.023524	0.0162551	0.00721078	0.0109051	0.103792	0.0143869	0.0129304	0.00533166	0.0111398	0.0104419	0.0107506	0.0103881	0.0103823	0.0145032	0.00692985	0.0110709	0.0104285	0.0145475	0.00911741	0.0142846
2-hydroxychromene-2-carboxylate isomerase	0.0176991	0.0159059	0.00979324	0.00546383	0.0156225	0.015611	0.0120021	0.022712	0.00902599	0.00686218	0.0258741	0.0230736	0.0186528	0.026082	0.00879443	0.0107911	0.0121077	0.0161467	0.0216323	0.0220698	0.0205144	0.0226399	0.0184433	0.0244629	0.0276947	0.0340203	0.0300122	0.024	0.0274297	0.0260057	0.0216295	0.0239869	0.0267665	0.0197559	0.0210308	0.0263372
2-hydroxychromene-2-carboxylate isomerase family protein, glutathione-dependent	0.00214359	0.00245819	0.000178059	0.000260183	0.00185982	0.00125446	0.000387165	0	0.000530941	0.000316716	0.00208662	0.000756513	0.00268211	0.00100315	0.000689759	0	0.000843154	0.00173388	0.00152956	0.00155787	0.000110888	0.0033458	0.00210495	0.003084	0.00371326	0.00348062	0.00328492	0.00370149	0.00358894	0.00400088	0.00430491	0.00384405	0.00330235	0.00287358	0.00279601	0.00297596
2-hydroxychromene-2-carboxylate isomerase/DsbA-like thioredoxin domain	0.00422925	0.00457898	0.00712235	0.00377265	0.00347166	0.00543599	0.00193582	0.00346455	0.00557488	0.0033783	0.00333859	0.00416082	0.00341359	0.00535015	0.00448344	0.00641355	0.00495775	0.00639367	0.00721078	0.00727005	0.0076513	0.00646855	0.00601413	0.00679525	0.00556989	0.00752264	0.00656984	0.0039403	0.0070497	0.00916868	0.00682485	0.00384405	0.00660471	0.00233478	0.0031607	0.0074399
2-hydroxycyclohexanecarboxyl-CoA dehydrogenase (EC 1.1.1.-)	0.00463479	0.00409699	0.00427341	0.00169119	0.00793522	0.00836306	0.00619464	0.00346455	0	0.00327273	0.00333859	0.00302605	0.00487656	0.0063533	0.00569051	0.00539553	0.0014165	0.00260081	0.00393315	0.00519289	0	0.00490718	0.00491154	0.00475667	0.00587933	0.00595074	0.00462875	0.00489552	0.0026917	0.00300066	0.00335993	0.00476662	0.00677852	0.00556756	0.00413323	0.00431514
2-hydroxyhepta-2,4-diene-1,7-dioate isomerase (EC 5.3.3.-)	0.011587	0.0179303	0.0142447	0.0106675	0.0215739	0.0167261	0.0108406	0.015398	0.0151318	0.0111906	0.0100158	0.0151303	0.0117037	0.0167192	0.0244865	0.0203605	0.0164246	0.0279588	0.0113624	0.0119436	0.0479038	0.0138293	0.0156367	0.0361716	0.0185663	0.0202101	0.0188136	0.0140896	0.013074	0.0126695	0.0142797	0.0135311	0.0125142	0.0125719	0.0175054	0.0148798
2-hydroxymuconic semialdehyde dehydrogenase	0	0	0.000178059	0	0	0.000278769	0	0	0.000132735	0	0	0	0	0	0	0	0	0	0.000218509	0	0	0	0	0	0.000154719	0	0	0	0	0	0	0	0	0	0	0
2-hydroxymuconic semialdehyde hydrolase (EC 3.7.1.9)	0.00150631	0.00318119	0.00195865	0.00273192	0.00223178	0.00306645	0.00232299	0.0038495	0.00318564	0.00200587	0.000417324	0.00113477	0.00280402	0.00133754	0.00319014	0.00397029	0.000860017	0.00195061	0.00349614	0.00155787	0.00243955	0.00267664	0.00260612	0.000627254	0.00232079	0.00213329	0.00223972	0.00214925	0.00140994	0.00200044	0.00209995	0.00246019	0.00225951	0.00287358	0.00279601	0.00267836
2-hydroxypenta-2,4-dienoate hydratase	2.89675e-05	4.81998e-05	0	0.000130091	0.000123988	0	0	0	0	0.000316716	0	0	0.000121914	0	0.00112086	0.000509012	0.000151768	0.000433469	0	0	0.00232866	0.00033458	0	0	0.000464158	0.000112278	0	0.000238806	0.000384529	0	0.000157497	0.000153762	0.000173808	0	0.000486262	0.000148798
2-hydroxypenta-2,4-dienoate hydratase (CmtF) (EC 4.2.1.-)	2.89675e-05	0	0	0	0	0	0	0	0	0	0	0	0	0	8.62199e-05	0	3.37262e-05	0	0	0	0	0	0	0	0.000309438	0	0	0	0	0	0	0	0	0	0.000243131	0
2-hydroxyphytanoyl-CoA lyase-related protein [EC:4.1.-.-]	0	0	0	0	0.000371963	0.000139384	0	0	0	0	0	0.000378256	0.000365742	0	0.00025866	0.000305407	0	0.000108367	0	0	0	0.000223053	0	0	0.000154719	0.000112278	0.000149315	0	0.000128176	0	0.000419991	0.000461286	0.000347616	0.000538796	0	0.000446394
2-isopropylmalate synthase (EC 2.3.3.13)	0.0568921	0.0727817	0.0929467	0.10043	0.0756326	0.07471	0.0805303	0.0831492	0.116276	0.116974	0.0859687	0.0612775	0.0777812	0.0775772	0.0907033	0.0952871	0.0614491	0.0845265	0.076915	0.0711426	0.0900414	0.0901136	0.07658	0.0671161	0.0652915	0.0833104	0.0871997	0.0807164	0.083571	0.0806844	0.0537588	0.0796487	0.0948993	0.0998569	0.0773156	0.0860052
2-keto-3-deoxy-D-arabino-heptulosonate-7-phosphate synthase I alpha (EC 2.5.1.54)	0.0145996	0.0172555	0.00462953	0.00468329	0.0143826	0.01812	0.0162609	0.0130883	0.0132735	0.00654546	0.0208662	0.0204258	0.0109723	0.0187255	0.0263833	0.0232109	0.0390549	0.0301261	0.0139845	0.00571218	0.0518958	0.0140524	0.013632	0.0179813	0.0142342	0.01774	0.0173205	0.00859701	0.0097414	0.0166703	0.0169046	0.00953324	0.011819	0.00538796	0.0128859	0.0145822
2-keto-3-deoxy-D-arabino-heptulosonate-7-phosphate synthase I beta (EC 2.5.1.54)	0.0607737	0.055719	0.0630328	0.0686882	0.061002	0.0538023	0.0456854	0.0331057	0.0833577	0.0903696	0.073449	0.0854859	0.0497409	0.0501577	0.0256935	0.026265	0.0166945	0.0158216	0.050694	0.0519289	0.00554442	0.0521945	0.0547286	0.0504939	0.0566272	0.0545672	0.0421067	0.0539701	0.061781	0.0700154	0.0707685	0.0584295	0.043452	0.0502876	0.0641866	0.0404731
2-keto-3-deoxy-D-arabino-heptulosonate-7-phosphate synthase II (EC 2.5.1.54)	0.0212621	0.0244855	0.0235038	0.00780548	0.0287652	0.0153323	0.0332962	0.0346455	0.0257506	0.0192141	0.0250394	0.0257214	0.0275526	0.0387886	0.0453517	0.0449967	0.043844	0.0346775	0.0270951	0.0306381	0.00399198	0.0283278	0.0272641	0.0326172	0.025374	0.0350308	0.0215013	0.0277015	0.0210209	0.0136697	0.0218395	0.0249094	0.0264188	0.0247846	0.0252856	0.0345211
2-keto-3-deoxy-D-arabino-heptulosonate-7-phosphate synthase II PhzC (EC 2.5.1.54)	0	0	0.00142447	0.000130091	0.000123988	0.000278769	0	0.0007699	0	0.00052786	0	0.000378256	0.000487656	0	0.00017244	0	0.000404714	0.000108367	0	0	0	0	0.000100236	0	0.000464158	0.000449113	0.000447944	0	0.000256353	0	0	0	0	0	0.000121565	0.000446394
2-Keto-3-deoxy-D-manno-octulosonate-8-phosphate synthase (EC 2.5.1.55)	0.0420028	0.0177375	0.006054	0.00416292	0.0195901	0.0206289	0.0317475	0.0354154	0.0100879	0.0086569	0.0200315	0.0249649	0.0236513	0.017388	0.0179337	0.0134379	0.0456652	0.030993	0.0231619	0.0228487	0.0510087	0.0283278	0.0292688	0.0291673	0.0343477	0.0334589	0.0286684	0.0286567	0.0330695	0.0290064	0.0405291	0.0356728	0.0302426	0.025503	0.0269875	0.0276764
2-keto-3-deoxygluconate permease (KDG permease)	0.00112973	0.000530198	0.003027	0.0106675	0.00595141	0.00418153	0.000387165	0	0.00146009	0.00253373	0	0.00151303	0.00060957	0.000668769	0.00103464	0.000712617	0.00112983	0.00346775	0.00131105	0.000519289	0.0100909	0.00066916	0.000701649	0	0.000154719	0.000561391	0	0.000238806	0.00140994	0	0	0.000461286	0.000173808	0.000359197	0	0.000446394
2-keto-3-deoxy-L-fuconate dehydrogenase	0.0216097	0.0174483	0.0199426	0.00754529	0.0161184	0.0178412	0.0170352	0.0300261	0.0257506	0.0111906	0.0175276	0.0121042	0.0209692	0.0207318	0.0256935	0.0309479	0.0302524	0.0283922	0.0161696	0.016098	0.030827	0.0198518	0.0156367	0.0186085	0.0228984	0.0222311	0.0188136	0.0188657	0.0184574	0.0190042	0.0155397	0.0169138	0.0187713	0.0208334	0.0187211	0.0202365
2-keto-4-pentenoate hydratase (EC 4.2.1.-)	0.00330229	0.00202439	0.00427341	0.00195137	0.00334767	0.00376338	0.00813046	0.00346455	0.00358385	0.00538417	0.00250394	0.00453908	0.00292594	0.00702207	0.00543185	0.00458111	0.00839782	0.0162551	0.00655526	0.00311573	0.0978036	0.0100374	0.00811908	0.00501803	0.00649821	0.00538935	0.00851093	0.00537313	0.00576794	0.00750165	0.00188996	0.00553543	0.00834279	0.00754314	0.00802332	0.0071423
2-keto-4-pentenoate hydratase/2-oxohepta-3-ene-1,7-dioic acid hydratase (catechol pathway)	0.00446099	0.00375959	0.00534177	0.00221155	0.00396761	0.00613291	0.00348448	0.0030796	0.00477847	0.0033783	0.00709451	0.0060521	0.00499848	0.0103659	0.00905309	0.0083478	0.00247887	0.0056351	0.00568122	0.00545253	0.00377021	0.00591092	0.00651531	0.0047044	0.00464158	0.00651213	0.00880956	0.00668657	0.00756241	0.00333407	0.00383242	0.009687	0.00573567	0.00556756	0.00595671	0.00639831
2-ketoaldonate reductase, broad specificity (EC 1.1.1.215) (EC 1.1.1.-)	0.00144837	0.00149419	0.00160253	0.00208146	0.00235577	0.00362399	0.00116149	0.0015398	0.00185829	0.0026393	0.000417324	0.00113477	0.00195062	0.00167192	0.00638027	0.00631175	0.0105226	0.00726061	0.00437017	0.00337538	0.0136393	0.00423802	0.00300707	0.00360671	0.00340382	0.00392974	0.00253835	0.00358209	0.00358894	0.00466769	0.00120747	0.00230643	0.0043452	0.00269398	0.00230974	0.00282716
2-ketobutyrate formate-lyase (EC 2.3.1.-)	0	0	0	0	0	0.000139384	0	0	0	0.000105572	0	0	0	0	0	0	0.000134905	0	0	0	0	0	0	0	0	0	0	0	0	0	0	0	0	0	0	0
2-ketocyclohexanecarboxyl-CoA hydrolase (EC 4.1.3.36)	0.000260707	0	0	0.000130091	0	0.000139384	0	0.00038495	0	0.000211144	0.000417324	0	0.000365742	0.000668769	8.62199e-05	0.000509012	0.000269809	0.000325102	0.000437017	0.000519289	0.000110888	0.000223053	0.000801884	0.00130678	0.000464158	0.000112278	0.000298629	0.000119403	0.000256353	0.000166703	0.000419991	0.00169138	0	0	0.000729393	0.000148798
2-Keto-D-gluconate dehydrogenase (EC 1.1.99.4), membrane-bound, cytochrome c	0.000492447	0.000433798	0.000178059	0	0	0.000278769	0.00116149	0.0015398	0.000132735	0	0.000417324	0	0.000365742	0.000334384	0.00465587	0.00386849	0.00119728	0.00195061	0.00174807	0.00155787	0.00243955	0.00144985	0.000701649	0	0.00154719	0.00145962	0.00298629	0.000597015	0.00179447	0.00100022	0.000419991	0.000461286	0.000695233	0.000718395	0.000243131	0.000297596
2-Keto-D-gluconate dehydrogenase (EC 1.1.99.4), membrane-bound, flavoprotein	0.00159321	0.000722997	0	0.000260183	0.00111589	0.000696921	0.00193582	0.0007699	0.00199103	0	0	0.000756513	0.00134105	0.00100315	0.00586295	0.00651535	0.000741976	0.00400959	0.00109254	0.0023368	0.0144155	0.00234206	0.00250589	0.00114996	0.00185663	0.00280695	0.00403149	0.000477612	0.00179447	0.00216714	0.00115498	0.00199891	0.00382378	0.00251438	0.000972524	0.00104159
2-Keto-D-gluconate dehydrogenase (EC 1.1.99.4), membrane-bound, gamma subunit	0	9.63997e-05	0	0	0	0	0.000774329	0	0	0	0	0	0	0	0.0030177	0.00213785	0	0	0	0	0	0	0	0	0	0	0	0	0	0	0	0	0.000173808	0	0	0
2-ketogluconate 6-phosphate reductase (EC 1.1.1.43)	0.0012456	0.00236179	0.000712235	0.000390274	0.000867915	0.000696921	0	0.0007699	0.00172556	0.00147801	0.000417324	0.000378256	0.00146297	0.000334384	0.000689759	0.00040721	0.00197298	0.00238408	0.00131105	0.00155787	0.00754042	0.00189595	0.000501178	0.000104542	0.000928315	0.00157189	0.00179177	0.00226866	0.002179	0.00216714	0.00220495	0.00215267	0.00243331	0.00215518	0.00145879	0.00163678
2-ketogluconate kinase (EC 2.7.1.13)	0	0	0.00178059	0.00104073	0.00768724	0.00892059	0	0.0015398	0	0.00105572	0	0	0.000243828	0	0.00034488	0	0.00195612	0.00866938	0.00131105	0.00207716	0.0241737	0.000446107	0.00120283	0	0	0.000898225	0.000597258	0.000238806	0	0.00100022	0	0	0	0.000359197	0	0
2-ketogluconate transporter	0.000260707	0.00187979	0.0249282	0.0232863	0.00557945	0.00682983	0.000387165	0	0.00172556	0.000739004	0.00125197	0.000756513	0.00134105	0.00100315	0.000603539	0.000203605	0.00897116	0.00585183	0.00109254	0.00103858	0.0279439	0.00133832	0.00100236	0.000731796	0.000309438	0.000673669	0.000149315	0.000238806	0.000256353	0.000666813	0	0.00107633	0.000521424	0.000538796	0.00109409	0.00238077
2-ketogluconate utilization repressor PtxS	2.89675e-05	0	0	0	0.000123988	0.00209076	0	0	0	0.000105572	0	0	0	0	0.00034488	0	0.000489029	0.00249245	0.000655526	0	0.0103126	0.00033458	0.000501178	0	0	0	0.000746573	0.000119403	0	0.000333407	0	0	0.000173808	0	0	0.000297596
2-ketoglutaric semialdehyde dehydrogenase (EC 1.2.1.26)	0.00660458	0.0228467	0.00267088	0.00780548	0.010415	0.00836306	0.00580747	0.00808395	0.00517667	0.00570089	0.0100158	0.00680861	0.0124352	0.0140441	0.00569051	0.00488652	0.0211463	0.0299094	0.0176992	0.011684	0.128742	0.0120449	0.0129304	0.00392033	0.0125323	0.0198732	0.0210534	0.0157612	0.0188419	0.013503	0.00866231	0.0142999	0.017207	0.0183191	0.0116703	0.0156238
2-methyl-3-hydroxypyridine-5-carboxylic acid oxygenase (EC 1.14.12.4)	0	0	0	0	0	0.000278769	0	0	0	0.000105572	0	0	0	0	0.00025866	0.000712617	0	0	0.000218509	0	0	0	0.000501178	0	0.000309438	0.000336835	0	0	0.000128176	0	0	0	0	0.000359197	0	0.000148798
2-methyl-6-phytyl-1,4-benzoquinone methyltransferase	0.00034761	9.63997e-05	0.000534177	0	0.000991902	0.000696921	0.000387165	0	0	0.000211144	0	0	0.00060957	0	0.00025866	0.000610814	0	0.000108367	0.000437017	0	0.000110888	0.000557634	0.000701649	0	0.000928315	0.000561391	0.000746573	0.000597015	0.000512705	0.00133363	0.000419991	0.000307524	0	0.000179599	0.000607827	0.00074399
2-methyl-6-solanyl-1,4-benzoquinone methyltransferase	0.00034761	9.63997e-05	0.000534177	0	0.000991902	0.000696921	0.000387165	0	0	0.000211144	0	0	0.00060957	0	0.00025866	0.000610814	0	0.000108367	0.000437017	0	0.000110888	0.000557634	0.000701649	0	0.000928315	0.000561391	0.000746573	0.000597015	0.000512705	0.00133363	0.000419991	0.000307524	0	0.000179599	0.000607827	0.00074399
2-methylaconitate racemase	0.00168011	0.0011568	0.000178059	0.000650456	0.000743927	0.00153323	0.00154866	0.0007699	0.000663676	0.000211144	0.00125197	0.000378256	0.00182871	0.00100315	0.000862199	0.000610814	6.74523e-05	0.000541836	0.000874034	0.00155787	0.000110888	0.000223053	0.0014033	0.000836338	0.00108303	0.00168417	0.00223972	0.00119403	0.000897235	0.00100022	0.000419991	0.00138386	0.00556186	0.00484916	0.00121565	0.000595192
2-methylcitrate dehydratase (EC 4.2.1.79)	0.0162797	0.0228467	0.0142447	0.0244572	0.0141346	0.0114295	0.0348448	0.0500435	0.00345111	0.00802347	0.00250394	0.0143737	0.0187748	0.0234069	0.0319014	0.0303371	0.0460025	0.028609	0.0144216	0.0192137	0.0419158	0.0149446	0.0180424	0.0170404	0.0167097	0.0116769	0.0176191	0.0140896	0.0320441	0.0270059	0.0400041	0.0156837	0.020857	0.0165231	0.0145879	0.0181534
2-Methylcitrate dehydratase AcnD	0.000289675	0.000337399	0	0	0.000867915	0.00097569	0	0	0.000398205	0.000316716	0	0	0.000365742	0	0.00017244	0	0.00065766	0.000325102	0.00196658	0.00311573	0	0.00033458	0.000300707	0	0.000928315	0.0010105	0.00179177	0.000358209	0.00128176	0.00200044	0.000104998	0.00076881	0.00225951	0.00323278	0.000850958	0.00119038
2-methylcitrate dehydratase FeS dependent (EC 4.2.1.79)	0	0	0	0.000260183	0.000247976	0.000278769	0	0.0007699	0	0.000422288	0	0	0.00121914	0	0.0222447	0.0203605	0.0118716	0.0143045	0.00218509	0.00155787	0.0552225	0.00156137	0.0014033	0.000104542	0.000309438	0.0035929	0.0050767	0	0.00179447	0.00166703	0	0	0.00243331	0.00107759	0.000486262	0.000892788
2-methylcitrate synthase (EC 2.3.3.5)	0.0207407	0.0301731	0.00925906	0.00676475	0.00892712	0.00892059	0.0178096	0.0207873	0.00769864	0.00506746	0.00333859	0.00378256	0.0202377	0.00936276	0.0310392	0.025247	0.0617189	0.0195061	0.0139845	0.0119436	0.0512305	0.0191826	0.0202476	0.0254038	0.0136153	0.0152698	0.0134383	0.0136119	0.0258916	0.0220048	0.0255144	0.0113784	0.0156427	0.0197559	0.014831	0.0116062
2-methylisocitrate dehydratase (EC 4.2.1.99)	0.0566604	0.0464646	0.0601839	0.0556791	0.0632338	0.0646743	0.070464	0.0531231	0.0451299	0.0295602	0.0233701	0.0461473	0.0565681	0.0387886	0.0765633	0.0730941	0.0778737	0.0602522	0.0415166	0.0389467	0.0510087	0.0504101	0.0473112	0.0882337	0.0492007	0.049627	0.0540519	0.040597	0.0543468	0.0666813	0.0664636	0.057507	0.0521424	0.0513652	0.0578652	0.0443418
2nd GPH family transporter in unknown oligosaccharide utilization Sde 1396	0	0	0	0	0.000123988	0	0	0	0	0	0	0.000756513	0	0	0	0	0	0	0	0	0	0	0.000100236	0	0	0	0	0	0	0	0	0	0	0	0	0
2-octaprenyl-3-methyl-6-methoxy-1,4-benzoquinol hydroxylase (EC 1.14.13.-)	0.0121663	0.00722997	0.00373924	0.00312219	0.00446356	0.0079449	0.0348448	0.0404197	0	0.00411731	0.0087638	0.00794338	0.0146297	0.0180568	0.0196581	0.0171028	0.0563058	0.0289341	0.00786631	0.00856827	0.0595471	0.0133832	0.00781837	0.00642935	0.00789068	0.0225679	0.0264287	0.0125373	0.0276861	0.0215047	0.024412	0.012916	0.020857	0.0113147	0.00875271	0.0116062
2-octaprenyl-6-methoxyphenol hydroxylase (EC 1.14.13.-)	0.013383	0.0156167	0.00534177	0.00429301	0.0137626	0.013799	0.0185839	0.015013	0.0111498	0.00570089	0.0237875	0.0136172	0.021213	0.0220694	0.0204341	0.0167974	0.0324783	0.025683	0.0183547	0.0202523	0.0365932	0.016729	0.0159375	0.0166222	0.0213513	0.0360413	0.0291163	0.0200597	0.0284552	0.0275061	0.0124422	0.0221417	0.0276355	0.0258622	0.0171407	0.0241053
2-Oxobutyrate dehydrogenase E1 (EC:1.2.4.1)	0	0	0	0	0	0	0	0	0	0	0	0.000378256	0.000121914	0	0.00017244	0	0.000489029	0.000216735	0	0	0	0.000111527	0.000300707	0	0.000309438	0.000224556	0	0	0	0.000666813	0	0	0.000173808	0	0.000364696	0.000446394
2-Oxobutyrate oxidase, putative	0.00214359	0.0013496	0.00124641	0	0.00223178	0.00153323	0.000774329	0.00192475	0.000929146	0.000844576	0.000834648	0.00151303	0.00146297	0.00200631	0.00137952	0.00162884	0.00269809	0.00552673	0.00371465	0.00363502	0.00754042	0.00189595	0.001704	0.00266583	0.00247551	0.00179645	0.0020904	0.00274627	0.00192265	0.00216714	0.00104998	0.00292148	0.00278093	0.00161639	0.00206661	0.00267836
2-oxoglutarate dehydrogenase E1 component (EC 1.2.4.2)	0.10857	0.124259	0.15135	0.147263	0.128451	0.131858	0.193582	0.187856	0.140434	0.0766453	0.109339	0.110451	0.141908	0.138435	0.152782	0.144356	0.125326	0.109017	0.129794	0.132938	0.0931463	0.134055	0.1275	0.137264	0.118206	0.122608	0.120049	0.12394	0.118691	0.121693	0.134082	0.117474	0.12688	0.123205	0.117919	0.132728
2-oxoglutarate/malate translocator	0.000753154	0.000674798	0.00124641	0.00117082	0.00136387	0.00167261	0	0	0.000663676	0.00401174	0.00250394	0.000378256	0.00268211	0.000668769	0.00103464	0.00111983	0.000337262	0.000975305	0.00218509	0.0046736	0.000110888	0.0016729	0.00300707	0.00428623	0.00170191	0.00460341	0.00447944	0.00370149	0.00243535	0.00433429	0.000577488	0.00461286	0.00608329	0.00431037	0.00401166	0.00252957
2-oxo-hepta-3-ene-1,7-dioic acid hydratase (EC 4.2.-.-)	0.00938546	0.00597678	0.00641012	0.011448	0.00495951	0.00836306	0.00464598	0.007699	0.00424752	0.00211144	0.0116851	0.0121042	0.00926547	0.00668769	0.00758735	0.00529373	0.00674523	0.0186392	0.0122365	0.0114244	0.0505651	0.00847603	0.00922167	0.0344989	0.0105209	0.0193118	0.0179177	0.0100299	0.0158939	0.00933539	0.00797983	0.0141461	0.0145999	0.0136495	0.00680767	0.0178558
2-phosphosulfolactate phosphatase (EC 3.1.3.71)	0	0	0.000356118	0	0.00161184	0.00167261	0.000774329	0.0007699	0.00305291	0.00316716	0	0.00151303	0.000731484	0.00133754	0	0	5.05893e-05	0.000325102	0	0.00129822	0	0.000446107	0	0.000365898	0.00232079	0	0	0	0.00115359	0.00250055	0.00215245	0.00153762	0	0	0	0.000892788
2-polyprenylphenol hydroxylase and related flavodoxin oxidoreductases	0.00237533	0.00231359	0.00213671	0.00130091	0.00185982	0.00334522	0.00193582	0.00346455	0.00398205	0.00643989	0.00333859	0.00189128	0.00243828	0.00401261	0.00379368	0.00285047	0.00682955	0.00910285	0.0026221	0.000519289	0.0164115	0.00267664	0.00340801	0.00151586	0.00309438	0.00235784	0.00283698	0.00179104	0.00320441	0.00166703	0.00120747	0.00292148	0.00243331	0.00107759	0.00145879	0.00342235
2-succinyl-5-enolpyruvyl-6-hydroxy-3-cyclohexene-1-carboxylic-acid synthase (EC 2.2.1.9)	0.00732877	0.00467538	0.0215451	0.0261483	0.00929908	0.0121264	0.0131636	0.0127033	0.0134062	0.00717889	0.00751183	0.00302605	0.00707101	0.00835961	0.0131054	0.015474	0.00156827	0.00249245	0.00437017	0.00415431	0.00155244	0.00914519	0.00631484	0.0043385	0.00464158	0.00247012	0.00283698	0.00465672	0.00281988	0.00300066	0.000787483	0.00369029	0.00243331	0.00323278	0.00547045	0.00580312
2-succinyl-6-hydroxy-2,4-cyclohexadiene-1-carboxylate synthase (EC 4.2.99.20)	0.0012456	0.00187979	0.00872488	0.0123587	0.00446356	0.00348461	0.00193582	0.0023097	0	0.00158358	0.00208662	0.00113477	0.00121914	0.00234069	0.00250038	0.00111983	0	0.000541836	0.000874034	0.000778933	0	0.00144985	0	0.00104542	0.00139247	0.000673669	0.000597258	0.00214925	0	0.000666813	5.24989e-05	0	0.000869041	0.00107759	0	0.00074399
2-vinyl bacteriochlorophyllide hydratase BchF (EC 4.2.1.-)	0	0	0	0	0	0.000278769	0	0	0	0	0	0	0	0	0	0	0	0.000216735	0	0	0	0	0	0	0.000618877	0	0	0	0.000769058	0.000333407	0	0	0.00173808	0	0	0
3&#39;(2&#39;),5&#39;-bisphosphate nucleotidase (EC 3.1.3.7)	0.00234636	0.00255459	0.000890294	0.000780548	0.00446356	0.00292707	0.00464598	0.007699	0.00146009	0.000844576	0.00625986	0.00340431	0.00243828	0.00568454	0.00534563	0.00468291	0.0110285	0.00531	0.00152956	0.00181751	0.000110888	0.0033458	0.00380895	0.00182949	0.00371326	0.00482796	0.00582327	0.0038209	0.00346076	0.00283396	0.0047249	0.00369029	0.00399759	0.00359197	0.0038901	0.00327356
3&#39;,5&#39;-cyclic-nucleotide phosphodiesterase (EC 3.1.4.17)	0.00370784	0.00616958	0.006054	0.00208146	0.00396761	0.00724798	0.00619464	0.0030796	0.00610582	0.0133021	0.0108504	0.00680861	0.00414508	0.00735646	0.015692	0.0156776	0.0103202	0.00953632	0.00699227	0.00778933	0.0299399	0.00602244	0.00721696	0.0047044	0.00649821	0.00830859	0.00806299	0.00668657	0.0105105	0.00833517	0.00199496	0.00399781	0.00729994	0.00646555	0.00826645	0.00624952
3&#39;-phosphatase, 5&#39;-polynucleotide kinase, phage-associated	0	0	0.000712235	0.000260183	0	0	0	0	0	0	0	0	0	0	0	0	0	0	0	0	0	0	0.000100236	0	0	0	0.000149315	0	0	0	0	0	0	0	0	0
3&#39;-phosphoadenosine 5&#39;-phosphosulfate sulfurtransferase DndC	0.000289675	0.000530198	0.000178059	0.000130091	0.000371963	0.000139384	0.000387165	0	0.000663676	0.000950148	0.00208662	0.000756513	0.000487656	0.000668769	0.00017244	0.00040721	0.000421577	0.000433469	0.000437017	0.000778933	0.00887108	0.00066916	0.000701649	0.000104542	0.00139247	0.00190873	0.000447944	0.000955224	0.00230717	0.00433429	0.000682485	0.00153762	0.000869041	0.00107759	0.000364696	0.000446394
3&#39;-to-5&#39; exoribonuclease RNase R	0.0207117	0.0217381	0.0186962	0.0340839	0.0313689	0.0323372	0.0181967	0.030411	0.0172556	0.0347332	0.0258741	0.0321518	0.0303566	0.0200631	0.0225034	0.0200551	0.0287684	0.0287173	0.0321208	0.0337538	0.0330448	0.0327889	0.0264622	0.02969	0.0383704	0.0377255	0.0413601	0.0303284	0.034864	0.0386752	0.0340718	0.0301373	0.0361521	0.0330462	0.0269875	0.0284204
3&#39;-to-5&#39; oligoribonuclease (orn)	0.00553279	0.00510918	0.00480759	0.00338237	0.00322368	0.00501783	0.00696896	0.00731405	0.00650402	0.00295602	0.00292127	0.00340431	0.00743676	0.004347	0.0185373	0.0186298	0.0181953	0.00845265	0.00480719	0.0023368	0.0105344	0.00490718	0.00671578	0.00344989	0.00247551	0.00269468	0.00149315	0.00429851	0.00384529	0.00416758	0.0047774	0.00584295	0.00191189	0.000897993	0.00340383	0.00639831
3&#39;-to-5&#39; oligoribonuclease B, Bacillus type	0	0	0.000356118	0	0.000123988	0.000139384	0	0	0.00026547	0.00158358	0.000417324	0	0	0	8.62199e-05	0	0	0	0.000874034	0.000519289	0	0.00033458	0.00090212	0	0	0	0.000149315	0	0	0	0	0	0	0	0	0
3-(3-hydroxy-phenyl)propionate hydroxylase (EC 1.14.13.-)	0.00359197	0.00298839	0.00142447	0.00117082	0.00322368	0.00487845	0.00116149	0.00346455	0.00278744	0.0019003	0.0016693	0.00226954	0.00438891	0.00267508	0.004311	0.0042757	0.0025126	0.00335938	0.00327763	0.00259644	0.0172986	0.00368038	0.00390919	0.0023522	0.00417742	0.00561391	0.0050767	0.00537313	0.0026917	0.00300066	0.00152247	0.00461286	0.00486663	0.00323278	0.00401166	0.00342235
3,4-dihydroxy-2-butanone 4-phosphate synthase	0.0911316	0.116644	0.0559105	0.0601022	0.08084	0.0719223	0.0867249	0.0862288	0.0674295	0.0589092	0.0676065	0.0643036	0.0726608	0.0648706	0.078805	0.0675968	0.081044	0.0515828	0.076478	0.0752969	0.080505	0.0796301	0.0741743	0.0858292	0.0640538	0.0705107	0.0653998	0.0761791	0.0656263	0.0770169	0.0765433	0.076881	0.0743899	0.087285	0.0743981	0.0800533
3,4-dihydroxy-5-hexaprenylbenzoate methyltransferase (EC 2.1.1.114)	0	9.63997e-05	0	0	0.000991902	0	0	0	0	0	0	0	0	0	0.00034488	0	0	0	0	0.00103858	0	0.000223053	0	0	0	0	0.000597258	0.000955224	0.000256353	0	0	0	0.000347616	0	0.000486262	0
3,4-dihydroxyphenylacetate 2,3-dioxygenase	0.00205669	0.00289199	0.000534177	0.000650456	0.00471154	0.00487845	0.000774329	0.0015398	0.000796411	0.0019003	0.00125197	0.00189128	0.00146297	0.00300946	0.00379368	0.00397029	0.00207416	0.00238408	0.00196658	0.00181751	0.00997996	0.00267664	0.00300707	0.00146359	0.00293967	0.00269468	0.00403149	0.00226866	0.00294806	0.00233385	0.00199496	0.00153762	0.00399759	0.00413077	0.00206661	0.00446394
3,4-dihydroxyphenylacetate 2,3-dioxygenase (EC 1.13.11.15)	0.0034761	0.00674798	0	0.00104073	0.0128947	0.0150535	0	0.0030796	0.00212376	0.00591203	0	0.00151303	0.00292594	0.00133754	0.00517319	0.00285047	0.00613816	0.00736897	0.00349614	0.00207716	0.0390327	0.00356886	0.0076179	0.00104542	0.00371326	0.00449113	0.00537532	0.00429851	0.00717788	0	0.00230995	0.00369029	0.00764756	0.00431037	0.00194505	0.00535673
3,5-diaminobexanoate dehydrogenase (EC 1.4.1.11)	0.00110076	0.0013496	0.00160253	0.00117082	0.00309969	0.00209076	0.00271015	0.00346455	0.00544214	0.00559532	0.00250394	0.00302605	0.00365742	0.00234069	0.00241416	0.00193425	8.43154e-05	0.000650204	0.00218509	0.00259644	0.000110888	0.0028997	0.00390919	0.00109769	0.000309438	0.000336835	0	0.00119403	0.000897235	0.000333407	0	0.00199891	0.000695233	0.000538796	0.00267444	0.00297596
3,7-dideoxy-D-threo-hepto-2, 6-diulosonate synthase (EC 4.2.3.-)	0.000753154	0.0012532	0.000712235	0	0.000247976	0	0.000774329	0	0	0.00253373	0.00500789	0.00378256	0	0	0.00017244	0	0	0.000433469	0.000874034	0.000519289	0	0.000446107	0.000400942	0	0.000928315	0	0.00119452	0.000238806	0	0.000666813	0	0.000307524	0	0	0	0.000297596
3-aminobutyrl-CoA ammonia lyase (EC 4.3.1.14)	0.0010718	0.000963997	0.00106835	0.00104073	0.00173583	0.00125446	0.000774329	0	0.00570761	0.00200587	0.00125197	0.000756513	0.00109723	0.000668769	0.000689759	0.000814419	0.000151768	0.000650204	0.000655526	0.000519289	0	0.00100374	0.00190448	0.00135905	0.000618877	0.000224556	0.000298629	0.000835821	0.000512705	0.000166703	0	0.00199891	0.000173808	0.000359197	0.000486262	0.00193437
3-beta hydroxysteroid dehydrogenase/isomerase family protein in hypothetical gene cluster	0.000260707	0.000578398	0	0	0.000371963	0.000139384	0	0	0	0.000422288	0.00208662	0.00113477	0.000365742	0.000668769	8.62199e-05	0.000203605	0	0.000216735	0.00131105	0.00103858	0	0.00122679	0.000801884	0.000522711	0.000928315	0.00157189	0.00134383	0.000716418	0.00628064	0.00633473	0.00803233	0.00153762	0.00173808	0.00251438	0.00243131	0.00163678
3-carboxy-cis,cis-muconate cycloisomerase (EC 5.5.1.2)	0.00819779	0.0119536	0.00587594	0.00390274	0.010043	0.0079449	0.00967912	0.0103936	0.011548	0.00485631	0.00918113	0.0113477	0.0107284	0.013041	0.00870821	0.00977303	0.00615503	0.00747734	0.0109254	0.0145401	0.0124195	0.00869909	0.00661555	0.0118655	0.012687	0.0122383	0.0106013	0.0113433	0.00781876	0.00833517	0.00698235	0.0106096	0.0111237	0.00880033	0.00923898	0.0135406
3-dehydro-L-gulonate 2-dehydrogenase (EC 1.1.1.130)	5.79349e-05	0	0	0.000130091	0.000371963	0.000418153	0	0	0	0.000739004	0	0	0.000365742	0	0	0	0.000252946	0.000866938	0.000218509	0	0.000221777	0.000223053	0	5.22711e-05	0.000309438	0.000561391	0.000149315	0.000358209	0.000128176	0	0	0.000307524	0	0.000359197	0.000364696	0.00074399
3-dehydroquinate dehydratase I (EC 4.2.1.10)	0.007126	0.00968817	0.0101494	0.0144401	0.00855516	0.0125446	0.00696896	0.0023097	0.00398205	0.00633432	0.0275434	0.0226954	0.00731484	0.00802523	0.00155196	0.00183244	0.00642484	0.00877775	0.00852183	0.0109051	0.00199599	0.00702618	0.00631484	0.0047044	0.00649821	0.00774719	0.00940682	0.00752239	0.0307623	0.0235052	0.0348067	0.009687	0.0161642	0.00646555	0.0127644	0.00982067
3-dehydroquinate dehydratase II (EC 4.2.1.10)	0.0375418	0.0310889	0.0384607	0.0249775	0.0327328	0.0347067	0.0290374	0.0265615	0.0318564	0.0338886	0.0250394	0.0238301	0.0332825	0.0511608	0.0369883	0.0452003	0.047301	0.0338106	0.0340873	0.0225891	0.0538918	0.0227515	0.0321756	0.0497098	0.0246004	0.0360413	0.0335958	0.0311642	0.0273016	0.022505	0.0185846	0.0189127	0.0302426	0.0377157	0.0364696	0.0406219
3-dehydroquinate synthase (EC 4.2.3.4)	0.0713758	0.0738421	0.0769214	0.0702493	0.0828238	0.081958	0.0960168	0.103167	0.109374	0.0848799	0.0751183	0.0877555	0.0960683	0.0708895	0.0900136	0.0993592	0.0560529	0.0667542	0.0742929	0.093472	0.0581056	0.0878831	0.0910139	0.0733887	0.090356	0.0862296	0.109298	0.0902687	0.102028	0.100689	0.0772783	0.0744208	0.068828	0.107041	0.0948211	0.0940403
3-dehydroshikimate dehydratase	0	0	0.000712235	0.00208146	0.00123988	0.00111507	0.000774329	0.00038495	0	0.000633432	0.000834648	0.000378256	0	0.00100315	0.0004311	0.000814419	0.000370988	0.000216735	0.00742929	0.0106454	0	0	0.000200471	0.000888609	0.000773596	0.000561391	0.000447944	0	0	0.000166703	0	0.000153762	0	0.000179599	0.000486262	0
3-dehydrosphinganine reductase (EC 1.1.1.102)	0	0	0	0.000130091	0.000371963	0	0	0	0	0	0	0	0	0	0	0	0	0	0.000437017	0.000259644	0	0	0.000100236	0	0	0	0	0	0	0	0	0	0	0	0.000121565	0.000148798
3-demethylubiquinone-9 3-methyltransferase (EC 2.1.1.64)	0.0377736	0.0147491	0.00890294	0.0059842	0.0185982	0.0167261	0.0193582	0.0261766	0.0167246	0.0116129	0.0242048	0.0302605	0.0219445	0.0234069	0.0205203	0.0199533	0.0288359	0.0182057	0.0161696	0.0228487	0.0155244	0.0189595	0.0200471	0.0229993	0.0213513	0.027845	0.026578	0.0226866	0.0230717	0.0263391	0.0280344	0.0159912	0.0257236	0.0240662	0.0209093	0.016963
3-deoxy-D-manno-octulosonate 8-phosphate phosphatase (EC 3.1.3.45)	0.00579349	0.0100256	0.00142447	0	0.00843117	0.00641168	0.0139379	0.0300261	0.00292017	0.00358945	0.016693	0.00832164	0.00707101	0.0113691	0.00827711	0.00732977	0.0304547	0.0134375	0.00917736	0.0103858	0.0113106	0.00423802	0.00641508	0.00574982	0.00495102	0.0119015	0.0092575	0.0100299	0.0164066	0.0126695	0.0094498	0.0104558	0.00660471	0.00574716	0.00802332	0.00833269
3-deoxy-D-manno-octulosonic acid kinase (EC 2.7.1.-)	0.000753154	0.000481998	0.000178059	0.000130091	0	0.000418153	0	0.0030796	0	0	0	0	0.000731484	0.000668769	0	0.00549733	0.00210789	0.00400959	0	0.000259644	0.000110888	0	0	0	0.000154719	0	0.000298629	0	0	0	0	0	0	0	0	0
3-deoxy-D-manno-octulosonic-acid transferase (EC 2.-.-.-)	0.0440305	0.0465128	0.0160253	0.00845593	0.0452555	0.0376338	0.0503314	0.0288712	0.0199103	0.0121408	0.102244	0.0851077	0.0591283	0.0785803	0.0448344	0.0386849	0.104467	0.0845265	0.0568122	0.0597182	0.076513	0.0479565	0.067659	0.0399874	0.0703973	0.074665	0.0761504	0.0704478	0.0749832	0.0825182	0.0729734	0.06458	0.0617019	0.0646555	0.0522732	0.0557993
3-deoxy-manno-octulosonate cytidylyltransferase (EC 2.7.7.38)	0.00929856	0.00674798	0.00249282	0.00195137	0.0060754	0.00878121	0.00542031	0.007699	0.00398205	0.00327273	0.0087638	0.00983466	0.011338	0.0123722	0.00534563	0.00529373	0.00919038	0.00996979	0.00611824	0.00804898	0.0103126	0.0115988	0.0100236	0.0115519	0.0143889	0.0112278	0.0129904	0.0112239	0.0132022	0.0146699	0.0135972	0.0141461	0.00955945	0.0118535	0.0142232	0.0077375
3-hydroxy-2-methylpyridine-4,5-dicarboxylate 4-decarboxylase (EC 4.1.1.51)	0.000724187	0.000771197	0	0	0.000495951	0.000557537	0	0	0.00026547	0.000422288	0.000417324	0.00113477	0.000853398	0.00100315	8.62199e-05	0.000305407	6.74523e-05	0.000216735	0.00131105	0.00103858	0	0.000892214	0.00100236	0.000104542	0.000928315	0.00303151	0.00268766	0.00131343	0.000769058	0.00133363	0.00288744	0.00138386	0.00173808	0.00323278	0.00109409	0.00148798
3-hydroxy-3isohexenylglutaryl-CoA:acetate lyase	0.000811089	0.000578398	0.000534177	0	0.00173583	0.00111507	0.000387165	0.0007699	0.00106188	0.000422288	0	0	0.000731484	0.000668769	0.000689759	0.00040721	5.05893e-05	0.000216735	0.00218509	0.00311573	0.000554442	0.00178443	0.0014033	0.000784067	0.00309438	0.00314379	0.00238903	0.00238806	0.00358894	0.0048344	0.00167996	0.00292148	0.00260712	0.00143679	0.00194505	0.00282716
3-hydroxyacyl-CoA dehydrogenase (EC 1.1.1.35)	0.533088	0.559745	0.438737	0.407966	0.57022	0.570779	0.691089	0.646716	0.514747	0.417537	0.557962	0.638118	0.554709	0.631987	0.510594	0.516647	0.809883	0.785879	0.715834	0.727005	0.859275	0.593322	0.561319	0.705085	0.557763	0.660196	0.666839	0.550806	0.573333	0.541452	0.606362	0.636113	0.591295	0.572022	0.616945	0.554124
3-hydroxyacyl-CoA dehydrogenase (PaaH) (EC 1.1.1.157)	0	0	0	0.000130091	0.000495951	0.000557537	0	0.0007699	0	0	0	0.000378256	0	0	8.62199e-05	0.000305407	0	0	0.000655526	0	0	0.000223053	0.000501178	0	0	0.000561391	0.000895887	0	0	0	0	0.000922572	0.000347616	0.000359197	0	0.000892788
3-hydroxyacyl-CoA dehydrogenase [isoleucine degradation] (EC 1.1.1.35)	0.00411338	0.000578398	0.00676624	0.00572402	0.00272773	0.00473907	0	0	0.00345111	0.00211144	0.00333859	0.00151303	0.00292594	0	0.00379368	0.00285047	0.0123438	0.00238408	0.00349614	0.0046736	0.00421376	0.00646855	0.00380895	0.00250901	0.00340382	0.00404201	0.00537532	0.00310448	0.00461435	0.00233385	0.00230995	0.00338276	0.00521424	0.00395117	0.0038901	0.00416634
3-hydroxyacyl-CoA dehydrogenase PaaC (EC 1.1.1.-)	0.00136147	0.000819397	0.000712235	0.000260183	0.00136387	0.00223015	0.00232299	0.0015398	0.00199103	0.000950148	0.0016693	0.000378256	0.00121914	0.00167192	0.00327636	0.00325768	0.000354125	0.000541836	0.00174807	0.00337538	0	0.00111527	0.00150353	0.00151586	0.00170191	0.00224556	0.00164246	0.00179104	0.000640882	0.000666813	0	0.00215267	0.00121666	0.00161639	0.00145879	0.00252957
3-hydroxyanthranilate 3,4-dioxygenase (EC 1.13.11.6)	0.00643078	0.00636238	0.00373924	0.00390274	0.00967105	0.00627229	0.0139379	0.023097	0.00477847	0.00633432	0.00751183	0.00680861	0.0095093	0.0150473	0.0222447	0.0116055	0.0157838	0.0133292	0.00589973	0.00856827	0.00997996	0.0120449	0.0129304	0.00329308	0.008819	0.00707353	0.00985476	0.00752239	0.00807511	0.00600132	0.00771733	0.00599672	0.00729994	0.00862074	0.0098468	0.00892788
3-hydroxybutyrate dehydrogenase (EC 1.1.1.30)	0	0.000626598	0.000178059	0.000390274	0.00185982	0.00125446	0	0.0007699	0.000663676	0.000316716	0.000834648	0.00151303	0.000975312	0.000334384	0.00405234	0.00213785	0.0081786	0.00400959	0.00174807	0.000778933	0.00997996	0.00133832	0.00110259	0.000627254	0.00139247	0.00134734	0.00164246	0.000716418	0.00205082	0.000666813	0.000734984	0.00169138	0.000869041	0.00161639	0.000850958	0.000892788
3-hydroxybutyryl-CoA dehydratase (EC 4.2.1.55)	0.0252017	0.0832893	0.0277772	0.0429301	0.0524468	0.0572869	0.0255529	0.046194	0.0374313	0.0348388	0.0525828	0.0510646	0.0446205	0.059186	0.0369883	0.0390921	0.0268123	0.0269834	0.0544086	0.0553043	0.0156353	0.0468412	0.0408961	0.0404579	0.0566272	0.0461463	0.047482	0.0469254	0.0403756	0.0350077	0.0264594	0.058122	0.0547496	0.047414	0.0517869	0.0428538
3-hydroxybutyryl-CoA dehydrogenase (EC 1.1.1.157)	0.179019	0.189907	0.136215	0.135945	0.228757	0.209773	0.143251	0.136657	0.148663	0.178945	0.14189	0.164541	0.163974	0.18224	0.102171	0.104856	0.116777	0.149005	0.207583	0.201224	0.0925919	0.137178	0.143838	0.242015	0.168644	0.170101	0.18291	0.192239	0.132022	0.10419	0.0624737	0.176057	0.188582	0.141883	0.193897	0.145078
3-hydroxybutyryl-CoA epimerase (EC 5.1.2.3)	0.144142	0.156939	0.06054	0.0374663	0.118532	0.101472	0.156415	0.177077	0.121054	0.0920588	0.121859	0.146763	0.136544	0.157829	0.155541	0.170214	0.263334	0.210232	0.166941	0.167211	0.239076	0.19361	0.170801	0.162459	0.154719	0.216472	0.224569	0.162388	0.208158	0.182707	0.267954	0.173443	0.187018	0.204024	0.182348	0.163678
3-hydroxydecanoyl-[ACP] dehydratase (EC 4.2.1.60)	0.00121663	0.000626598	0	0.000520365	0	0.000278769	0.00154866	0.0038495	0	0.000316716	0.00125197	0.00113477	0.00158488	0	0.00189684	0.00162884	0.00352438	0.00292592	0.000218509	0.000519289	0.00720775	0.00156137	0.00110259	0	0	0	0.0010452	0.00143284	0.000384529	0	0.00047249	0	0.000869041	0.00161639	0.000729393	0
3-hydroxydecanoyl-[acyl-carrier-protein] dehydratase (EC 4.2.1.60)	0.00147734	0.00168699	0.000178059	0	0.000991902	0.00097569	0.00232299	0.0046194	0.00026547	0.000211144	0.00292127	0.00340431	0.00207254	0.00300946	0.000517319	0.00162884	0.00524442	0.00184224	0.000218509	0.00155787	0.000221777	0.00200748	0.00150353	0.0047044	0.00232079	0.00325607	0.00283698	0.00298507	0.00346076	0.00283396	0.00209995	0.00215267	0.00278093	0.00305318	0.00218818	0.00223197
3-hydroxyisobutyrate dehydrogenase (EC 1.1.1.31)	0.0546616	0.0253049	0.0251063	0.0206845	0.0394281	0.0330341	0.0348448	0.0288712	0.0394223	0.025654	0.0538348	0.0431212	0.0299909	0.0361135	0.0333671	0.0357326	0.021551	0.0312098	0.0485089	0.0420624	0.116433	0.0498525	0.0360848	0.0263446	0.0533781	0.0602934	0.0528574	0.039403	0.0480661	0.0420092	0.0182696	0.0507414	0.0437997	0.0425649	0.0525163	0.0495497
3-hydroxyisobutyryl-CoA hydrolase (EC 3.1.2.4)	0.00530105	0.00433798	0	0.00234164	0.00669534	0.0079449	0.00464598	0.00346455	0.00238923	0.00221701	0.0087638	0.00453908	0.00512039	0.00601892	0.0155196	0.00763518	0.0108767	0.0133292	0.00655526	0.0070104	0.0299399	0.00602244	0.0108254	0.00329308	0.00742652	0.0151576	0.0170219	0.0100299	0.013074	0.013503	0.0154347	0.00553543	0.0156427	0.00915953	0.00547045	0.00937427
3-hydroxypalmitoyl-[acyl-carrier-protein] dehydratase of FASI (EC 4.2.1.61)	0.00278088	0.0012532	0.000890294	0.000780548	0.00260374	0.00111507	0.00309732	0.0007699	0.000132735	0	0	0	0.00134105	0.00133754	0.00155196	0.00152704	0.00160199	0.000866938	0.0026221	0.00597182	0	0.00635702	0.00581366	0.00297945	0.00201135	0.000898225	0.000895887	0.00167164	0	0.00050011	0.000629986	0.0012301	0.00104285	0.000359197	0.00243131	0.00267836
3-hydroxyphenylpropionic acid transporter	5.79349e-05	0.000385599	0	0	0	0.000278769	0	0	0.00026547	0	0	0	0	0.000334384	0	0	0.000910607	0.00314265	0.00109254	0.000519289	0.0191837	0.000892214	0.00100236	0.000627254	0	0.000449113	0	0.000597015	0.000128176	0	0	0	0.000695233	0.000179599	0.000364696	0
3-isopropylmalate dehydratase large subunit (EC 4.2.1.33)	0.085512	0.0955321	0.122861	0.133994	0.0800961	0.0641168	0.063495	0.0654415	0.0820303	0.0945925	0.0909766	0.0983466	0.0750991	0.0835961	0.0667342	0.0804239	0.0603361	0.0619861	0.0808482	0.0649111	0.0778437	0.0823067	0.0715682	0.0764204	0.0925221	0.0927418	0.0916791	0.0821493	0.0935688	0.0800176	0.0759134	0.0784186	0.108456	0.0962649	0.0768294	0.0922548
3-isopropylmalate dehydratase small subunit (EC 4.2.1.33)	0.0460583	0.0392347	0.0516371	0.0629642	0.0287652	0.0345673	0.0301988	0.0315659	0.0424752	0.0439179	0.045071	0.0363126	0.0351112	0.0448075	0.0369021	0.0346128	0.0532873	0.0283922	0.0353984	0.0456974	0.040807	0.0312275	0.0364857	0.0509121	0.0238268	0.0442376	0.0355369	0.0272239	0.0420418	0.039342	0.0313943	0.0350577	0.0333712	0.030891	0.0337952	0.0383899
3-isopropylmalate dehydrogenase (EC 1.1.1.85)	0.0782991	0.0824217	0.116985	0.135035	0.104522	0.0873939	0.0836276	0.069291	0.109905	0.108317	0.106418	0.088512	0.0972874	0.0792491	0.0869097	0.0986465	0.0696108	0.0708722	0.088496	0.101261	0.0555551	0.0903367	0.105548	0.0726046	0.0877258	0.0990294	0.0931723	0.0945672	0.0703688	0.0705155	0.0464615	0.0834927	0.0870779	0.0942893	0.0933623	0.0973139
3-keto-5-aminohexanoate cleavage enzyme	0.00150631	0.00260279	0.00480759	0.0015611	0.00297571	0.00153323	0.00503314	0.0023097	0.00942419	0.00612318	0.00292127	0.00340431	0.00219445	0.00200631	0.00293148	0.00274867	0.000370988	0.000975305	0.00196658	0.00155787	0.000776219	0.00178443	0.00390919	0.00224766	0.00232079	0.00123506	0.000895887	0.00119403	0.00140994	0.000666813	0.00104998	0.00276771	0.00121666	0.00125719	0.00182348	0.00476154
3-ketoacyl-CoA thiolase (EC 2.3.1.16)	0.678766	0.757316	0.703689	0.537017	0.903623	0.937777	0.826984	0.785298	0.849505	0.606405	0.620978	0.556793	0.722706	0.805198	0.884271	0.85514	0.748046	0.851333	0.700975	0.720773	0.969609	0.8021	0.743347	0.761904	0.620115	0.648519	0.709543	0.64191	0.602942	0.596131	0.534228	0.679013	0.706356	0.739947	0.715777	0.782082
3-ketoacyl-CoA thiolase [isoleucine degradation] (EC 2.3.1.16)	0.0139044	0.0127248	0.0112177	0.0124888	0.0331047	0.0367975	0.0360063	0.0277164	0.0103533	0.0133021	0.0087638	0.0113477	0.0124352	0.0190599	0.0147436	0.0161866	0.00794251	0.00877775	0.0196658	0.0249259	0.00133066	0.0120449	0.0126297	0.00799748	0.0102115	0.0111155	0.00895887	0.0107463	0.0092287	0.00800176	0.046934	0.0101483	0.0187713	0.021013	0.0098468	0.0160702
3-keto-L-gulonate-6-phosphate decarboxylase UlaD (EC 4.1.1.85) (L-ascorbate utilization protein D)	0	0	0	0	0	0	0	0	0.000132735	0	0	0	0	0	0	0	0	0	0	0	0	0	0.000100236	0	0	0	0	0	0	0	0	0	0	0	0	0
3-methyl-2-oxobutanoate hydroxymethyltransferase (EC 2.1.2.11)	0.0621062	0.0374031	0.0345434	0.0221155	0.0466194	0.0398639	0.0317475	0.0431144	0.0403515	0.0485631	0.0534175	0.0529559	0.0414508	0.0428012	0.0506973	0.043775	0.0395608	0.0335938	0.0463238	0.0415431	0.0257261	0.0577708	0.045106	0.0723432	0.0461063	0.03795	0.0328492	0.057791	0.0353767	0.0373415	0.0495589	0.0464361	0.0410187	0.0477732	0.0440067	0.0446394
3-oxoacid CoA-transferase (EC 2.8.3.5)	0	0	0	0	0	0	0	0	0	0	0	0	0	0	8.62199e-05	0	0	0	0	0	0	0	0.000100236	0	0	0	0	0	0	0	0	0	0	0	0	0
3-oxoacyl-[ACP] reductase (EC 1.1.1.100)	0.00196979	0.0013978	0.000712235	0	0.00247976	0.00223015	0.00271015	0.0046194	0	0.00116129	0	0.000756513	0.0025602	0.00234069	0.00577673	0.00478471	0.00720054	0.00379285	0.00240359	0.00207716	0.00698597	0.00267664	0.00240565	0.00350217	0.00309438	0.00235784	0.00238903	0.00238806	0.00294806	0.0048344	0.000997478	0.00307524	0.00295474	0.00143679	0.00364696	0.00297596
3-oxoacyl-[ACP] synthase	0.0048086	0.00385599	0	0.00117082	0.0019838	0.001812	0.00735613	0.0069291	0.00172556	0.00147801	0.00250394	0.00340431	0.00560805	0.00501577	0.0221585	0.0171028	0.0116524	0.0148463	0.0026221	0.00389467	0.030827	0.00591092	0.00320754	0.00313627	0.00417742	0.00437885	0.00492738	0.00179104	0.002179	0.00266725	0.00094498	0.00276771	0.00225951	0.00215518	0.00291757	0.00297596
3-oxoacyl-[ACP] synthase (EC 2.3.1.41) FabV like	0.00147734	0.001205	0	0.000390274	0.00111589	0.00097569	0.00503314	0.0061592	0.000796411	0.00116129	0.000417324	0.00264779	0.00268211	0.00200631	0.00922553	0.00702437	0.00839782	0.00899448	0.00174807	0.00181751	0.0108671	0.00345733	0.00180424	0.00303173	0.00263023	0.00202101	0.00238903	0.000955224	0.000769058	0.00200044	0	0.00138386	0.00139047	0.00107759	0.00158035	0.00223197
3-oxoacyl-[acyl-carrier protein] reductase (EC 1.1.1.100)	0.542039	0.569915	0.558393	0.485501	0.665566	0.682425	0.512606	0.491196	0.526162	0.467473	0.547529	0.502324	0.631027	0.536353	0.463863	0.493538	0.405726	0.485485	0.680873	0.702079	0.557104	0.651762	0.663559	0.65548	0.636824	0.616183	0.619357	0.686806	0.652161	0.625471	0.499159	0.703	0.631271	0.650866	0.68028	0.570789
3-oxoacyl-[acyl-carrier protein] reductase paralog (EC 1.1.1.100) in cluster with unspecified monosaccharide transporter	0.000405544	0.000771197	0.00498565	0.00858602	0.00347166	0.00557537	0	0	0	0.00548974	0	0.000756513	0	0.000668769	0.000689759	0	0.000370988	0	0.000874034	0.00207716	0	0.000892214	0.00160377	0	0	0	0.00238903	0	0.000512705	0.00133363	0	0	0	0.000359197	0.000486262	0
3-oxoacyl-[acyl-carrier-protein] reductase of FASI (EC 1.1.1.100)	0.00269397	0.0012532	0.000890294	0.00104073	0.00260374	0.00097569	0.00309732	0.0007699	0.000132735	0	0	0	0.00121914	0.00133754	0.0017244	0.00193425	0.0017369	0.00130041	0.00196658	0.00830862	0.000332665	0.00613397	0.0059139	0.00297945	0.00201135	0.000785947	0.000895887	0.00191045	0	0.00050011	0.000629986	0.000922572	0.00104285	0.000538796	0.00218818	0.00267836
3-OXOACYL-[ACYL-CARRIER-PROTEIN] SYNTHASE III FABH (BETA-KETOACYL-ACP SYNTHASE III) (KAS III)	5.79349e-05	4.81998e-05	0	0	0.000371963	0.000278769	0	0	0	0	0	0	0.000243828	0	0.000862199	0.000814419	1.68631e-05	0	0.000437017	0	0.000221777	0.000557634	0.00090212	5.22711e-05	0.000928315	0.000336835	0.000298629	0.000597015	0.000512705	0.000166703	5.24989e-05	0.000307524	0.000347616	0.000538796	0.000243131	0.00074399
3-oxoacyl-[acyl-carrier-protein] synthase of FASI (EC 2.3.1.41)	0.00269397	0.0012532	0.000890294	0.00104073	0.00260374	0.00097569	0.00309732	0.0007699	0.000132735	0	0	0	0.00121914	0.00133754	0.0017244	0.00193425	0.0017369	0.00130041	0.00196658	0.00830862	0.000332665	0.00613397	0.0059139	0.00297945	0.00201135	0.000785947	0.000895887	0.00191045	0	0.00050011	0.000629986	0.000922572	0.00104285	0.000538796	0.00218818	0.00267836
3-oxoacyl-[acyl-carrier-protein] synthase, KASI (EC 2.3.1.41)	0.00362093	0.00327759	0.00142447	0.001431	0.00347166	0.00404214	0.00580747	0.0103936	0.00132735	0.00137244	0.00333859	0.00151303	0.00475465	0.00601892	0.00439722	0.00478471	0.00536246	0.00574346	0.00546271	0.0046736	0.00121977	0.00356886	0.00571343	0.00679525	0.00556989	0.00527707	0.00686847	0.00525373	0.00499888	0.00583462	0.00330743	0.00184514	0.00869041	0.00538796	0.00474105	0.00550553
3-oxoacyl-[acyl-carrier-protein] synthase, KASII (EC 2.3.1.41)	0.168504	0.203307	0.323177	0.318463	0.161432	0.156807	0.161448	0.187086	0.238923	0.199531	0.194056	0.182698	0.190186	0.152479	0.149505	0.181106	0.155107	0.14467	0.192725	0.200965	0.0608778	0.194391	0.174109	0.226125	0.21769	0.208164	0.219492	0.223164	0.257635	0.264058	0.282864	0.200198	0.224213	0.252695	0.203865	0.180343
3-oxoacyl-[acyl-carrier-protein] synthase, KASIII (EC 2.3.1.41)	0.0870762	0.0538874	0.042378	0.0431903	0.0729048	0.0669045	0.0789816	0.0508134	0.0732698	0.0967039	0.0667718	0.0695992	0.0711978	0.0601892	0.0519044	0.0598598	0.0680931	0.0617693	0.0742929	0.0555639	0.0323794	0.0629011	0.0651531	0.087711	0.0591028	0.0639986	0.0651012	0.0666269	0.0789566	0.0743497	0.101638	0.0738057	0.0670899	0.0560348	0.0690492	0.0696375
3-oxoacyl-[acyl-carrier-protein] synthase, KASIII in hypothetical gene cluster	0	0.0010122	0	0.000390274	0.000247976	0.000278769	0	0	0.00026547	0.00052786	0.000417324	0.00113477	0.00060957	0.000334384	8.62199e-05	0.000203605	0.000252946	0.000325102	0.000437017	0.000519289	0	0.00033458	0.00110259	0.00047044	0.00154719	0.00190873	0.000746573	0.00119403	0.00397347	0.00600132	0.0128622	0.000153762	0.00295474	0.00161639	0.000850958	0.00133918
3-oxoacyl-coenzyme A reductase of elongase (EC 1.1.1.62)	0.000202772	0	0	0.000260183	0.000991902	0.000278769	0	0	0	0.000211144	0	0	0.000243828	0	0	0.000203605	0.000118042	0.000541836	0.00152956	0.00337538	0	0.000446107	0.000501178	0	0.000464158	0.000336835	0	0.000238806	0.00115359	0	5.24989e-05	0.000922572	0.000173808	0.000718395	0	0.000297596
3-oxoadipate CoA-transferase subunit A (EC 2.8.3.6)	0.0445809	0.0349931	0.0240379	0.0101471	0.0297571	0.0321978	0.0360063	0.0450391	0.0414134	0.0180528	0.0262914	0.0329083	0.0252362	0.046145	0.0271593	0.0357326	0.0134567	0.0243826	0.0255655	0.0428413	0.0355952	0.037473	0.0442039	0.0343421	0.0375968	0.0333466	0.0358355	0.0343881	0.0265325	0.0245054	0.0382717	0.0364416	0.0333712	0.0398709	0.0415754	0.0357115
3-oxoadipate CoA-transferase subunit B (EC 2.8.3.6)	0.0360645	0.0228467	0.0112177	0.00624438	0.0197141	0.0154717	0.0150994	0.0138582	0.0326528	0.0120352	0.0200315	0.0249649	0.0259677	0.0190599	0.0253487	0.0183244	0.018111	0.0169053	0.0275321	0.0202523	0.0385892	0.0281047	0.0249587	0.0181904	0.0190305	0.0252626	0.0250848	0.0250746	0.0249944	0.0240053	0.0182696	0.0281384	0.0234641	0.0269398	0.0237053	0.029462
3-Oxoadipate enol-lactonase (EC 3.1.1.24)	0	9.63997e-05	0.00106835	0.00260183	0	0	0.00232299	0	0.00132735	0	0	0	0.000243828	0	0.00034488	0.00040721	0.000236083	0.000216735	0	0	0	0	0.000400942	0.000731796	0.000309438	0	0	0	0.000256353	0	0	0.000307524	0.000695233	0	0.000243131	0
3-oxoadipate enol-lactone hydrolase	0.0024912	0.000674798	0.00142447	0.00130091	0.00272773	0.00306645	0.00154866	0	0.00345111	0.0019003	0.00333859	0.00226954	0.00365742	0.00200631	0.0034488	0.00244326	0.00229338	0.0069355	0.00437017	0.00363502	0.0184075	0.00401496	0.00380895	0.00344989	0.00185663	0.00314379	0.00298629	0.00453731	0.00205082	0	0.00388492	0.00369029	0.0041714	0.00538796	0.00364696	0.00327356
3-oxoadipate enol-lactone hydrolase/4-carboxymuconolactone decarboxylase	0.0010718	0.000337399	0.000356118	0.000260183	0.000991902	0.00097569	0.000387165	0.0007699	0.000796411	0.000316716	0.0016693	0.00113477	0.00109723	0.000334384	0.000948419	0.000916222	0.00065766	0.00249245	0.00109254	0.00103858	0.00909285	0.0016729	0.001704	0.00172495	0.000464158	0	0.00119452	0.00119403	0.000897235	0	0.00125997	0.00107633	0.00173808	0.00125719	0	0.00104159
3-phenylpropionate dioxygenase ferredoxin subunit	0.000811089	0.000385599	0.00106835	0.000520365	0.00148785	0.000836306	0	0	0.000796411	0.000211144	0	0.000756513	0.00219445	0.00200631	0.00241416	0.00122163	0.00070825	0.00173388	0.0026221	0.00155787	0.000665331	0.00156137	0.000200471	0.000627254	0.00216607	0.00381746	0.0020904	0.00214925	0.00153812	0.00133363	0.000104998	0.00153762	0.00104285	0.00107759	0.00194505	0.000892788
3-phenylpropionate dioxygenase ferredoxin--NAD(+) reductase component (EC 1.18.1.3)	0	0	0	0.000260183	0	0	0	0	0	0	0	0	0.000487656	0	0.00017244	0.000203605	0	0	0	0	0	0.000446107	0	0	0.000309438	0	0	0	0	0	0	0	0	0	0	0
3-phenylpropionate dioxygenase, alpha subunit (EC 1.14.12.19)	0.00139044	0.00361499	0	0	0.00223178	0	0	0	0.000796411	0.000950148	0	0	0.00585187	0.00100315	0.00025866	0.000610814	0.000607071	0	0.00196658	0.00623147	0.000332665	0.00301122	0.00210495	0.00047044	0.000928315	0.00336835	0.00179177	0.00214925	0.00230717	0.00100022	0.0045674	0.00138386	0.0041714	0.00592676	0.00328227	0.000892788
3-phenylpropionate dioxygenase, beta subunit (EC 1.14.12.19)	0.0172936	0	0	0	0.00185982	0.000836306	0	0	0	0.000633432	0	0	0.000731484	0	0	0	0	0.000325102	0	0	0	0.00066916	0.00090212	0.0286968	0.000928315	0.000336835	0.00134383	0	0	0.00050011	0	0.00184514	0	0.00107759	0	0.00223197
3-polyprenyl-4-hydroxybenzoate carboxy-lyase (EC 4.1.1.-)	0.0752575	0.0980385	0.0651695	0.0444912	0.101918	0.0986841	0.0511057	0.0588973	0.0931801	0.0893139	0.126449	0.138442	0.100213	0.103325	0.0465587	0.049476	0.0809428	0.115736	0.152082	0.15345	0.174982	0.101378	0.113667	0.0873451	0.157814	0.197722	0.19396	0.160478	0.15112	0.143031	0.131352	0.119934	0.142349	0.167027	0.136396	0.112491
3-polyprenyl-4-hydroxybenzoate carboxy-lyase UbiX (EC 4.1.1.-)	0.0203352	0.0357161	0.0224354	0.0245873	0.0264094	0.0234166	0.0150994	0.0196324	0.0438026	0.0383226	0.0262914	0.0170215	0.0277964	0.0150473	0.013709	0.00916222	0.0243334	0.0308847	0.037365	0.035052	0.0535591	0.0220823	0.0216509	0.0316763	0.0287778	0.0316624	0.0344917	0.0318806	0.0426827	0.032007	0.021262	0.03229	0.0338926	0.0425649	0.0247994	0.0191949
4&#39;-phosphopantetheinyl transferase (EC 2.7.8.-)	0.00127457	0.00183159	0	0	0.00173583	0.00223015	0.0065818	0.00808395	0	0.00137244	0.00625986	0.00302605	0.00207254	0.00267508	0	0.0042757	0.00394596	0.00433469	0.00284061	0.00155787	0.00787308	0.00189595	0	0	0	0	0	0	0.00294806	0.0050011	0.00493489	0	0.00278093	0.00161639	0	0.00163678
4&#39;-phosphopantetheinyl transferase (EC 2.7.8.-) in polymyxin biosynthetic cluster	0	0	0	0	0	0	0	0	0	0	0	0	0	0	0	0	0	0	0	0	0	0.000223053	0	0	0	0	0	0	0	0	0	0	0	0	0	0
4&#39;-phosphopantetheinyl transferase (EC 2.7.8.-), inferred for PFA pathway	0	0	0	0	0	0	0	0	0	0	0	0	0.000731484	0	0	0.000203605	0	0	0	0	0	0	0	0	0	0.000449113	0	0	0.000512705	0	0	0.000307524	0	0	0	0
4&#39;-phosphopantetheinyl transferase of FASI (EC 2.7.8.7)	0.000173805	0	0.000178059	0.000650456	0.00111589	0.000418153	0	0	0	0	0	0	0.000121914	0	0.00017244	0.000509012	0.000489029	0.000650204	0.00131105	0.00752969	0.000221777	0	0	0	0	0	0	0.000358209	0.000256353	0	0	0	0	0.000179599	0	0.000148798
4,4&#39;-diapolycopene oxidase	2.89675e-05	0.000144599	0	0.000260183	0.000867915	0.000557537	0	0	0.000530941	0.000105572	0.000417324	0.000378256	0.000243828	0	0	0	0.00681269	0.00227571	0	0.000259644	0.000221777	0	0.000501178	0	0.000618877	0.000336835	0.000895887	0.000238806	0.00115359	0.00150033	0.00173246	0.000153762	0.00104285	0	0.000121565	0.00119038
4,4&#39;-diaponeurosporenoate glycosyltransferase (EC 2.4.1.-)	0	0	0	0	0.00111589	0.000836306	0	0	0	0.00158358	0	0	0.000121914	0	0	0.000101802	0	0	0	0	0	0	0	0	0	0	0	0	0	0	0	0	0	0	0	0
4-alpha-glucanotransferase (amylomaltase) (EC 2.4.1.25)	0.120852	0.0927365	0.0462953	0.0197739	0.10663	0.114295	0.0449111	0.0585124	0.0493775	0.0502523	0.131874	0.127094	0.115575	0.116366	0.0565603	0.0574166	0.0460699	0.070222	0.115373	0.106974	0.0838317	0.111527	0.12349	0.0928335	0.141723	0.114075	0.122438	0.138985	0.123562	0.114692	0.161907	0.156837	0.149475	0.137932	0.131291	0.105944
4-amino, 4-deoxychorismate mutase (EC 5.4.99.-)	0	0	0	0	0	0	0	0	0	0	0	0	0	0	0.00017244	0	0	0	0	0	0	0	0	0	0	0	0.000298629	0	0	0.000333407	0	0	0	0.000718395	0	0
4-amino, 4-deoxyprephenate dehydrogenase (EC 1.3.1.-)	0	0	0	0	0	0	0	0	0	0.000211144	0	0	0	0	0	0	0	0	0	0	0	0	0	0	0.000309438	0	0	0.000238806	0	0	0	0	0	0.000718395	0	0
4-amino-4-deoxychorismate synthase, amidotransferase component , aminase component (EC 2.6.1.-)	2.89675e-05	0	0	0.000130091	0.000247976	0	0	0	0.000796411	0.000422288	0	0	0.000365742	0	0.00017244	0.000305407	0	0.000758571	0.000218509	0	0	0.00033458	0.000300707	0	0.000309438	0	0	0.000358209	0.000128176	0	0	0	0	0	0.000364696	0.000148798
4-amino-4-deoxy-L-arabinose transferase and related glycosyltransferases of PMT family	0.000926959	0.000626598	0.000712235	0.00234164	0.00111589	0.00209076	0	0.0015398	0.00212376	0.000950148	0.00333859	0.00264779	0.00280402	0.00100315	0.00275904	0.00274867	0.00477225	0.00303428	0.00284061	0.00285609	0.00277221	0.00245359	0.00240565	0.000679525	0.0032491	0.00224556	0.00179177	0.00202985	0.00397347	0.00433429	0.00425241	0.00261395	0.00243331	0.00269398	0.00255287	0.00223197
4-amino-6-deoxy-N-Acetyl-D-hexosaminyl-(Lipid carrier) acetyltrasferase	0.000260707	0.000385599	0	0.000520365	0.000495951	0.000557537	0.000774329	0.00038495	0.00119462	0.000422288	0	0.000756513	0.000243828	0.000334384	0	0	0.000303536	0.000433469	0.00109254	0.00103858	0.000332665	0.000446107	0.000801884	0.000679525	0.000618877	0.0010105	0.000149315	0.000716418	0.000769058	0.00050011	0.000682485	0.000307524	0	0.000538796	0.000364696	0.000595192
4-aminobutyraldehyde dehydrogenase (EC 1.2.1.19)	0.0442043	0.0286307	0.0527054	0.0262784	0.0312449	0.0356824	0.0712383	0.0546629	0.0398205	0.0225924	0.0250394	0.0181563	0.0402316	0.046145	0.0582847	0.0647463	0.0198647	0.038362	0.0441387	0.0316766	0.0115324	0.0278817	0.0392923	0.0301082	0.0232079	0.0107787	0.0125424	0.0255522	0.0125613	0.00766835	0.00104998	0.0206041	0.0243331	0.0215518	0.0286895	0.0386875
4-carboxymuconolactone decarboxylase (EC 4.1.1.44)	0.0123401	0.0123392	0.0103274	0.00403283	0.0140106	0.0140778	0.0123893	0.0107786	0.0119462	0.00844576	0.0121024	0.0128607	0.0110942	0.0150473	0.0159507	0.0207677	0.0127148	0.0152798	0.0155141	0.0142804	0.00997996	0.0117103	0.00992332	0.0139564	0.0129964	0.0125752	0.0092575	0.0106269	0.00845964	0.00750165	0.0161172	0.0127622	0.0125142	0.0109555	0.0113056	0.0148798
4-coumarate--CoA ligase 1 (EC 6.2.1.12)	0.00492447	0.00457898	0.00623206	0.00585411	0.0117788	0.0125446	0.00774329	0.0115485	0	0.00211144	0.00625986	0.013239	0.0060957	0.0100315	0.0112086	0.00916222	0.00809428	0.029801	0.0196658	0.0168769	0	0.010595	0.00601413	0.00339762	0.0116039	0.00505252	0.00522601	0.0107463	0.00576794	0.0050011	0.00367492	0.0076881	0.00608329	0.00808194	0.01398	0.00967187
4-cresol dehydrogenase [hydroxylating] flavoprotein subunit (EC 1.17.99.1)	0.000318642	0.000385599	0.00106835	0.000520365	0.000867915	0.000557537	0	0	0	0.000211144	0.000417324	0.000378256	0.00121914	0	0.0004311	0.000712617	8.43154e-05	0.000975305	0.00131105	0.00155787	0.00266132	0.000780687	0.000300707	5.22711e-05	0.000464158	0.000561391	0.00134383	0.000716418	0.000384529	0.00050011	0	0.000922572	0.00121666	0.000179599	0.000729393	0.00133918
4-deoxy-L-threo-5-hexosulose-uronate ketol-isomerase (EC 5.3.1.17)	0.000550382	0.000240999	0.00124641	0.000910639	0.000371963	0.00139384	0.000387165	0.00038495	0.000796411	0.00358945	0.000834648	0.00189128	0.00134105	0.000668769	0.0004311	0.000610814	0.00256319	0.00195061	0.00196658	0.00129822	0.00166333	0.00178443	0.00150353	0.000836338	0.000464158	0.00168417	0.0010452	0.000119403	0.00102541	0.00200044	0.000104998	0.00076881	0.000347616	0	0.00121565	0.00074399
4-diphosphocytidyl-2-C-methyl-D-erythritol kinase (EC 2.7.1.148)	0.0384109	0.0266063	0.0459392	0.0499551	0.0390562	0.0367975	0.0360063	0.0346455	0.040617	0.0427567	0.045071	0.0476603	0.0405974	0.0491545	0.0359537	0.042757	0.0338442	0.0341357	0.0360539	0.0459571	0.0266132	0.0388113	0.0463088	0.0591186	0.0371326	0.0424412	0.0376273	0.0469254	0.0365303	0.0415091	0.0529189	0.0438222	0.0474496	0.0328666	0.0404813	0.0334796
4Fe-4S ferredoxin, iron-sulfur binding	0.0216677	0.0349449	0.0103274	0.00832584	0.0153745	0.00947813	0.0154866	0.0142431	0.00968967	0.00918476	0.0200315	0.0139955	0.0149954	0.0110347	0.0166404	0.0162884	0.0195949	0.0139794	0.0104884	0.0111647	0.00831664	0.0117103	0.012329	0.0127019	0.0134606	0.0157189	0.0143342	0.0164776	0.0161502	0.01517	0.0223645	0.0142999	0.0116451	0.0136495	0.0149526	0.0123502
4Fe-4S ferredoxin, nitrogenase-associated	0	0	0	0	0	0	0	0	0	0	0.0016693	0	0	0	0	0	0	0.000108367	0	0	0	0.000111527	0	5.22711e-05	0	0.000224556	0.000298629	0	0	0.000166703	0	0.000153762	0.000173808	0.000359197	0.000121565	0
4-hydroxy-2-oxovalerate aldolase (EC 4.1.3.-)	0.0315166	0.0121464	0.0113958	0.00728511	0.0173583	0.0150535	0.0247785	0.0092388	0.00902599	0.0375836	0.00667718	0.00907815	0.0131667	0.0133754	0.0234518	0.0215821	0.0312304	0.0403126	0.0139845	0.0145401	0.159679	0.0245359	0.0236556	0.00752704	0.00990203	0.00628758	0.00836162	0.0128955	0.00461435	0.010669	0.0102898	0.00984076	0.00834279	0.0100575	0.00534888	0.0142846
4-hydroxy-3-methylbut-2-enyl diphosphate reductase (EC 1.17.1.2)	0.0794288	0.0874345	0.0740725	0.0710298	0.0659615	0.063838	0.0503314	0.0485037	0.0945074	0.0705221	0.05926	0.0416082	0.0743676	0.0655393	0.0722523	0.0820527	0.0569298	0.0498489	0.0489459	0.0498517	0.0394763	0.062455	0.0655541	0.051853	0.0795257	0.0705107	0.0662957	0.0690149	0.0663954	0.0620136	0.091558	0.0664252	0.0775184	0.0718395	0.0731824	0.0660663
4-hydroxybenzoate polyprenyltransferase (EC 2.5.1.-)	0.0673494	0.0539838	0.03027	0.0182128	0.0781123	0.0648137	0.0503314	0.0481187	0.0623855	0.0702054	0.0646852	0.0699774	0.0755867	0.0668769	0.0469898	0.0539553	0.0636581	0.0736897	0.06446	0.0856827	0.0460187	0.0652431	0.073172	0.054362	0.0966995	0.0915067	0.101534	0.08	0.101259	0.108357	0.0960729	0.0838003	0.084297	0.0772274	0.0917819	0.0840709
4-hydroxybenzoate transporter	0.034761	0.0679618	0.0311603	0.0591915	0.0347166	0.0369368	0.0290374	0.0211722	0.0444663	0.0306159	0.0688585	0.0661949	0.0414508	0.0702207	0.012933	0.0198515	0.0826291	0.134375	0.0579048	0.0675076	0.329339	0.0535328	0.039593	0.0363284	0.0642085	0.0825245	0.0671916	0.0483582	0.0589611	0.0625138	0.048299	0.06458	0.0590948	0.0610635	0.0619984	0.0617512
4-hydroxybenzoyl-CoA reductase, beta subunit (EC 1.3.99.20)	0.00909578	0.00795297	0.00641012	0.00195137	0.00781123	0.00655106	0.00774329	0.00500435	0.0157955	0.0060176	0.0133544	0.013239	0.00707101	0.00936276	0.00379368	0.00386849	0.00745348	0.00682714	0.0104884	0.0145401	0.0120868	0.00892214	0.0076179	0.0108724	0.00928315	0.0139225	0.0113479	0.0109851	0.0123049	0.00883528	0.00876731	0.00999453	0.0107761	0.0109555	0.0115487	0.0108623
4-hydroxybenzoyl-CoA reductase, gamma subunit (EC 1.3.99.20)	0.00576453	0.00708538	0.00409535	0.00195137	0.00644737	0.00585414	0.00193582	0.0030796	0.00769864	0.00358945	0.00459056	0.00453908	0.00426699	0.00367823	0.00379368	0.00315587	0.00259692	0.00498489	0.00568122	0.00389467	0.00698597	0.00479565	0.00481131	0.00365898	0.0080454	0.0061753	0.00836162	0.00477612	0.00666517	0.00766835	0.00367492	0.00722681	0.00816898	0.00772274	0.00498418	0.00431514
4-hydroxybenzoyl-CoA thioesterase family active site	0.00428718	0.00351859	0.00765653	0.00507356	0.0060754	0.00641168	0.00967912	0.0100087	0.00570761	0.0106628	0.0104331	0.00907815	0.00707101	0.00668769	0.0038799	0.0042757	0.00800997	0.0056351	0.00721078	0.00441396	0.00598798	0.00535328	0.00581366	0.00951335	0.00758124	0.00842086	0.00851093	0.00979104	0.00858782	0.00900198	0.00587987	0.00814938	0.0104285	0.00844114	0.00814489	0.00624952
4-hydroxycinnamoyl CoA hydratase/lyase (Enoyl-CoA hydratase/lyase) (EC 4.2.1.17)	0.00252017	0.00573578	0.000890294	0	0.00173583	0.00153323	0	0.0015398	0.00146009	0.000633432	0.0016693	0.000756513	0.0017068	0.000668769	0.000517319	0.000916222	0.00492402	0.00303428	0.00240359	0.00363502	0.00931463	0.00223053	0.00130306	0.00146359	0.00154719	0.00482796	0.00388218	0.00226866	0.00192265	0.00100022	0.00141747	0.00169138	0.0043452	0.00233478	0.00206661	0.00178558
4-hydroxyphenylacetate 3-monooxygenase (EC 1.14.13.3)	0.0377736	0.0588038	0.0188742	0.0301812	0.0533148	0.0515722	0.0294245	0.0215572	0.0185829	0.0221701	0.0442363	0.0461473	0.0309662	0.0401261	0.04311	0.0405174	0.0141313	0.0162551	0.0371465	0.0379081	0.0800615	0.0225284	0.0390919	0.0328263	0.0362043	0.0498515	0.055545	0.0422687	0.031275	0.0216714	0.0601637	0.0399781	0.0368473	0.0377157	0.0379284	0.0330332
4-hydroxyphenylacetate 3-monooxygenase, reductase component (EC 1.6.8.-)	0.00121663	0.000192799	0	0	0.000743927	0.000557537	0	0	0	0	0.000834648	0	0.000487656	0.000668769	0.00017244	0.00040721	0.00465421	0.00606857	0.00174807	0.000519289	0.0443554	0.00178443	0.00100236	0	0.00185663	0.00157189	0.000298629	0	0.00256353	0.00200044	0.00136497	0.000615048	0.00139047	0.000718395	0.00145879	0.000892788
4-hydroxyphenylacetate symporter, major facilitator superfamily (MFS)	0.000173805	0.0011568	0.000712235	0.000260183	0.000991902	0.000557537	0	0	0	0.000316716	0	0.000378256	0.00060957	0	0.00017244	0.00040721	0.00145023	0.00130041	0.000874034	0.000778933	0.00543354	0.00066916	0.000801884	0.000209085	0.000309438	0.000561391	0.00134383	0.000358209	0.000640882	0.00150033	0.00320243	0.00076881	0.000347616	0.000718395	0.000729393	0.00119038
4-hydroxyphenylpyruvate dioxygenase (EC 1.13.11.27)	0.246774	0.189956	0.220615	0.14297	0.189205	0.141475	0.111116	0.107786	0.275027	0.14854	0.113929	0.135038	0.248339	0.173211	0.20641	0.240865	0.225577	0.213158	0.171311	0.165394	0.357837	0.20454	0.209091	0.233077	0.203611	0.176838	0.215312	0.230687	0.238664	0.215881	0.511916	0.166832	0.222648	0.233837	0.216143	0.207276
4-hydroxyproline epimerase (EC 5.1.1.8)	0.00408441	0.00351859	0.00427341	0.000780548	0.00570344	0.00766614	0.00580747	0.0007699	0.0075659	0.00591203	0.00292127	0.00189128	0.00438891	0.004347	0.00698381	0.00641355	0.00993236	0.0133292	0.00808482	0.0046736	0.0107562	0.00524176	0.00410966	0.00412942	0.00278495	0.00808403	0.0061219	0.00441791	0.00961323	0.010669	0.0131247	0.00307524	0.0121666	0.00628595	0.00413323	0.00505913
4-hydroxythreonine-4-phosphate dehydrogenase (EC 1.1.1.262)	0.0482598	0.0240999	0.0195865	0.0346043	0.0364524	0.0451605	0.0224556	0.0315659	0.0246887	0.0407508	0.030882	0.0264779	0.0309662	0.0207318	0.0263833	0.025247	0.0334226	0.0303428	0.0327763	0.0129822	0.047682	0.033235	0.0294693	0.0440123	0.0488913	0.0467077	0.0424053	0.040597	0.0330695	0.0440097	0.047144	0.0396706	0.034414	0.0323278	0.0291757	0.03095
4-keto-6-deoxy-N-Acetyl-D-hexosaminyl-(Lipid carrier) aminotransferase	0.00336023	0.00800117	0.00534177	0.00676475	0.0151265	0.0153323	0.00929195	0.0053893	0.0119462	0.0173138	0.0108504	0.0113477	0.00829016	0.0113691	0.00844955	0.0124199	0.00455303	0.0062853	0.0139845	0.0145401	0.00177422	0.00802992	0.00801884	0.00836338	0.0105209	0.00853314	0.00985476	0.00931343	0.0105105	0.0160035	0.0100798	0.0101483	0.00834279	0.0107759	0.0106978	0.0104159
4-oxalocrotonate decarboxylase (EC 4.1.1.77)	0.00579349	0.00356679	0.00249282	0.00182128	0.00520749	0.00501783	0.00542031	0.0046194	0.0098224	0.0109795	0.00250394	0.00302605	0.00292594	0.00668769	0.00586295	0.00570094	0.00370988	0.00498489	0.00218509	0.00830862	0.0301617	0.0066916	0.00561319	0.0047044	0.00773596	0.00449113	0.00388218	0.00597015	0.00384529	0.00333407	0.00262494	0.00707305	0.00278093	0.00179599	0.00340383	0.00535673
4-oxalocrotonate tautomerase (EC 5.3.2.-)	0.00866127	0.0013014	0.00124641	0.00104073	0.00247976	0.001812	0.00387165	0.00192475	0.000796411	0.00137244	0.00792916	0.00378256	0.00195062	0.00401261	0.00206928	0.00193425	0.00136591	0.00303428	0.00393315	0.00337538	0.00232866	0.00234206	0.00300707	0.00172495	0.00201135	0.00123506	0.0020904	0.00262687	0.00115359	0.00200044	0.00178496	0.00199891	0.000695233	0.000538796	0.00218818	0.00223197
4-pyridoxic acid dehydrogenase	0.000405544	0	0	0.000130091	0	0	0	0	0	0	0	0	0.000121914	0	0.000517319	0	0	0	0.000218509	0	0	0.000223053	0.000200471	0	0	0.000449113	0.000149315	0.000238806	0.000256353	0	0	0.000153762	0.000347616	0.000718395	0	0.000446394
4-pyridoxolactonase (EC 3.1.1.27)	0.000173805	0	0	0.000260183	0.000371963	0.000557537	0	0	0.000530941	0.000105572	0	0	0	0	0.00025866	0.000610814	0	0.000108367	0	0	0	0.000557634	0.000501178	0.000104542	0.000464158	0.000785947	0.000149315	0.000358209	0.000640882	0.00100022	0	0.000461286	0.000521424	0	0.000364696	0.000297596
5&#39;-methylthioadenosine nucleosidase (EC 3.2.2.16)	0.00767638	0.0467538	0.0231477	0.0416292	0.019838	0.0348461	0.00387165	0	0.00929146	0.0195308	0.0104331	0.00756513	0.0060957	0.0100315	0.004311	0.00356308	0.0200671	0.0140877	0.0163881	0.0142804	0.0266132	0.010595	0.0150353	0.00993151	0.0146983	0.0213329	0.0179177	0.0131343	0.0173038	0.0183374	0.00708735	0.0107633	0.0225951	0.00269398	0.0133722	0.0119038
5&#39;-methylthioadenosine phosphorylase (EC 2.4.2.28)	0.0281564	0.0241963	0.0388168	0.0215952	0.0176063	0.0287132	0.0371678	0.038495	0.026547	0.0295602	0.0392285	0.0408517	0.0351112	0.026082	0.0234518	0.0205641	0.0201682	0.0238408	0.0240359	0.0316766	0.00110888	0.0330119	0.0274645	0.0238356	0.0362043	0.0235784	0.0215013	0.025791	0.0246099	0.0163369	0.00965979	0.0267546	0.0250284	0.0247846	0.0272307	0.0255933
5&#39;-methylthioadenosine/S-adenosylhomocysteine nucleosidase related protein BCZK2595	0	0	0	0.000130091	0	0	0	0	0	0	0	0	0	0	0	0	0	0	0	0	0	0	0	0	0	0	0	0	0	0	0	0	0	0	0	0
5&#39;-methylthioadenosine/S-adenosylhomocysteine nucleosidase related protein VF1653	0	4.81998e-05	0.000356118	0	0.000247976	0.000139384	0	0	0.000132735	0.000105572	0	0	0.000121914	0	0	0	0	0	0	0	0	0	0.000100236	0	0	0.000112278	0	0.000238806	0.000256353	0.000666813	0	0.000153762	0.000347616	0	0.000243131	0.000148798
5&#39;-nucleotidase (EC 3.1.3.5)	0.014252	0.00992917	0.0306261	0.0338237	0.0178542	0.0161686	0.0247785	0.0254067	0.0358385	0.0466628	0.0250394	0.0272345	0.0114599	0.0153817	0.0198306	0.0160848	0.0274194	0.0370616	0.0157326	0.0186944	0.0175204	0.0171751	0.0126297	0.00637708	0.017638	0.0224556	0.0256821	0.0150448	0.0148685	0.0223382	0.0148047	0.0199891	0.0278093	0.0168823	0.0196936	0.0163678
5&#39;-nucleotidase family protein in cluster with NagD-like phosphatase	2.89675e-05	0	0.00249282	0.00871612	0.0050835	0.00613291	0	0	0.000530941	0.00232258	0	0	0	0	0	0	0	0.000433469	0.00109254	0.000519289	0	0	0.000300707	0	0	0.000112278	0	0	0	0	0	0	0.000173808	0	0	0
5&#39;-nucleotidase YjjG (EC 3.1.3.5)	0	4.81998e-05	0.00462953	0.00858602	0.00111589	0.000418153	0	0.00038495	0	0.000633432	0.000417324	0.000756513	0	0	0	0.000101802	0	0	0	0.000778933	0	0	0.000100236	0	0	0	0	0	0	0.000666813	5.24989e-05	0	0.000173808	0	0	0
5,10-methylenetetrahydrofolate reductase (EC 1.5.1.20)	0.109352	0.11327	0.203877	0.255629	0.159324	0.168655	0.164545	0.175152	0.153973	0.141466	0.189882	0.175889	0.148126	0.168864	0.134072	0.152704	0.144517	0.119746	0.113624	0.151892	0.0454643	0.153349	0.155365	0.0972243	0.136927	0.142593	0.138116	0.151045	0.133944	0.133363	0.104735	0.141461	0.179022	0.154455	0.169584	0.139126
5,6-dimethylbenzimidazole synthase, flavin destructase family	0.00272294	0.00525378	0.00641012	0.00260183	0.00495951	0.0052966	0.0104534	0.0069291	0.0049112	0.00464517	0.0016693	0.00340431	0.00451082	0.00668769	0.00560429	0.00295227	0.00630679	0.00736897	0.00611824	0.0046736	0.00953641	0.00658008	0.0062146	0.00418169	0.00572461	0.00471568	0.0050767	0.00680597	0.00474253	0.00433429	0.00325493	0.00568919	0.0041714	0.00341237	0.00401166	0.00699351
50S ribosomal protein acetyltransferase	0.00214359	0.00192799	0	0	0.00111589	0.000836306	0.000774329	0.0015398	0	0.00052786	0.0016693	0.00264779	0.000975312	0.00267508	0.0004311	0	0.0010961	0.000650204	0.00196658	0.00181751	0.000332665	0.0016729	0	0	0.00232079	0.0035929	0.00313561	0.00214925	0.00128176	0.00200044	0.00199496	0.000922572	0.00173808	0.00233478	0.00182348	0.00267836
50S ribosomal subunit maturation GTPase RbgA (B. subtilis YlqF)	0.000173805	0.000289199	0.0122861	0.0300511	0.00892712	0.0209076	0	0	0.0075659	0.0291379	0.00751183	0	0.000731484	0.00100315	0	0.000916222	0.000607071	0	0.00131105	0.00311573	0	0.00100374	0.00090212	0.000156813	0.00185663	0.00202101	0.00492738	0	0.00153812	0.00050011	0	0	0	0.000538796	0.000729393	0.000892788
5-amino-6-(5-phosphoribosylamino)uracil reductase (EC 1.1.1.193)	0.0156714	0.0210151	0.0231477	0.0201641	0.0229377	0.0182593	0.0255529	0.0273314	0.0257506	0.0202698	0.0183623	0.016265	0.0257239	0.0284227	0.0309529	0.0327804	0.0173184	0.0186392	0.0227249	0.0249259	0.0123086	0.0237552	0.0207488	0.0206994	0.018721	0.0185259	0.0195602	0.0280597	0.0201237	0.0211713	0.0154872	0.0204503	0.0218998	0.0188579	0.0198152	0.0224685
5-aminolevulinate synthase (EC 2.3.1.37)	0.0125139	0.00631418	0.00142447	0.00208146	0.00719129	0.0079449	0.00503314	0.0053893	0.00318564	0.00285044	0.0133544	0.00718687	0.0107284	0.0163848	0.00224172	0.00325768	0.00352438	0.00411796	0.00830332	0.00856827	0.000665331	0.0110411	0.00882073	0.0169881	0.0145436	0.014933	0.0120945	0.0100299	0.00820329	0.00650143	0.00734984	0.00984076	0.0133832	0.00951873	0.0154388	0.0174094
5-aminopentanamidase (EC 3.5.1.30)	0.000521414	0.000433798	0.000890294	0.000650456	0.000743927	0.000696921	0.00116149	0.00038495	0	0.000950148	0.00125197	0.000378256	0.000243828	0.000334384	0.00232794	0.00132343	0.000994922	0.00249245	0.000655526	0.00103858	0.000332665	0.00133832	0.000801884	0.000104542	0.000618877	0.000449113	0.000298629	0.000597015	0.00102541	0.000666813	0	0.00076881	0.000521424	0.000538796	0.000729393	0.00074399
5-aminovalerate aminotransferase (EC 2.6.1.48)	0.00199875	0.0011086	0.000534177	0.00169119	0.000991902	0.000836306	0.000387165	0.0007699	0.00026547	0.000105572	0	0	0.000243828	0.00133754	0.00034488	0.000610814	0.000269809	0.000216735	0.00109254	0.00103858	0.000332665	0	0.000701649	0.000888609	0.00216607	0.000898225	0.000895887	0.000238806	0.00102541	0.00116692	0.000157497	0.000615048	0.00156427	0.00251438	0.000729393	0.00119038
5-carboxymethyl uridine and 5-carboxymethyl 2-thiouridine methyltransferase	0.00011587	9.63997e-05	0	0	0.000743927	0	0	0.0007699	0	0.000633432	0	0.00378256	0	0.000668769	0.00034488	0.000610814	0	0.000650204	0.00131105	0	0.000221777	0.00133832	0.000801884	0.00094088	0.00154719	0.00134734	0.00149315	0.00119403	0.00128176	0.00400088	0.00125997	0.00153762	0.000695233	0.00143679	0	0.000297596
5-carboxymethyl-2-hydroxymuconate delta-isomerase (EC 5.3.3.10)	0.0104283	0.00202439	0.0117519	0.00702493	0.0159944	0.0150535	0.0127764	0.0115485	0.0127426	0.0129854	0.0100158	0.00907815	0.0124352	0.00702207	0.0253487	0.0265704	0.00662719	0.0208065	0.0144216	0.0124629	0.0163006	0.0173982	0.017441	0.0139564	0.0129964	0.00606302	0.00940682	0.0111045	0.0223027	0.0110024	0.00614237	0.0142999	0.013557	0.0102371	0.0156819	0.0151774
5-carboxymethyl-2-hydroxymuconate semialdehyde dehydrogenase (EC 1.2.1.60)	0.0246803	0.0166289	0.0202987	0.0124888	0.0557945	0.0639774	0.0197454	0.0265615	0.0274762	0.0269209	0.0162756	0.0113477	0.0263334	0.0250788	0.0613024	0.0479489	0.0261546	0.0360863	0.0288431	0.0381677	0.0532265	0.0358001	0.037889	0.018504	0.0297061	0.0202101	0.0246369	0.0343881	0.02038	0.0195043	0.0211045	0.0230643	0.0250284	0.029095	0.0226112	0.0374971
5-carboxymethyl-2-oxo-hex-3- ene-1,7-dioate decarboxylase (EC 4.1.1.68)	0.0125139	0.0167735	0.0146008	0.0109277	0.0213259	0.0175624	0.0108406	0.015398	0.0159282	0.0111906	0.0133544	0.0173998	0.0119476	0.0187255	0.0237967	0.0205641	0.0159188	0.0260081	0.0126735	0.0135015	0.0479038	0.0140524	0.0168396	0.0357535	0.0194946	0.019761	0.0194109	0.0145672	0.0135867	0.0140031	0.0143847	0.0141461	0.0132094	0.0129311	0.0187211	0.0160702
5-dehydro-4-deoxyglucarate dehydratase (EC 4.2.1.41)	0.00191185	0.00269919	0.006054	0.000260183	0.0019838	0.000836306	0.000774329	0.0030796	0.00955693	0.00971262	0.00333859	0.00151303	0.00292594	0.00401261	0.00862199	0.0128271	0.0160874	0.0251412	0.0117995	0.00571218	0.0421376	0.00646855	0.00260612	0.00564528	0.00185663	0.00247012	0.00238903	0.00238806	0.004358	0.00333407	0.00157497	0.00215267	0.00382378	0.00107759	0.00364696	0.00238077
5-deoxy-glucuronate isomerase (EC 5.3.1.-)	0.00408441	0.00366319	0.00730041	0.00507356	0.0070673	0.00766614	0.00619464	0.0084689	0.00570761	0.00886805	0.00417324	0.00340431	0.00451082	0.0063533	0.00517319	0.00559913	0.00639111	0.0120288	0.00589973	0.00389467	0.00643153	0.00356886	0.00340801	0.0019863	0.00309438	0.00291923	0.00373286	0.00358209	0.00397347	0.00266725	0.000314993	0.00522791	0.00521424	0.00484916	0.00328227	0.00357115
5-Enolpyruvylshikimate-3-phosphate synthase (EC 2.5.1.19)	0.051678	0.0401987	0.0477198	0.0546383	0.0525708	0.0607715	0.0580747	0.0662114	0.0507048	0.0720001	0.0434017	0.0469038	0.0616885	0.0481514	0.0731145	0.0769626	0.0415506	0.0485485	0.0581233	0.0555639	0.0390327	0.0591092	0.0561319	0.0423396	0.047963	0.0529953	0.0558436	0.0632836	0.0702407	0.0706822	0.0594287	0.0621198	0.0646566	0.0585492	0.0425479	0.0580312
5-FCL-like protein	0.00593833	0.00747097	0.00623206	0.00195137	0.00433957	0.0097569	0.00387165	0.00962375	0.00929146	0.00475074	0.00208662	0.00189128	0.00548613	0.00334384	0	0.0106893	0.00168631	0.00108367	0.0109254	0.00129822	0	0.00892214	0.0190448	0.00679525	0.00928315	0	0.00149315	0.00597015	0.00128176	0	0.00131247	0.012301	0.000869041	0.00448997	0.0066861	0.00371995
5-formyltetrahydrofolate cyclo-ligase (EC 6.3.3.2)	0.013325	0.0209669	0.0258185	0.0338237	0.0173583	0.0243922	0.0503314	0.0519682	0.0199103	0.0316716	0.0146063	0.0113477	0.0207254	0.0234069	0.0469898	0.041739	0.0179592	0.0455142	0.0207583	0.0194733	0.0377021	0.0234206	0.022553	0.0216925	0.0270759	0.0291923	0.0321026	0.0202985	0.0243535	0.0266725	0.0251995	0.0230643	0.0173808	0.0215518	0.0170192	0.0178558
5-keto-2-deoxy-D-gluconate-6 phosphate aldolase (EC 4.1.2.29)	0	0	0	0.000260183	0.000867915	0.000139384	0	0	0.000132735	0.000950148	0.00125197	0	0	0.000668769	0	0	0	0	0	0	0	0	0	0	0	0	0	0	0	0	0	0	0	0.000179599	0.000243131	0
5-keto-2-deoxy-D-gluconate-6 phosphate aldolase [form 2] (EC 4.1.2.29)	0.00295468	0.00216899	0.00409535	0.00117082	0.00210779	0.00223015	0.00542031	0.00346455	0.00212376	0.00316716	0.00250394	0.00151303	0.0025602	0.00234069	0.00379368	0.0040721	0.00116355	0.00314265	0.00327763	0.00285609	0.000443554	0.00301122	0.0031073	0.00135905	0.000464158	0	0	0.00131343	0.000128176	0.000166703	0	0.00153762	0	0.000359197	0.00133722	0.00193437
5-keto-2-deoxygluconokinase (EC 2.7.1.92)	0.00787915	0.00602498	0.0103274	0.00858602	0.00929908	0.00766614	0.00348448	0.00654415	0.00743317	0.00760118	0.00459056	0.00567384	0.00682719	0.00401261	0.00844955	0.008246	0.0128834	0.0180973	0.00917736	0.00752969	0.018851	0.00780687	0.00581366	0.00810202	0.00742652	0.00583847	0.00851093	0.00597015	0.00833146	0.010669	0.00367492	0.00984076	0.00764756	0.00736355	0.00729393	0.0074399
5-keto-D-gluconate 5-reductase (EC 1.1.1.69)	0.00501137	0.00433798	0.00373924	0.00182128	0.00557945	0.00459968	0.00271015	0.0015398	0.0022565	0.00380059	0.0016693	0.00264779	0.00572996	0.00401261	0.00525941	0.00610814	0.00504206	0.00845265	0.00830332	0.00441396	0.0143046	0.00490718	0.00481131	0.00339762	0.00556989	0.00606302	0.0050767	0.00585075	0.00563976	0.00666813	0.00251995	0.00630424	0.00625709	0.00646555	0.00717236	0.00610072
5-methylaminomethyl-2-thiouridine-forming enzyme mnmC	0.000521414	0	0	0	0.000371963	0.00125446	0	0	0	0.000950148	0	0	0	0	0	0.00122163	0.00885312	0.01593	0.00393315	0	0.0582164	0.0033458	0.00240565	0.00156813	0.00232079	0.00572619	0.00447944	0.00250746	0.00346076	0.00300066	0	0.00184514	0.00573567	0.00107759	0	0.00312476
5-methyl-dCTP pyrophosphohydrolase (EC 3.6.1.-)	0.00669148	0.00269919	0.00551983	0.00728511	0.00235577	0.00139384	0.000774329	0.0007699	0.000796411	0.00137244	0.00250394	0.00151303	0.00207254	0.00234069	0.00267282	0.00223965	0.00310281	0.0241659	0.0026221	0.00207716	0	0.00178443	0.00360848	0.00501803	0.00371326	0.0051648	0.00388218	0.00298507	0.00243535	0.00216714	0.000892481	0.00307524	0.00521424	0.00341237	0.0031607	0.00401755
5-methyltetrahydrofolate:corrinoid iron-sulfur protein methyltransferase	0	0	0.000356118	0.000260183	0	0	0	0	0.000530941	0.000739004	0	0	0	0	8.62199e-05	0	0	0	0	0	0	0	0	0	0	0	0	0	0	0	0	0	0	0	0	0
5-methyltetrahydrofolate--homocysteine methyltransferase (EC 2.1.1.13)	0.10072	0.100352	0.0751408	0.0680377	0.0798481	0.0738737	0.0708511	0.0873836	0.104064	0.0705221	0.0742837	0.0839729	0.100823	0.0856024	0.0740629	0.0735013	0.0738097	0.0748818	0.0983288	0.100742	0.05367	0.0914519	0.0870045	0.0972243	0.0949976	0.0753387	0.0934709	0.088597	0.0849809	0.0933539	0.118385	0.0899507	0.0895112	0.0953669	0.0861899	0.106242
5-methyltetrahydropteroyltriglutamate--homocysteine methyltransferase (EC 2.1.1.14)	0.0152659	0.0151347	0.0154911	0.0277094	0.0257895	0.0275981	0.0150994	0.0111635	0.0183174	0.0152024	0.016693	0.0185346	0.0249924	0.0220694	0.0331947	0.0352236	0.0347211	0.0428051	0.0246915	0.0199926	0.0604342	0.0216362	0.0218514	0.019079	0.0185663	0.0231293	0.0204561	0.0201791	0.0206364	0.0215047	0.023047	0.021988	0.0191189	0.0165231	0.0216387	0.0242541
5-methylthioribose kinase (EC 2.7.1.100)	0.0024912	0.00269919	0.00106835	0.00182128	0.00297571	0.00278769	0.000774329	0	0.00238923	0.0105572	0.00667718	0.000756513	0.00292594	0.00401261	0.000862199	0.00244326	0.00124787	0.00368449	0.00349614	0.0046736	0	0.00267664	0.00260612	0.00135905	0.00711709	0.00538935	0.00567395	0.0038209	0.00384529	0.00566791	0.00587987	0.00492038	0.00903802	0.00287358	0.00437636	0.00535673
5-nucleotidase SurE (EC 3.1.3.5)	0.0119925	0.0251603	0.006054	0.00286201	0.0091751	0.0105932	0.00851762	0.0084689	0.00504394	0.0103461	0.0116851	0.0158868	0.0209692	0.0153817	0.0134503	0.0140487	0.026846	0.013871	0.0126735	0.0171365	0.00687509	0.0151676	0.0148349	0.0188176	0.0213513	0.0224556	0.0232931	0.0162388	0.0243535	0.0270059	0.0296094	0.0119934	0.0271141	0.0190375	0.0209093	0.0160702
5-oxopent-3-ene-1,2,5-tricarboxylate decarboxylase.	0.00144837	0.00192799	0.00106835	0.000390274	0.000991902	0.00097569	0	0.00038495	0.00106188	0.00052786	0.000834648	0	0.00146297	0.00234069	0.00146574	0.000712617	0.00436754	0.00260081	0.00152956	0.00207716	0.00498998	0.00178443	0.00130306	0.00209085	0.00232079	0.00280695	0.00268766	0.00191045	0.00192265	0.00216714	0.00173246	0.00230643	0.00104285	0.000718395	0.00109409	0.00104159
5-oxoprolinase (EC 3.5.2.9)	0.033863	0.0224611	0.00943712	0.0153508	0.02021	0.0197926	0.0181967	0.0130883	0.0127426	0.0137244	0.015441	0.0208041	0.0192624	0.0207318	0.015692	0.0136415	0.0352607	0.0154965	0.0367094	0.038687	0.00920374	0.022863	0.0235554	0.0177722	0.0185663	0.0226802	0.0261301	0.0157612	0.0132022	0.0163369	0.0108673	0.0221417	0.0130356	0.0102371	0.0194505	0.0215757
5-tetrahydromethanopterin:corrinoid iron-sulfur protein methyltransferase	0	0	0	0	0	0	0	0	0	0.00105572	0.000417324	0.000378256	0	0	0	0	0	0	0	0	0	0	0	0	0	0	0	0	0	0	0	0	0	0	0	0
6 kDa early secretory antigenic target ESAT-6 (EsxA)	0	0	0	0	0	0	0	0	0	0	0	0	0	0	0	0.000101802	0	0	0	0	0	0	0	0	0.000154719	0	0	0	0	0	0	0	0	0	0	0
6,7-dimethyl-8-ribityllumazine synthase (EC 2.5.1.9)	0.0132092	0.0396685	0.00890294	0.00962676	0.0120268	0.0133809	0.0123893	0.0157829	0.00955693	0.00802347	0.0104331	0.00756513	0.0137763	0.0143785	0.0110361	0.0115037	0.00841468	0.0124622	0.0102699	0.0114244	0.0110888	0.0104835	0.00641508	0.00789294	0.008819	0.0103296	0.0138863	0.0111045	0.0120486	0.0121693	0.0125472	0.00784186	0.00990706	0.00915953	0.0102115	0.00699351
60S ribosome subunit biogenesis protein NIP7	0	9.63997e-05	0	0	0	0	0	0	0	0	0	0	0	0	0	0	0	0	0	0	0	0	0	0	0	0	0	0	0	0	0	0	0	0	0	0
6-Methyl salicylic acid synthase	0	0	0.000534177	0.00104073	0.000867915	0.000557537	0	0	0	0.000105572	0	0	0	0	0	0	0.000539619	0.000650204	0.0100514	0.0218101	0.000221777	0	0	0	0	0	0	0.000119403	0	0	0	0	0	0	0	0
6-phospho-3-hexuloisomerase	0.000202772	0.000144599	0.00142447	0.00390274	0.00260374	0.00390276	0	0.00038495	0	0.00242816	0.000417324	0.00189128	0.000365742	0	0.00034488	0.000712617	5.05893e-05	0	0.000655526	0.000259644	0	0.000223053	0.000300707	0	0	0.000336835	0	0.000358209	0	0.000333407	0	0	0.000347616	0.000179599	0.000364696	0.000148798
6-phospho-beta-galactosidase (EC 3.2.1.85)	0.00023174	0	0	0	0	0.000278769	0	0	0	0	0	0	0	0	8.62199e-05	0	0.00271496	0	0.000218509	0	0	0	0	0	0	0	0	0	0	0	0	0	0	0	0	0
6-phospho-beta-glucosidase (EC 3.2.1.86)	0.00278088	0.00751917	0.0128202	0.0212049	0.010663	0.00878121	0.00542031	0.0046194	0.0132735	0.019003	0.00333859	0.00718687	0.0052423	0.00735646	0.00517319	0.00488652	0.00227652	0.00444306	0.00349614	0.00545253	0.00177422	0.0050187	0.00501178	0.00287491	0.00340382	0.00235784	0.00253835	0.00441791	0.00243535	0.00166703	0.00094498	0.00538167	0.00330235	0.00772274	0.00425479	0.00446394
6-phospho-beta-glucosidase ascB (EC 3.2.1.86)	0	0	0.000178059	0.0015611	0	0	0	0	0	0	0	0	0	0	0	0	0	0	0	0	0	0	0	0	0	0	0	0	0	0	0	0	0	0	0	0
6-phosphofructokinase (EC 2.7.1.11)	0.131628	0.148263	0.131051	0.17172	0.153249	0.14273	0.162609	0.158599	0.152911	0.211144	0.146898	0.204258	0.155075	0.199293	0.132434	0.144967	0.0818871	0.133508	0.167815	0.165134	0.0146373	0.1432	0.163584	0.166849	0.177618	0.135632	0.133189	0.164299	0.145096	0.13603	0.124527	0.156837	0.145304	0.172415	0.1522	0.161892
6-phosphofructokinase class II (EC 2.7.1.11)	0	0.000771197	0	0.000260183	0	0	0	0	0	0	0	0	0.000243828	0	0	0	0	0	0	0	0	0	0	0	0	0	0.000298629	0	0	0	0	0	0	0	0	0.000297596
6-phosphofructokinase, eukaryotic type (EC 2.7.1.11)	8.69024e-05	0	0	0	0.000123988	0	0.000387165	0	0	0	0.000834648	0.000756513	0	0.000668769	0.00017244	0.000101802	0	0	0	0	0.000110888	0.000223053	0.000100236	0.000104542	0	0	0.000149315	0.000119403	0	0	0	0	0	0	0.000121565	0.000297596
6-phosphogluconate dehydrogenase, decarboxylating (EC 1.1.1.44)	0.140174	0.105847	0.143694	0.124888	0.111961	0.10412	0.121957	0.113175	0.120656	0.117818	0.087638	0.0873772	0.153977	0.0993122	0.156489	0.160033	0.124905	0.168403	0.121272	0.13164	0.0908177	0.148888	0.135017	0.156186	0.14064	0.124966	0.118257	0.141851	0.129202	0.113025	0.163166	0.131005	0.131399	0.133083	0.132749	0.133918
6-phosphogluconolactonase (EC 3.1.1.31)	0.0232898	0.0275703	0.0495004	0.0434505	0.0252935	0.0206289	0.0309732	0.0277164	0.0284053	0.0177361	0.0217008	0.029504	0.0248705	0.0240757	0.0320738	0.0299299	0.0200671	0.027742	0.0323393	0.0275223	0.0235084	0.0294431	0.0354834	0.0310491	0.0241362	0.0190873	0.0223972	0.0298507	0.0266607	0.0230051	0.0312893	0.0353652	0.0243331	0.0287358	0.0228543	0.032438
6-phosphogluconolactonase (EC 3.1.1.31), eukaryotic type	0.0301551	0.0390419	0.0480759	0.02849	0.0297571	0.0221621	0.0452983	0.0404197	0.0366349	0.0183695	0.0325513	0.0431212	0.0347455	0.0351104	0.0450068	0.0415354	0.0253452	0.038362	0.0426092	0.0358309	0.0342645	0.0418225	0.0493159	0.0435941	0.0329552	0.0245889	0.0300122	0.0390448	0.0280706	0.0215047	0.022207	0.0470512	0.0333712	0.0377157	0.0302698	0.0428538
6-pyruvoyl tetrahydrobiopterin synthase (EC 4.2.3.12)	0.0373101	0.0334025	0.0336531	0.0291404	0.0390562	0.0243922	0.00813046	0.0242518	0.0334493	0.0184751	0.0379765	0.0608993	0.0477903	0.0444731	0.0120708	0.024229	0.0125124	0.0257914	0.0290616	0.0527078	0.00155244	0.049964	0.0406956	0.0160995	0.0433214	0.0125752	0.0198588	0.0451343	0.015253	0.00583462	0.0172721	0.0376717	0.00608329	0.0188579	0.040846	0.0249981
7,8 dihydropteroate synthase (methanopterin)	0.00469273	0.00645878	0.00462953	0.00234164	0.00768724	0.00752675	0.000774329	0.0015398	0.00610582	0.00380059	0.00500789	0.00907815	0.00658336	0.00267508	0.00741491	0.00753338	0.00138277	0.00151714	0.00786631	0.0109051	0.000443554	0.00780687	0.0118278	0.00595891	0.0129964	0.00920681	0.00836162	0.00644776	0.00563976	0.0050011	0.0046199	0.00799562	0	0.00466957	0.0104546	0.00476154
7,8-didemethyl-8-hydroxy-5-deazariboflavin synthase subunit 1	0.0190027	0.0166289	0.0397071	0.0349946	0.0231857	0.0255073	0.0243914	0.0261766	0.0487138	0.0213255	0.0200315	0.0185346	0.0264553	0.0264164	0.0246589	0.0213785	0.00733544	0.0108367	0.0284061	0.0218101	0.00133066	0.0297776	0.0320754	0.0217971	0.0221249	0.0183013	0.0164246	0.0201791	0.0110232	0.0118359	0.00587987	0.0244481	0.0191189	0.0213722	0.021274	0.0291644
7,8-didemethyl-8-hydroxy-5-deazariboflavin synthase subunit 2	0.0191185	0.0159541	0.0398852	0.0336936	0.0226898	0.0252286	0.0251657	0.0265615	0.0483156	0.0222757	0.0175276	0.0215606	0.0258458	0.0270851	0.0252624	0.0215821	0.00684641	0.0113786	0.0294987	0.0225891	0.00166333	0.0296661	0.0333784	0.021013	0.0224343	0.0181891	0.0165739	0.0207761	0.0120486	0.0118359	0.00703485	0.0246019	0.0191189	0.0206538	0.0209093	0.0284204
8-amino-7-oxononanoate synthase (EC 2.3.1.47)	0.0443202	0.0517666	0.0219012	0.012879	0.0424038	0.0405608	0.0487828	0.0577425	0.0541559	0.0440235	0.0475749	0.0385821	0.0544956	0.0441387	0.0483694	0.05253	0.0436585	0.0578681	0.0445757	0.0482939	0.0675311	0.0552057	0.0547286	0.0443782	0.0533781	0.0680406	0.0483779	0.0544478	0.0742141	0.0740163	0.0760709	0.0521253	0.0547496	0.0598064	0.0536104	0.0580312
8-amino-7-oxononanoate synthase (EC 2.3.1.47) / CqsA	0	0	0	0	0	0	0	0	0	0.00052786	0	0	0	0	0	0	0.000455303	0.000108367	0	0	0.000887108	0	0	0	0	0.000449113	0	0	0.000256353	0.000166703	0	0.000153762	0	0	0	0.000148798
A/G-specific adenine glycosylase (EC 3.2.2.-)	0.0958244	0.0464646	0.0555544	0.0790955	0.0520749	0.0814004	0.0665923	0.0631318	0.0483156	0.0422288	0.0517482	0.0635471	0.060957	0.0655393	0.0596642	0.0704473	0.0485657	0.0485485	0.0585603	0.0560832	0.0452425	0.0722693	0.0609432	0.0723432	0.0674576	0.0772474	0.071671	0.0649552	0.0717788	0.071349	0.0892481	0.0590446	0.0841231	0.0502876	0.0666179	0.0583288
AA3-600 quinol oxidase subunit I	0.00266501	0.00308479	0.0292017	0.0697289	0.0314929	0.0437667	0	0.0007699	0.00663676	0.0166804	0.00250394	0.00151303	0.00268211	0	0.00120708	0.00122163	0.000573345	0.00108367	0.00174807	0.00571218	0.000221777	0.00713771	0.00200471	0.00282264	0.00309438	0.00269468	0.00179177	0.00238806	0.000769058	0.00166703	0.00703485	0.00369029	0.00278093	0.00251438	0.00364696	0.00178558
AA3-600 quinol oxidase subunit II	5.79349e-05	9.63997e-05	0.0117519	0.0348645	0.0131427	0.0200713	0	0	0.00159282	0.00612318	0.0016693	0.000756513	0.000975312	0	0	0	0	0.000216735	0.000874034	0	0	0.00267664	0.000200471	0.00240447	0	0.00112278	0	0.000477612	0	0.000333407	0	0.0012301	0	0.00179599	0.000972524	0.000595192
AA3-600 quinol oxidase subunit IIII	5.79349e-05	9.63997e-05	0.00534177	0.0150906	0.0091751	0.0139384	0	0	0.000796411	0.00422288	0.0016693	0.000756513	0.000975312	0	0	0	0	0.000216735	0.000437017	0.000519289	0	0.00245359	0.000200471	0.00240447	0	0.00112278	0	0.000477612	0	0.000333407	0	0.0012301	0	0.00179599	0.000972524	0.000595192
AA3-600 quinol oxidase subunit IV	0	0	0	0.00104073	0.00148785	0	0	0	0.00026547	0.000211144	0	0	0	0	0	0	0	0	0	0.000519289	0	0	0	0	0	0	0	0	0	0	0	0	0	0	0	0
AAA family ATPase, ESX-1 secretion system component Rv3868	2.89675e-05	4.81998e-05	0.000178059	0	0	0.000696921	0	0	0.000398205	0.000211144	0	0	0.000243828	0.000334384	0.00025866	0	1.68631e-05	0	0.000218509	0	0	0.000446107	0.000300707	0	0	0.000112278	0.000597258	0	0	0	5.24989e-05	0.000153762	0	0.000538796	0.000364696	0.000148798
ABC alpha-glucoside transporter, inner membrane subunit AglF	0.00405544	0.00347039	0.00783459	0.00195137	0.00272773	0.00306645	0.00696896	0.0046194	0.00915872	0.00570089	0.00667718	0.00113477	0.00414508	0.00869399	0.00689759	0.00641355	0.00266437	0.00780244	0.00437017	0.00363502	0.00277221	0.0028997	0.00210495	0.00151586	0.000928315	0.00202101	0.00328492	0.00346269	0.00179447	0.00133363	0.00104998	0.00415157	0.00538805	0.00933913	0.00230974	0.00252957
ABC efflux pump, fused inner membrane and ATPase subunits in pyochelin gene cluster	0	0	0	0	0.000247976	0	0	0	0	0.000105572	0	0	0	0	0	0	0	0	0	0	0	0.000111527	0	0	0	0	0.000149315	0.000119403	0.000128176	0	0.000367492	0.000153762	0	0.000359197	0	0.000148798
ABC exporter for hemopore HasA, ATP-binding component HasD	0.00011587	9.63997e-05	0.000178059	0	0.000371963	0.000418153	0	0	0.000132735	0.000211144	0.00125197	0.000378256	0.00060957	0	0	0.000305407	0.000101179	0.000433469	0	0.000778933	0.00221777	0.000780687	0.000601413	5.22711e-05	0.00108303	0.00157189	0.000895887	0.000716418	0.000897235	0.00050011	0.000419991	0.00153762	0.00104285	0.000359197	0.000729393	0.00148798
ABC exporter for hemopore HasA, membrane fusion protein (MFP) family component HasE	0	0	0	0	0.000123988	0	0	0	0	0.000105572	0	0.000378256	0.000365742	0	0	0	5.05893e-05	0.000325102	0	0.000259644	0	0.000111527	0.000300707	5.22711e-05	0	0.000336835	0.000149315	0	0.000384529	0	0	0	0	0.000179599	0.000243131	0.000148798
ABC exporter for hemopore HasA, outer membrane component HasF	0	0	0	0	0	0	0	0	0	0	0	0	0	0	0	0	0	0.000108367	0	0	0	0	0	0	0	0	0.000149315	0	0	0.00050011	0	0	0	0	0.000121565	0
ABC Fe3+ siderophore transporter, inner membrane subunit	0.00159321	0.00183159	0.000178059	0.000390274	0.000867915	0.00111507	0	0.0007699	0.000132735	0.000211144	0.000834648	0	0.000243828	0.000668769	0.00017244	0.000305407	0.00345693	0.00292592	0.00152956	0.000259644	0.0135284	0.00100374	0.00150353	0.000679525	0.00108303	0.000898225	0.00119452	0.000955224	0.000512705	0.00200044	0	0.00261395	0.000695233	0.000359197	0.000850958	0.00133918
ABC transport system, permease component YbhR	0.00176702	0.0255941	0	0.000780548	0.000743927	0.00167261	0.000774329	0.0015398	0	0.00126686	0.00250394	0.00151303	0.00243828	0.00167192	0.000775979	0.00101802	0.00112983	0	0.00196658	0.0023368	0	0.0028997	0.00360848	0.00193403	0	0.0035929	0.00283698	0.00286567	0.00371711	0.00150033	0.00320243	0.00261395	0.00156427	0.00161639	0.00230974	0.00163678
ABC transport system, permease component YbhS	0.00176702	0.00322939	0.000534177	0.000260183	0.00173583	0.00111507	0	0.00115485	0.000530941	0.000739004	0.00417324	0.00378256	0.00207254	0.00267508	0.00103464	0.000509012	0.00106237	0.000325102	0.000874034	0.00155787	0.000221777	0.000780687	0.00130306	0.00277037	0.000618877	0.00269468	0.00149315	0.00131343	0.00140994	0.00316736	0.0046724	0.0012301	0.0020857	0.00107759	0.00243131	0.00119038
ABC transport system, sugar-binding protein	0.00538795	0.00766377	0.0158472	0.0111879	0.0107869	0.0135203	0.00387165	0.00269465	0.0242905	0.0282933	0.00959845	0.00945641	0.00585187	0.00468138	0.0238829	0.0292173	0.00458676	0.0158216	0.0107069	0.011684	0.00321577	0.00568786	0.00571343	0.00512257	0.00696237	0.00684897	0.00686847	0.00585075	0.0112795	0.00850187	0.00393742	0.00461286	0.0133832	0.00987793	0.00717236	0.0102671
ABC transporter (iron.B12.siderophore.hemin) , ATP-binding component	0.000492447	0.00149419	0.00106835	0.000910639	0.00111589	0.00223015	0	0.00038495	0.000929146	0.00274487	0.000417324	0.000756513	0.00134105	0.000668769	0.000862199	0.000712617	0	0.000650204	0.00131105	0.0023368	0	0.00133832	0.00120283	0.000784067	0.00154719	0.00134734	0.00164246	0.00167164	0.00102541	0.00100022	0	0.00184514	0.00121666	0.000897993	0.00145879	0.000892788
ABC transporter (iron.B12.siderophore.hemin) , periplasmic substrate-binding component	0.000869024	0.000915797	0	0.000780548	0.000123988	0	0	0.00115485	0.000132735	0.00179472	0.000417324	0.000378256	0.000975312	0.00100315	0.000862199	0.000814419	0	0.000108367	0.000437017	0.000259644	0	0.00156137	0.00100236	0.000104542	0.000154719	0	0.000149315	0	0.000512705	0	0	0.000307524	0	0	0	0.000892788
ABC transporter (iron.B12.siderophore.hemin) , permease component	0.000376577	4.81998e-05	0	0.00117082	0.000371963	0.000696921	0.000774329	0.0007699	0	0.00306159	0.00125197	0.00113477	0.000487656	0.000668769	0.0004311	0.000610814	0	0.000325102	0.00152956	0	0	0.00133832	0.00130306	0.000104542	0.000309438	0.000785947	0	0.000597015	0.000384529	0.000833517	0	0.000461286	0.000521424	0.000179599	0.000729393	0.00074399
ABC transporter ATP-binding protein SkfF	0	0	0	0	0	0	0	0	0	0	0	0.000378256	0	0	0	0	0	0	0	0	0	0	0	0	0	0	0	0	0	0	0	0	0	0	0	0
ABC transporter ATP-binding protein USSDB6B	0.00136147	0.000771197	0.000356118	0.000650456	0.000991902	0.000836306	0.00271015	0.0046194	0.000530941	0.00052786	0	0	0.00060957	0.00100315	0.0004311	0.000101802	0.00128159	0.000975305	0.00152956	0.00155787	0	0.00144985	0.000400942	0.00177722	0.00123775	0.00202101	0.0020904	0.00107463	0.000897235	0.00183374	0.000629986	0.00153762	0.000695233	0.00179599	0.00109409	0.00074399
ABC transporter ATP-binding protein uup	0.00194082	0.00144599	0.00338312	0.010017	0.00483552	0.0052966	0	0.00038495	0.00185829	0.00475074	0.000417324	0.000378256	0.00134105	0	0.00103464	0.00101802	0.000185494	0.00108367	0.00240359	0.00311573	0.000110888	0.00178443	0.0014033	0.000261356	0.00232079	0.00168417	0.00134383	0.00131343	0.00243535	0.00133363	0.000577488	0.00107633	0.00173808	0.00233478	0.00121565	0.00163678
ABC transporter ATP-binding protein YvcR	0.000260707	0	0.000178059	0.000520365	0.00247976	0.00348461	0	0	0.00132735	0.00179472	0	0	0	0	0	0.000101802	0.00274868	0	0.000437017	0.00103858	0	0.00033458	0.000200471	0	0.000309438	0	0	0	0.000256353	0.000166703	0.000209995	0.000461286	0.000347616	0	0.000121565	0.000148798
ABC transporter in pyoverdin gene cluster, ATP-binding component	0	0	0	0	0	0	0	0	0	0	0	0	0	0	0	0.000101802	0	0	0.000218509	0	0	0	0.000100236	0	0	0	0.000149315	0	0	0.000833517	0	0.000307524	0	0.000359197	0	0
ABC transporter in pyoverdin gene cluster, periplasmic component	0	0	0	0	0	0	0	0	0	0	0	0	0	0	0	0	0	0	0	0	0	0	0	0	0	0.000112278	0	0	0	0	0	0	0.000173808	0.000179599	0	0
ABC transporter in pyoverdin gene cluster, permease component	0	0	0	0	0	0	0	0	0	0	0	0	0	0	0	0	0	0	0	0	0	0	0.000200471	0	0	0.000224556	0.000895887	0.000119403	0.000256353	0.000333407	0	0.000153762	0.000695233	0.000359197	0.000364696	0
ABC transporter involved in cytochrome c biogenesis, ATPase component CcmA	0.0034761	0.0124838	0.00284894	0.00221155	0.00309969	0.00362399	0.00425881	0.00731405	0.0022565	0.00232258	0.000834648	0.00416082	0.00402316	0.00367823	0.00448344	0.0041739	0.00451931	0.00379285	0.00305912	0.00311573	0.000221777	0.00401496	0.00210495	0.003084	0.00293967	0.00606302	0.0050767	0.00549254	0.00371711	0.00350077	0.00262494	0.00338276	0.00729994	0.00431037	0.00376853	0.00312476
ABC transporter involved in cytochrome c biogenesis, CcmB subunit	0.0047217	0.00795297	0.00142447	0	0.0040916	0.0044603	0.00813046	0.0092388	0.00345111	0.00232258	0.0087638	0.00794338	0.00597379	0.0103659	0.00543185	0.00590454	0.00870135	0.00520163	0.00305912	0.00493325	0.000221777	0.0028997	0.0059139	0.00674298	0.00510574	0.00864542	0.0082123	0.00608955	0.00538341	0.00450099	0.00545988	0.00553543	0.00347616	0.00305318	0.00522732	0.00684471
ABC transporter multidrug efflux pump, fused ATP-binding domains	0.00376577	0.00327759	0.00338312	0.00338237	0.00557945	0.00362399	0.00271015	0.00192475	0.00557488	0.00411731	0.00292127	0.00189128	0.00487656	0.00167192	0.00224172	0.00173064	0.00177062	0.00249245	0.00371465	0.0046736	0.000554442	0.00591092	0.00531248	0.00282264	0.00587933	0.00673669	0.00418081	0.00716418	0.00743423	0.0105023	0.00881981	0.00522791	0.00486663	0.00628595	0.00753706	0.00565432
ABC transporter permease protein YvcS	0	0.000433798	0.000356118	0	0.0019838	0.00362399	0	0	0	0.000844576	0	0	0	0	0	0.000101802	0	0.000108367	0.000874034	0.000519289	0	0.00033458	0.000300707	0	0	0	0	0	0	0	0	0	0	0	0	0
ABC transporter protein IroC	0.000897991	0	0	0.000130091	0.000247976	0	0	0	0	0.000422288	0	0	0	0	8.62199e-05	0.000509012	8.43154e-05	0	0.000655526	0	0.000110888	0.000223053	0.000100236	5.22711e-05	0.000154719	0.000112278	0	0.000119403	0.000256353	0	0	0.000307524	0	0.000179599	0.000121565	0.000148798
ABC transporter, ATP-binding protein EcsA	0	0	0.00854683	0.0210748	0.00619939	0.0100357	0	0	0.00106188	0.00464517	0.000834648	0	0.000487656	0	0.00034488	0	0.000843154	0.000216735	0	0.00259644	0	0.00133832	0.00120283	0	0	0	0	0	0.000256353	0	0	0	0.000695233	0	0.000486262	0
ABC transporter, ATP-binding protein in BtlB locus	0	0.000674798	0.000178059	0	0.00123988	0.00139384	0	0	0.00026547	0.000316716	0	0	0.000121914	0	0.00025866	0	0	0	0	0.000778933	0	0.000111527	0.000200471	0.000731796	0.000464158	0.000112278	0.000149315	0.000119403	0.000256353	0.000166703	0	0.000153762	0.000173808	0.000179599	0.000243131	0.000297596
ABC transporter, ATP-binding protein Vex2	0	0	0	0	0	0.000139384	0	0	0	0.000739004	0	0	0	0	0	0	0	0.000108367	0	0	0	0	0	0	0	0	0	0	0	0	0	0	0.000173808	0	0	0
ABC transporter, ATP-binding protein YnjD	0.000202772	0.000144599	0	0	0.000123988	0.000139384	0	0.00038495	0.000132735	0	0	0	0	0	8.62199e-05	0	0	0	0	0	0	0.000111527	0	0.000156813	0	0.000224556	0.000597258	0.000119403	0.000128176	0.000166703	0	0.000307524	0.000695233	0.000718395	0	0
ABC transporter, periplasmic spermidine putrescine-binding protein PotD (TC 3.A.1.11.1)	0.0117608	0.0185569	0.0142447	0.00611429	0.0114069	0.0114295	0.0170352	0.0169378	0.0149991	0.0183695	0.00709451	0.0113477	0.00768059	0.0113691	0.00965663	0.0118091	0.00834723	0.0136543	0.0157326	0.0155787	0.0156353	0.0112642	0.0124292	0.0120224	0.00897372	0.0162803	0.0129904	0.0103881	0.0134585	0.0145032	0.00797983	0.012916	0.0203356	0.0176007	0.0102115	0.0127966
ABC transporter, periplasmic substrate-binding protein YnjB	2.89675e-05	4.81998e-05	0.003027	0.00416292	0.000123988	0	0	0	0.000398205	0.000739004	0	0.000378256	0.000121914	0	8.62199e-05	0.000101802	5.05893e-05	0	0.000218509	0.000519289	0	0	0	0.000209085	0.000309438	0.00134734	0.00119452	0.000238806	0.000897235	0.000333407	0	0.000615048	0.000521424	0	0.000121565	0.000148798
ABC transporter, permease protein EscB	0	0	0.000356118	0	0.00446356	0.0052966	0	0	0	0.00105572	0	0.000756513	0	0	0.00034488	0.00040721	0	0	0.000437017	0.00103858	0	0	0	0	0	0	0	0	0	0	0	0	0	0	0	0
ABC transporter, permease protein in BtlB locus	0	0	0	0.000130091	0.000123988	0.000278769	0	0	0	0.000105572	0	0	0	0	0	0	0	0	0	0	0	0	0.000100236	0	0	0	0	0	0	0	0	0	0	0	0	0
ABC transporter, permease protein YnjC	0.00023174	0.000530198	0	0.000130091	0.000123988	0.000278769	0	0	0.000398205	0	0	0.000378256	0	0.000334384	0	0	1.68631e-05	0	0	0	0	0	0	0.000836338	0	0.000561391	0.000746573	0.000477612	0.000897235	0.000666813	0	0.000153762	0	0.000538796	0	0.000297596
ABC transporter, predicted N-acetylneuraminate transport system permease protein 1	0	0	0	0	0	0	0	0	0	0.000105572	0	0	0	0	0	0	0	0	0	0	0	0	0	0	0	0	0	0	0	0	0	0	0	0.000179599	0	0
ABC transporter, predicted N-acetylneuraminate transport system permease protein 2	0	0	0.000178059	0	0.000123988	0	0	0	0	0.000316716	0	0	0	0	0	0	0	0	0	0	0	0	0	0	0	0	0	0	0	0	0	0	0	0	0	0
ABC transporter, predicted N-acetylneuraminate-binding protein	0	0	0	0	0	0	0	0	0	0.000105572	0	0	0	0	0	0	0	0	0	0	0	0	0	0	0	0	0	0	0	0	0	0	0	0	0	0
ABC transporter, transmembrane region:ABC transporter:Peptidase C39, bacteriocin processing	0.0010718	0.000530198	0.00124641	0.001431	0.000991902	0.000836306	0	0	0.000663676	0.00052786	0.000417324	0.00113477	0.000731484	0.000334384	0.00025866	0.000305407	0.000573345	0.000216735	0.000437017	0.000519289	0.000110888	0.00066916	0.00090212	0.00245674	0.00232079	0.00179645	0.00194109	0.00238806	0.00153812	0.00133363	0.000262494	0.00107633	0.00104285	0.000718395	0.00158035	0.00133918
ABC-type Fe3+ transport system protein	0.00486653	0.00616958	0.00320506	0.0015611	0.0060754	0.00627229	0.00154866	0.0023097	0.00238923	0.00369502	0.0125197	0.00983466	0.00804633	0.00535015	0.00146574	0.00193425	0.00286672	0.00455142	0.00721078	0.00882791	0.000997996	0.00680313	0.00711672	0.00480894	0.00572461	0.00437885	0.00776436	0.00859701	0.00948505	0.0126695	0.00724484	0.00845691	0.0085166	0.00754314	0.00680767	0.0074399
ABC-type Fe3+ transport system, periplasmic component	0.000811089	0.00144599	0.00106835	0.000910639	0.00123988	0.00097569	0.000774329	0.00115485	0.000398205	0.000739004	0.00208662	0.00302605	0.0017068	0.00100315	0.000603539	0.000509012	0.00291731	0.00498489	0.00218509	0.00285609	0.011976	0.00111527	0.00090212	0.00250901	0.00278495	0.00247012	0.00313561	0.00226866	0.000897235	0.00133363	0.00094498	0.00307524	0.00243331	0.000179599	0.00170192	0.00178558
ABC-type Fe3+-siderophore transport system permease component	0	0.000819397	0	0.000130091	0.000247976	0.000278769	0	0	0	0.000211144	0.000417324	0.000378256	0.000365742	0.000334384	8.62199e-05	0	0.000151768	0.000216735	0	0	0.00133066	0	0.000100236	0	0.000464158	0.000673669	0.000597258	0.000477612	0.000897235	0.000666813	0.00125997	0.000461286	0	0.000897993	0.000607827	0.000446394
ABC-type Fe3+-siderophore transport system, ATPase component	0	0.000578398	0.00213671	0.000390274	0.000123988	0.000139384	0	0.00038495	0.000398205	0.00358945	0.000417324	0.000378256	0.000365742	0	0.00025866	0.000712617	0.000944333	0.00238408	0.00109254	0.00103858	0.000221777	0.000557634	0.000400942	0.000784067	0	0.000449113	0.000597258	0.000716418	0.000384529	0.00050011	0	0.000307524	0.000521424	0.000718395	0.000729393	0.00074399
ABC-type Fe3+-siderophore transport system, periplasmic iron-binding component	0	0	0	0.000130091	0	0	0	0	0	0.00147801	0	0	0	0	0.00017244	0.000101802	0	0	0.000218509	0.000519289	0	0	0.000200471	0	0	0	0	0.000119403	0	0	0	0	0	0	0	0
ABC-type Fe3+-siderophore transport system, permease 2 component	0	0.000192799	0.00142447	0	0.000495951	0.000557537	0	0	0.00106188	0.00802347	0	0	0	0	0.000862199	0.00040721	0.00229338	0.00455142	0.00393315	0.00207716	0.000221777	0.000446107	0.00120283	0.000836338	0	0	0	0	0.000512705	0.000666813	0	0	0	0	0	0.000595192
ABC-type Fe3+-siderophore transport system, permease component	0.00034761	0.000192799	0.000356118	0	0.000371963	0.000836306	0.00116149	0	0.00132735	0.00464517	0	0	0.000487656	0.00100315	0.000775979	0	0.00430009	0.00520163	0.00152956	0.00155787	0.00942552	0.000780687	0.000701649	5.22711e-05	0	0.00134734	0	0.000716418	0	0.00100022	0.000157497	0.00153762	0.00243331	0	0.000972524	0.00119038
ABC-type hemin transport system, ATPase component	0.00191185	0	0.00267088	0.0015611	0.00446356	0	0.00348448	0.00115485	0	0.00443402	0	0.00453908	0.00292594	0.00100315	0	0.00213785	0	0.00130041	0.00327763	0.00545253	0	0.00267664	0	0.00250901	0	0.00505252	0.00627121	0.00358209	0.00384529	0	0.00157497	0.003229	0.00677852	0.00215518	0.00364696	0.00401755
ABC-type multidrug transport system, ATPase component	0.0316904	0.0267991	0.0384607	0.0308316	0.030377	0.0306645	0.0243914	0.022712	0.0372986	0.033783	0.0125197	0.0200476	0.0323072	0.0190599	0.0337982	0.0315587	0.0192745	0.0219986	0.0314652	0.0332345	0.0246172	0.0295546	0.0315742	0.0263969	0.0292419	0.0277327	0.0303109	0.0327164	0.0335822	0.0345076	0.0302918	0.0329051	0.0351092	0.0296338	0.0323364	0.0299084
ABC-type multidrug transport system, permease component	0.028533	0.0286789	0.0243941	0.0118383	0.0229377	0.0193744	0.0197454	0.0196324	0.0249542	0.02122	0.0237875	0.0215606	0.0266992	0.0190599	0.020003	0.0271812	0.0357835	0.0250328	0.0176992	0.0259644	0.0232866	0.0269895	0.0254598	0.0191312	0.0232079	0.0205469	0.0264287	0.0211343	0.019611	0.0203378	0.0222595	0.0233718	0.0222474	0.0186783	0.0235837	0.0220221
ABC-type nitrate/sulfonate/bicarbonate transport system, ATPase component	0.0183074	0.0144599	0.0133544	0.0133994	0.0110349	0.0128234	0.0065818	0.0084689	0.0116807	0.0101349	0.0125197	0.0170215	0.0168241	0.0147129	0.0100877	0.00885681	0.0297633	0.0183141	0.0194473	0.0166172	0.0367041	0.0134947	0.0150353	0.0201767	0.0202682	0.0233539	0.0267273	0.0170746	0.016022	0.0183374	0.0188471	0.018759	0.0185975	0.0202946	0.0161682	0.0144334
ABC-type nitrate/sulfonate/bicarbonate transport system, permease component	0.0102834	0.00616958	0.00783459	0.00806566	0.00582743	0.00404214	0.00464598	0.0023097	0.00902599	0.00886805	0.00709451	0.0121042	0.00536422	0.0100315	0.00439722	0.00397029	0.00551423	0.00877775	0.00874034	0.00908756	0.020847	0.00858756	0.00701649	0.00554074	0.0100568	0.00864542	0.0100041	0.00823881	0.00756241	0.00833517	0.00892481	0.0076881	0.0064309	0.00610635	0.00826645	0.00877908
ABC-type nitrate/sulfonate/bicarbonate transport systems, periplasmic components	0.00625697	0.00843497	0.00480759	0.00637447	0.00582743	0.00669045	0.00425881	0.0053893	0.00331838	0.00770675	0.00792916	0.00718687	0.00975312	0.00568454	0.00879443	0.0113001	0.0268292	0.0234073	0.0135475	0.0106454	0.065646	0.0110411	0.0148349	0.0290105	0.01377	0.0153821	0.0129904	0.0134925	0.0110232	0.00916868	0.00740234	0.0142999	0.0132094	0.0109555	0.0102115	0.0101183
ABC-type polar amino acid transport system, ATPase component	0.00144837	0.00761557	0.00427341	0.00689484	0.00359565	0.00362399	0.00232299	0.0038495	0.00331838	0.00358945	0.00333859	0.00189128	0.00268211	0.00167192	0.0025866	0.00234146	0.00145023	0.00281755	0.00393315	0.00597182	0.00277221	0.00368038	0.00300707	0.00752704	0.00371326	0.00291923	0.00433012	0.00322388	0.004358	0.00583462	0.00157497	0.00476662	0.00625709	0.00538796	0.00364696	0.00327356
ABC-type probable sulfate transporter, ATPase component	0.00469273	0.00669978	0.00409535	0.00416292	0.00595141	0.00571476	0.00116149	0.0023097	0.00584035	0.00548974	0.00333859	0.00226954	0.0069491	0.00200631	0.00551807	0.00712617	0.00202357	0.00747734	0.00327763	0.00675076	0.00110888	0.00535328	0.0103243	0.00559301	0.00850956	0.00696125	0.00656984	0.00907463	0.00474253	0.00366747	0.00283494	0.00753434	0.00469282	0.00538796	0.00559201	0.00610072
ABC-type probable sulfate transporter, periplasmic binding protein	0.00448996	0.00366319	0.00819071	0.00910639	0.00384362	0.00432091	0.00348448	0.0038495	0.00610582	0.00506746	0.00500789	0.00567384	0.00755867	0.00468138	0.00525941	0.0042757	0.00450244	0.0102949	0.00742929	0.00493325	0.000443554	0.0050187	0.0090212	0.00355444	0.0072718	0.00213329	0.00149315	0.008	0.00474253	0.00266725	0.00204746	0.00492038	0.00243331	0.00377157	0.00401166	0.00327356
ABC-type probable sulfate transporter, permease protein	0.00446099	0.00375959	0.00320506	0.00494347	0.00371963	0.00250892	0.00542031	0.0007699	0.00477847	0.00633432	0.00459056	0.00491733	0.00414508	0.004347	0.00362124	0.0042757	0.00183808	0.00368449	0.00305912	0.0023368	0.000997996	0.00446107	0.00551296	0.00371125	0.00510574	0.00145962	0.000597258	0.00358209	0.00371711	0.000666813	0.00262494	0.00353652	0.00173808	0.00323278	0.00486262	0.00520793
ABC-type protease exporter, ATP-binding component PrtD/AprD	0.000463479	0.000722997	0	0	0.000743927	0.00097569	0	0	0	0.000316716	0.000417324	0	0.000731484	0.000668769	0.000603539	0.000203605	0.000674523	0.00108367	0.000655526	0.00103858	0.000776219	0.00111527	0.000801884	0.000993151	0.00170191	0.0025824	0.000597258	0.000955224	0.00115359	0.00116692	0.00094498	0.00076881	0.00104285	0.000897993	0.00121565	0.00178558
ABC-type protease exporter, membrane fusion protein (MFP) family component PrtE/AprE	0.000289675	9.63997e-05	0.000356118	0	0.000495951	0.000557537	0	0.0007699	0.000530941	0.000844576	0	0	0.000975312	0	0.00034488	0.000610814	0.000101179	0.000650204	0.00131105	0.000519289	0.000221777	0.00133832	0.000601413	0.000209085	0.00154719	0.00134734	0.000597258	0.000716418	0.000769058	0	0.000314993	0.000615048	0	0	0.00121565	0.000595192
ABC-type protease exporter, outer membrane component PrtF/AprF	0	0	0	0	0	0	0	0	0	0	0	0	0	0	0	0	0	0.000108367	0	0	0	0	0	0	0	0	0.000149315	0	0.000128176	0.000166703	0	0	0	0	0	0
ABC-type spermidine/putrescine transport systems, ATPase components	0.00422925	0.00149419	0.00160253	0.000650456	0.00210779	0.00236953	0.000774329	0.00038495	0.00132735	0.000739004	0.0016693	0.00189128	0.00207254	0.00100315	0.00163818	0.00335948	0.00499147	0.0056351	0.00305912	0.00285609	0.0242846	0.00301122	0.00220518	0.000313627	0.00293967	0.00415429	0.00343424	0.00143284	0.00333259	0.00366747	0.00257244	0.00353652	0.00347616	0.00377157	0.00194505	0.00238077
ABC-type sugar transport system, periplasmic binding protein YcjN	0	0	0	0	0.00297571	0.00404214	0	0.00038495	0.00026547	0.000739004	0	0	0	0	0	0	3.37262e-05	0.000433469	0.00131105	0	0	0.000111527	0	0	0	0	0	0	0	0	0	0	0	0.000179599	0	0.000148798
ABC-type sugar transport system, permease component	0.00359197	0.00694078	0.0099713	0.00923648	0.00954706	0.010872	0.00503314	0.0023097	0.0295999	0.0171027	0.00667718	0.00226954	0.0052423	0.00334384	0.0174164	0.0191389	0.00946019	0.0235157	0.0117995	0.00882791	0.0354843	0.00568786	0.00531248	0.00355444	0.00541517	0.00471568	0.00477807	0.0040597	0.0048707	0.00466769	0.00293994	0.00476662	0.00660471	0.00628595	0.00522732	0.00654711
ABC-type transport system involved in resistance to organic solvents, periplasmic component USSDB6C	0.000521414	0.000578398	0.000534177	0	0.000743927	0.000696921	0.00309732	0.00808395	0	0.000105572	0	0.00113477	0.000853398	0.000334384	0	0.000610814	0.000151768	0.000325102	0.00131105	0.000519289	0.000110888	0.00066916	0.00090212	0.00151586	0.00108303	0.000785947	0.00134383	0.000597015	0.00115359	0.000833517	0	0.00107633	0.00104285	0.000538796	0.000972524	0.000892788
ABC-type transport system involved in resistance to organic solvents, permease component USSDB6A	0.00159321	0.00332579	0.000356118	0.000650456	0.00223178	0.001812	0.00619464	0.0119334	0.00106188	0.00137244	0.0016693	0.00189128	0.00292594	0.00200631	0.000862199	0.00111983	0.000826291	0.00173388	0.00284061	0.00519289	0.000443554	0.00245359	0.00240565	0.00318854	0.00510574	0.00460341	0.00462875	0.00310448	0.00410164	0.00433429	0.00351742	0.00338276	0.00312855	0.00431037	0.00425479	0.00431514
ABC-type tungstate transport system, ATP-binding protein	0.00144837	0.000192799	0.000356118	0	0.00136387	0.00125446	0.00154866	0.00115485	0	0.000950148	0.00250394	0.000756513	0.000975312	0.00100315	0.000775979	0.000610814	0	0.000866938	0.00131105	0.000778933	0	0.00066916	0.00120283	0.000731796	0.00293967	0.00280695	0.00283698	0.00191045	0.00179447	0.00183374	0.000787483	0.00153762	0.00156427	0.00107759	0.00194505	0.00133918
ABC-type tungstate transport system, periplasmic binding protein	0.00304158	0.00481998	0.000890294	0.000910639	0.00471154	0.00348461	0.00309732	0.00192475	0.00159282	0.00696775	0.00667718	0.00832164	0.00414508	0.004347	0.00155196	0.00173064	0.000455303	0.00119204	0.00284061	0.00727005	0.000332665	0.00412649	0.00350824	0.00428623	0.00665293	0.00684897	0.00522601	0.00597015	0.00422982	0.00266725	0.0047774	0.00599672	0.00504044	0.00359197	0.00498418	0.00595192
ABC-type tungstate transport system, permease protein	0.00263604	0.00216899	0.000712235	0.000780548	0.00185982	0.00223015	0.00232299	0.0023097	0.000796411	0.00517303	0.00542521	0.00567384	0.00231637	0.00468138	0.000775979	0.00183244	0.00070825	0.000325102	0.00131105	0.00675076	0	0.00211901	0.00260612	0.00146359	0.00263023	0.00370518	0.00552464	0.00262687	0.00346076	0.00266725	0.00330743	0.0044591	0.00260712	0.00413077	0.00255287	0.00178558
ABC-type vanadate transport system, periplasmic binding protein	0	0	0	0.000130091	0	0	0	0	0	0.000105572	0	0	0	0	0	0	0	0	0	0	0	0	0	0	0	0	0	0	0	0	0	0	0	0	0	0
ABC-type vanadate transport system, permease protein	0.000202772	0	0	0	0.000123988	0.000139384	0	0	0.000132735	0	0	0	0.000121914	0	0	0	0	0	0	0.000259644	0	0	0	0	0	0.000112278	0	0.000119403	0	0	0	0	0	0.000179599	0	0
Accessory cholera enterotoxin	0	0	0	0	0	0	0	0	0	0	0	0	0	0	0	0	0	0	0	0	0	0	0	0	0	0	0	0.000119403	0	0	0	0	0	0	0	0
Accessory colonization factor AcfB	0	0	0.000178059	0.000260183	0	0	0	0	0	0	0	0	0	0	0	0	0	0	0	0	0	0	0	0	0	0	0	0	0	0	0	0	0	0	0	0
Accessory colonization factor AcfC	0	0	0	0	0	0	0	0	0	0	0	0	0	0	0	0	0	0	0	0	0	0	0	0	0	0.000112278	0	0	0	0.000166703	0	0	0	0	0	0
Accessory colonization factor AcfD precursor	0	0	0	0	0	0	0	0	0	0.000105572	0	0	0	0	0	0	0	0	0	0	0	0	0	0	0	0.000112278	0	0	0	0	0	0	0	0	0	0
Accessory gene regulator B	0	0	0	0	0	0	0	0	0	0.000105572	0	0	0	0	0	0	0	0	0	0	0	0	0	0	0	0	0	0	0	0	0	0	0	0	0	0
Accessory gene regulator C (sensor histidine kinase)	0	0	0	0	0	0	0	0	0	0.000105572	0	0	0	0	0	0	0	0	0	0	0	0	0	0	0	0	0	0	0	0	0	0	0	0	0	0
Accumulation-associated protein AAP	0	0	0	0.000260183	0	0	0	0	0	0	0	0	0	0	0	0	0	0	0	0	0	0	0	0	0	0	0	0	0	0	0	0	0	0	0	0
Acetaldehyde dehydrogenase (acetylating) (EC 1.2.1.10)	0.00139044	0	0.000356118	0.000260183	0.000247976	0.000557537	0	0	0.00026547	0.000844576	0.00417324	0.00151303	0.000487656	0.00133754	0	0.000203605	0.000472166	0.000433469	0	0	0	0.000223053	0.00120283	0.00167268	0.000618877	0.000673669	0.000597258	0.00238806	0.00358894	0.00300066	0.00199496	0.00184514	0.0020857	0.000718395	0.000729393	0.00119038
Acetaldehyde dehydrogenase (EC 1.2.1.10)	0.0251438	0.0185569	0.314096	0.510868	0.0329808	0.0361005	0.0162609	0.0053893	0.038095	0.198053	0.0233701	0.0397169	0.0264553	0.0163848	0.0271593	0.0235164	0.0173521	0.0128957	0.0351799	0.0399853	0.00543354	0.0296661	0.028066	0.0468349	0.0227437	0.0180768	0.0292657	0.0250746	0.0179447	0.0210046	0.00367492	0.0333663	0.0486663	0.0289154	0.0323364	0.0291644
Acetaldehyde dehydrogenase, acetylating, (EC 1.2.1.10) in gene cluster for degradation of phenols, cresols, catechol	0.00527208	0.00260279	0.00534177	0.00182128	0.00347166	0.00473907	0.00232299	0.0015398	0.00504394	0.0116129	0.00500789	0.00151303	0.00390125	0.00133754	0.00741491	0.00631175	0.00961196	0.00780244	0.00611824	0.00311573	0.069638	0.00713771	0.0112264	0.00125451	0.00340382	0.00381746	0.00298629	0.00262687	0.00205082	0.00266725	0.00104998	0.00276771	0.00173808	0.00251438	0.00437636	0.00595192
Acetaldehyde dehydrogenase, ethanolamine utilization cluster	0.00535898	0.000963997	0.00106835	0.000910639	0.00285172	0.00334522	0.00116149	0	0.00132735	0.0052786	0.00625986	0.00794338	0.00243828	0.00167192	0.0004311	0.00173064	0.000944333	0.00119204	0.00152956	0.00181751	0.000332665	0.00223053	0.00200471	0.00146359	0.00185663	0.00505252	0.00343424	0.00465672	0.00999776	0.0111691	0.00698235	0.00369029	0.00712613	0.00844114	0.00267444	0.00476154
Acetate kinase (EC 2.7.2.1)	0.21433	0.187256	0.210644	0.275924	0.185734	0.136597	0.17345	0.172458	0.189546	0.243871	0.251229	0.280666	0.252606	0.241091	0.133986	0.189556	0.126068	0.154748	0.223316	0.256269	0.109447	0.19283	0.231544	0.163556	0.30325	0.253075	0.202769	0.264119	0.267376	0.306901	0.306121	0.283076	0.223865	0.208694	0.283369	0.199985
Acetate permease ActP (cation/acetate symporter)	0.0119925	0.00298839	0.00178059	0.00130091	0.00818319	0.00585414	0	0.0007699	0.00371658	0.00401174	0.00918113	0.0121042	0.00731484	0.00869399	0.00310392	0.00285047	0.0139626	0.0195061	0.00961438	0.00571218	0.0498998	0.00736076	0.00581366	0.00919972	0.0111398	0.00673669	0.00895887	0.00955224	0.00615247	0.00933539	0.00566988	0.00738057	0.00799518	0.00395117	0.00948211	0.00952307
Acetate permease ActP (cation/acetate symporter) PaaL	0.000434512	0.000385599	0	0	0	0	0	0	0	0	0	0	0	0	0	0	0	0.000108367	0	0.000519289	0.000110888	0	0	0	0	0	0	0.000477612	0	0	0	0.000307524	0	0	0.000121565	0.000297596
Acetoacetate decarboxylase (EC 4.1.1.4)	0.00530105	0.00443438	0.000356118	0.000260183	0.00483552	0.00195138	0.00619464	0.00346455	0.00119462	0.00126686	0.00584254	0.00794338	0.00414508	0.00668769	0.00189684	0.00132343	0.00934215	0.00487653	0.00393315	0.00337538	0.0137502	0.00356886	0.00571343	0.0070566	0.00696237	0.00830859	0.00806299	0.00847761	0.00794693	0.00566791	0.00404241	0.00461286	0.00782137	0.00808194	0.00717236	0.00431514
Acetoacetate metabolism regulatory protein AtoC	0.0291123	0.0500314	0.0069443	0.00195137	0.0178542	0.0129627	0.00116149	0.0069291	0.00637129	0.0110851	0.00375592	0.00907815	0.0106065	0.00702207	0.00698381	0.00794059	0.0125461	0.00357612	0.0111439	0.0147997	0.00133066	0.012714	0.0171403	0.0936176	0.0120681	0.0165049	0.0179177	0.0132537	0.0199955	0.0275061	0.0192146	0.0202966	0.0187713	0.0220906	0.0149526	0.0133918
Acetoacetyl-CoA reductase (EC 1.1.1.36)	0.0533581	0.0550924	0.0288455	0.015611	0.0398001	0.0393064	0.0813046	0.0912331	0.0362367	0.0259707	0.0550868	0.0408517	0.0490094	0.0551734	0.0659582	0.0626085	0.098649	0.0903783	0.0504755	0.0490728	0.134397	0.0625665	0.0697639	0.0871882	0.0445591	0.0485042	0.0586806	0.0487164	0.0484507	0.04551	0.0603212	0.0521253	0.0401497	0.0350217	0.0463164	0.0499961
Acetoacetyl-CoA reductase (EC 1.1.1.36) of ethylmalonyl-CoA pathway	0.0010718	0	0	0	0.000371963	0	0.000387165	0.0007699	0	0.000211144	0	0.000378256	0.000487656	0	0.0012933	0.000916222	0.000101179	0.000216735	0.000218509	0.000259644	0.000221777	0.000780687	0.00100236	0.000418169	0.000309438	0.000112278	0.000597258	0.000238806	0.000512705	0.00050011	0	0.000615048	0.000347616	0.000359197	0.000486262	0.000148798
Acetoacetyl-CoA synthetase (EC 6.2.1.16)	0.176267	0.103389	0.290236	0.294006	0.189081	0.239044	0.212941	0.234819	0.256179	0.139355	0.139804	0.134281	0.166413	0.203974	0.20003	0.21124	0.0816173	0.16526	0.19338	0.155787	0.0260588	0.17677	0.18293	0.135644	0.160134	0.124629	0.119452	0.179104	0.097414	0.0975215	0.093973	0.16145	0.138177	0.160741	0.152565	0.195669
Acetoacetyl-CoA synthetase [leucine] (EC 6.2.1.16)	0.00938546	0.00424159	0.00178059	0.0059842	0.0121508	0.0178412	0.00387165	0.0007699	0.00371658	0.0128798	0.00250394	0.00378256	0.00390125	0.00267508	0.0017244	0.00244326	0.00222593	0.00151714	0.00349614	0.00830862	0.00421376	0.00579939	0.00461084	0.00292718	0.00216607	0.00673669	0.00567395	0.00764179	0.00461435	0.00433429	0.0136497	0.00738057	0.00486663	0.00466957	0.00364696	0.00446394
Acetoin (diacetyl) reductase (EC 1.1.1.5)	0.00110076	0	0	0	0.000371963	0.00111507	0	0	0	0.000422288	0	0	0.000487656	0	0	0.000509012	3.37262e-05	0.000433469	0.00109254	0	0	0	0	0	0.00108303	0	0	0	0	0	5.24989e-05	0	0.000695233	0.00125719	0	0.000297596
Acetoin catabolism protein X	0.000289675	9.63997e-05	0.000178059	0.000260183	0.000619939	0.00097569	0.00154866	0	0	0.000105572	0.0016693	0.000756513	0.00060957	0.000668769	0.00137952	0.00132343	0.000472166	0.00130041	0.000655526	0.000519289	0.000221777	0.00122679	0.00100236	0.000731796	0.000309438	0.000785947	0.00119452	0.00107463	0.000512705	0.00050011	0	0.00076881	0.00156427	0.00125719	0.000243131	0.000892788
Acetoin dehydrogenase E1 component alpha-subunit (EC 1.2.4.-)	0.0484336	0.0401023	0.033119	0.0504754	0.0314929	0.037355	0.0356192	0.0338756	0.0376968	0.0401174	0.0375592	0.0363126	0.0373057	0.0334384	0.0289699	0.0289119	0.00954451	0.0149547	0.026658	0.0316766	0.00399198	0.0321197	0.0350824	0.0380534	0.0374421	0.0269468	0.0244876	0.0379701	0.0302496	0.0283396	0.0410541	0.0350577	0.038933	0.0463365	0.0345246	0.0252957
Acetoin dehydrogenase E1 component beta-subunit (EC 1.2.4.-)	0.0538795	0.0464646	0.0427341	0.038507	0.0414119	0.0326159	0.0309732	0.0361853	0.0363694	0.0443402	0.0400631	0.0363126	0.048278	0.0407949	0.0339706	0.0315587	0.0133893	0.0132208	0.0423907	0.0425817	0.00332665	0.0419341	0.0461084	0.0505985	0.0389893	0.0336835	0.0453916	0.0396418	0.0369148	0.0293398	0.0413691	0.038133	0.0358045	0.0571124	0.038901	0.0351163
Acetolactate synthase large subunit (EC 2.2.1.6)	0.108107	0.0608282	0.0975763	0.098349	0.0753846	0.0802853	0.0820789	0.0654415	0.108577	0.110428	0.0884727	0.0862424	0.079488	0.0749021	0.0893238	0.0897897	0.0585824	0.0786746	0.0839073	0.0727005	0.0601016	0.0829759	0.082995	0.0756886	0.0792163	0.0833104	0.0931723	0.0754627	0.0935688	0.100355	0.0625786	0.0861067	0.0921183	0.105245	0.0792607	0.0842197
Acetolactate synthase small subunit (EC 2.2.1.6)	0.0173225	0.0187015	0.0142447	0.00884621	0.0247976	0.0267618	0.0271015	0.0300261	0.0371658	0.0266041	0.0275434	0.0219389	0.021213	0.0274195	0.0260384	0.0303371	0.0385827	0.0240575	0.0231619	0.0207716	0.0153026	0.0189595	0.0206485	0.028331	0.0216607	0.0202101	0.0235917	0.0202985	0.0256353	0.0233385	0.0171146	0.0159912	0.020857	0.0244254	0.0247994	0.0214269
Acetolactate synthase, catabolic (EC 2.2.1.6)	0.00816882	0.0158095	0.0384607	0.0478736	0.00223178	0.00306645	0	0	0	0.000211144	0	0	0.00121914	0	0.00189684	0.00101802	0.00225965	0.000650204	0.00131105	0.00155787	0	0.00156137	0.00220518	0.00334535	0.00185663	0.00269468	0.00388218	0.0040597	0.00307623	0.00666813	0.0102898	0.0012301	0.00382378	0.00359197	0.00218818	0.00208317
Acetone carboxylase, alpha subunit (EC 6.4.1.6)	0	0	0.000356118	0.00104073	0.000743927	0	0	0	0.000663676	0.00052786	0	0	0.000243828	0	8.62199e-05	0.000203605	0.00107924	0.00249245	0.000655526	0.000519289	0.000554442	0.000223053	0.000601413	0.000365898	0	0.000224556	0.000298629	0.000238806	0.000128176	0.00050011	0	0.000615048	0.000347616	0	0.000121565	0.000297596
Acetone carboxylase, beta subunit (EC 6.4.1.6)	2.89675e-05	0	0.000712235	0.00169119	0.000619939	0.000836306	0	0.0007699	0	0.00179472	0.000417324	0	0	0.000334384	0.00025866	0.000509012	0.00070825	0.00195061	0.00131105	0.000519289	0.000110888	0.000111527	0.000601413	0.000993151	0.000618877	0.000112278	0.000298629	0	0.000128176	0.000333407	0.000157497	0	0.000869041	0.000718395	0.00109409	0.000148798
Acetone carboxylase, gamma subunit (EC 6.4.1.6)	0	0	0.000178059	0.000520365	0	0.000278769	0	0	0	0.000316716	0	0	0	0	0	0	0.000101179	0.000758571	0	0	0.000332665	0.00033458	0.000100236	0.000104542	0	0	0	0	0	0	0	0	0.000173808	0	0.000121565	0
Acetophenone carboxylase subunit Apc1	0.00353403	0.00414519	0.000712235	0	0.00421559	0.00390276	0.00619464	0.0046194	0	0.000844576	0.00333859	0.00302605	0.00341359	0.00267508	0.00465587	0.00285047	0.000505893	0.000216735	0.000874034	0.00259644	0	0.000892214	0.00260612	0.00104542	0.000928315	0.000673669	0.00149315	0.00143284	0.000256353	0.000333407	0.000839982	0.00153762	0.00104285	0	0.000486262	0.00148798
Acetophenone carboxylase subunit Apc2	0.000173805	0.0013496	0	0	0.00173583	0.00139384	0.00232299	0.0046194	0.00106188	0	0.000834648	0.000756513	0.000487656	0.00133754	0.000689759	0.00101802	0.000236083	0.000650204	0	0	0	0.000446107	0.00160377	0	0.000309438	0	0.000895887	0.000238806	0	0.000333407	0	0.000922572	0	0	0.000486262	0.000297596
Acetophenone carboxylase subunit Apc3	0.00457686	0.00395239	0.00106835	0.000520365	0.00793522	0.00696921	0.0116149	0.0107786	0.000796411	0.00168915	0.00584254	0.00453908	0.0017068	0.00802523	0.00586295	0.00732977	0.000978059	0.000866938	0.00174807	0.00415431	0	0.00401496	0.00360848	0.00146359	0.00247551	0.00224556	0.00179177	0.00286567	0.000256353	0.00166703	0.000734984	0.00399781	0.00104285	0	0.000972524	0.00178558
Acetophenone carboxylase subunit Apc4	0.00393958	0.00327759	0.00142447	0	0.00694332	0.0052966	0.0170352	0.0146281	0.00185829	0.000844576	0.00500789	0.00529559	0.00219445	0.00936276	0.00413856	0.00488652	0.00242828	0.000216735	0	0.00103858	0.000221777	0.00423802	0.00220518	0.00146359	0.000928315	0.00157189	0.00268766	0.00143284	0.000256353	0.00100022	0	0.000615048	0.000347616	0.000718395	0.0038901	0.00357115
Acetyl xylan esterase (EC 3.1.1.41)	0.00220153	0.00318119	0.0135325	0.0109277	0.00619939	0.00808429	0.00929195	0.0053893	0.0156627	0.00633432	0.00333859	0.00378256	0.00341359	0.00735646	0.0106913	0.00977303	0.00499147	0.00823591	0.00524421	0.00363502	0.00110888	0.00267664	0.00220518	0.00313627	0.00154719	0.000449113	0.000597258	0.0040597	0.00307623	0.00100022	0.000734984	0.00246019	0.00347616	0.00143679	0.0031607	0.00357115
Acetylaminoadipate kinase (EC 2.7.2.-)	0.000666252	0	0.00427341	0	0.000123988	0	0	0.00038495	0.00504394	0	0	0.000378256	0	0	0	0.000203605	0	0.000108367	0	0.000259644	0	0	0.000501178	0.000365898	0.000154719	0.000561391	0	0.000477612	0.000128176	0.000666813	0	0.000461286	0.000347616	0	0.000243131	0
Acetyl-CoA acetyltransferase (EC 2.3.1.9)	1.00022	1.19401	1.03808	1.02174	1.38569	1.35844	1.1584	1.13483	1.19289	0.969679	0.964018	0.815521	1.08894	1.16968	1.22536	1.20605	1.0985	1.23853	1.11527	1.171	1.46983	1.19367	1.19411	1.17009	0.993916	1.0498	1.14808	0.978507	0.985548	0.933372	1.00425	1.07064	1.10125	1.13596	1.14867	1.28651
Acetyl-CoA acetyltransferase (EC 2.3.1.9) of ethylmalonyl-CoA pathway	0.000260707	0	0	0.000130091	0.000247976	0	0	0	0.000132735	0	0	0	0.00060957	0	0	0	5.05893e-05	0.000108367	0	0.00103858	0	0.00033458	0.000501178	0.000104542	0.000618877	0.000449113	0.000149315	0.000597015	0.000128176	0.000166703	0.000314993	0.000153762	0.000173808	0	0.000121565	0.000297596
Acetyl-CoA C-acyltransferase (EC 2.3.1.16)	0.00194082	0.00351859	0.00267088	0.00260183	0.00334767	0.0026483	0.000774329	0.0053893	0.00199103	0.000211144	0.00208662	0.00264779	0.00353551	0.00468138	0.00310392	0.00366489	0.00875194	0.00747734	0.00393315	0.00311573	0.0154135	0.0033458	0.00300707	0.00721342	0.00603405	0.00920681	0.00642053	0.00322388	0.00602429	0.00733495	0.00561738	0.00507414	0.00469282	0.00520836	0.00340383	0.00386875
Acetyl-CoA synthase corrinoid iron-sulfur protein, large subunit	0	0	0	0.000130091	0.000247976	0	0	0	0.00106188	0.00316716	0.00208662	0.00226954	0	0	0	0	0	0	0	0.000259644	0	0	0.000200471	0	0.000154719	0	0	0	0	0	0	0	0	0	0	0
Acetyl-CoA synthase corrinoid iron-sulfur protein, small subunit	0	0	0	0	0	0.000418153	0	0	0.00026547	0.00211144	0.00333859	0.000756513	0	0	0	0	0	0	0	0.000519289	0	0.00033458	0	0	0	0	0	0	0	0	0	0	0	0	0	0
Acetyl-CoA synthetase (ADP-forming) alpha and beta chains, putative	0.0311111	0.0288235	0.0105055	0.00819575	0.0221938	0.0248104	0.0189711	0.0215572	0.0185829	0.0138299	0.0413151	0.0416082	0.0276745	0.0387886	0.014916	0.0134379	0.0341646	0.0117037	0.0201028	0.027782	0.0171877	0.0224169	0.0250589	0.0317808	0.0310986	0.033908	0.0312067	0.0349851	0.0281988	0.0300066	0.0328643	0.0342889	0.0304164	0.025503	0.0319717	0.0290156
Acetyl-CoA synthetase (ADP-forming) alpha chain (EC 6.2.1.13)	0.000724187	0.00149419	0.000534177	0.000130091	0.00136387	0.00097569	0.000774329	0.00192475	0.00146009	0.00253373	0.000834648	0.000756513	0.00134105	0.00133754	0.0004311	0.000712617	0.000489029	0.000216735	0.000874034	0.00103858	0.00554442	0.00066916	0.00110259	0.000104542	0.00139247	0.00145962	0.00149315	0.00143284	0.000769058	0.00116692	0.000734984	0.00138386	0	0.00143679	0.000972524	0.000892788
Acetyl-CoA synthetase (ADP-forming) beta chain (EC 6.2.1.13)	0.00118767	0.0013978	0.000534177	0.000130091	0.000619939	0.000278769	0	0.00038495	0.00026547	0.000633432	0.00125197	0.00113477	0.000975312	0.000668769	0.0012933	0.000814419	0.000590208	0.000866938	0.000655526	0.00129822	0.00199599	0.00066916	0.000701649	0.00047044	0.00108303	0.00112278	0.00149315	0.000477612	0.000640882	0.00050011	0.000787483	0.000922572	0.000869041	0.000897993	0.00121565	0.000595192
Acetyl-CoA:acetoacetyl-CoA transferase, alpha subunit (EC 2.8.3.8)	0.00417131	0.00375959	0.00569788	0.00208146	0.00520749	0.00585414	0.00309732	0.0030796	0.00371658	0.00506746	0.00834648	0.00680861	0.00585187	0.00334384	0.00517319	0.00285047	0.00731858	0.00281755	0.00655526	0.00675076	0.0117542	0.00646855	0.00521225	0.0054362	0.00711709	0.00426657	0.00537532	0.00501493	0.00230717	0.00333407	0.00251995	0.00799562	0.00382378	0.00718395	0.00656454	0.0101183
Acetyl-CoA:acetoacetyl-CoA transferase, beta subunit (EC 2.8.3.8)	0.00370784	0.00308479	0.00142447	0.00130091	0.00347166	0.00306645	0.00232299	0.0015398	0.00238923	0.00401174	0.00667718	0.00756513	0.00316977	0.00468138	0.0025866	0.00285047	0.0128159	0.00260081	0.00480719	0.00363502	0.00243955	0.00379191	0.00561319	0.0169358	0.00464158	0.00426657	0.00358355	0.00334328	0.004358	0.00200044	0.00388492	0.00399781	0.00451901	0.00395117	0.00437636	0.00505913
Acetyl-CoA:Cys-GlcN-Ins acetyltransferase, mycothiol synthase MshD	0.00275191	0.00178339	0.00409535	0.00104073	0.00173583	0.00376338	0.00348448	0.00731405	0.00623855	0.00390616	0.000834648	0.00189128	0.00292594	0.00234069	0.00698381	0.00661716	0.00087688	0.00303428	0.00174807	0.00207716	0	0.00379191	0.00300707	0.0019863	0.00108303	0	0.000149315	0.00226866	0.00128176	0	0.000367492	0.00215267	0	0	0.00194505	0.00267836
Acetyl-coenzyme A carboxyl transferase alpha chain (EC 6.4.1.2)	0.0563127	0.0430907	0.048432	0.0461824	0.0513309	0.0447424	0.0425881	0.0377251	0.0562797	0.048352	0.043819	0.0521994	0.0449863	0.0374511	0.0385403	0.0420444	0.0412302	0.0490904	0.0500385	0.0451781	0.0120868	0.0393689	0.0402947	0.0330876	0.0349665	0.0389605	0.039419	0.0352239	0.0339667	0.041009	0.0377992	0.0407469	0.0398021	0.0457977	0.03805	0.0392827
Acetyl-coenzyme A carboxyl transferase beta chain (EC 6.4.1.2)	0.0592385	0.0522004	0.0381046	0.0286201	0.0499671	0.0432091	0.0452983	0.0404197	0.0545541	0.0458182	0.0475749	0.0518211	0.0438891	0.039123	0.0369021	0.0382777	0.0808079	0.0494155	0.0423907	0.0446589	0.0140828	0.0394805	0.0406956	0.034133	0.0300155	0.0418798	0.0338944	0.0371343	0.0369148	0.0363413	0.0351217	0.0385942	0.0439735	0.0465161	0.0375637	0.0406219
Acetyl-coenzyme A carboxyl transferase of ACAC1 (EC 6.4.1.2)	0.000260707	0.000289199	0.00142447	0.00273192	0.00285172	0.001812	0.000387165	0	0.000929146	0.000844576	0	0	0.000365742	0	0.00103464	0.000814419	0	0	0.00152956	0.00337538	0	0.000557634	0.000701649	0	0.000309438	0	0	0.000477612	0.000384529	0.000166703	5.24989e-05	0.000153762	0	0.000359197	0.000729393	0.000148798
Acetyl-coenzyme A synthetase (EC 6.2.1.1)	0.268441	0.277197	0.23023	0.215821	0.277113	0.2672	0.272951	0.234435	0.260028	0.195097	0.232867	0.272345	0.316001	0.283892	0.302632	0.306323	0.197096	0.214567	0.264832	0.241469	0.286092	0.286066	0.288979	0.22048	0.256679	0.257678	0.271454	0.300179	0.238408	0.242053	0.186003	0.28692	0.288869	0.328666	0.27024	0.314261
Acetylglutamate kinase (EC 2.7.2.8)	0.0170039	0.0171109	0.0204768	0.0238067	0.0159944	0.017423	0.0251657	0.0207873	0.0264143	0.0248094	0.0171103	0.0143737	0.0193843	0.0220694	0.0226758	0.0245344	0.0312304	0.0223237	0.0211953	0.0181751	0.0121977	0.0196287	0.0182429	0.0170404	0.0151625	0.0194241	0.0168725	0.0201791	0.0230717	0.0203378	0.0141747	0.01553	0.017207	0.0213722	0.018478	0.0211293
Acetylornithine aminotransferase (EC 2.6.1.11)	0.0633808	0.0492602	0.0737164	0.0915843	0.0597621	0.0666257	0.061172	0.0546629	0.0743317	0.0741115	0.0550868	0.0779208	0.055349	0.060858	0.052939	0.0511048	0.0614154	0.0541836	0.0707968	0.070104	0.0510087	0.0662469	0.0695635	0.0577073	0.0711709	0.0821876	0.0809285	0.0833433	0.0702407	0.0773504	0.0716085	0.0836465	0.0889898	0.0790234	0.0748843	0.0809461
Acetylornithine aminotransferase 1 (EC 2.6.1.11)	0	0	0	0	0	0	0	0	0	0	0	0	0	0	0	0	0	0.000108367	0	0	0	0	0.000100236	0	0	0.000112278	0.000149315	0	0.000128176	0	0.000209995	0.000153762	0	0	0	0
Acetylornithine aminotransferase 2 (EC 2.6.1.11)	0	0	0.000178059	0	0.000123988	0.000278769	0	0	0.000132735	0.00052786	0.000417324	0	0.00060957	0	0	0.000203605	0	0	0	0	0	0	0	0.000365898	0	0	0.000149315	0	0.000128176	0.000166703	0	0	0	0.000179599	0	0.000446394
Acetylornithine aminotransferase, mitochondrial precursor (EC 2.6.1.11) (ACOAT)	2.89675e-05	0	0	0.000130091	0.000991902	0.000418153	0	0	0.000132735	0.000633432	0	0	0.000121914	0	0	0	0	0.000108367	0.00131105	0.000519289	0	0	0.000200471	0	0	0	0	0	0	0	0	0	0.000173808	0	0.000121565	0
Acetylornithine deacetylase (EC 3.5.1.16)	0.00880611	0.0116162	0.0149569	0.0163915	0.0122748	0.0107326	0.0116149	0.0115485	0.0112825	0.0183695	0.0125197	0.0185346	0.0135325	0.0147129	0.0142263	0.0132343	0.0123269	0.0163635	0.0172622	0.0145401	0.0262806	0.0139408	0.0126297	0.0118655	0.0162455	0.0199855	0.0228451	0.0152836	0.0180729	0.0220048	0.00771733	0.0166063	0.0274617	0.0267602	0.0185995	0.016219
Acetyltransferase (GNAT) family, Syn7942_2240 homolog	0	0.000337399	0.000178059	0	0	0	0	0	0.000132735	0.000316716	0	0	0.000121914	0.000668769	0	0	0	0	0	0.000519289	0	0.000223053	0	0	0	0	0.000447944	0	0.000128176	0.000166703	0	0	0	0	0	0
Acetyltransferase AcuA, acetyl-CoA synthetase inhibitor	0	0	0.000356118	0	0.000371963	0.000696921	0	0	0.00026547	0.00348388	0	0	0	0	0	0.000101802	0.000118042	0	0.000218509	0.000519289	0	0	0.000200471	0	0	0	0	0	0	0	0	0	0	0	0	0
Acetyltransferase Iojap substitute?	0	0	0	0	0	0	0	0	0	0	0.000417324	0	0	0	0	0	0	0	0	0	0	0	0	0	0	0	0	0	0	0	0	0	0	0	0	0
Acetyltransferase SypM	0	0	0	0	0	0	0	0	0	0	0	0	0	0	0	0	0	0	0	0	0	0	0	0	0	0	0	0	0	0	0	0	0	0	0	0.000148798
Acetyltransferase YpeA	0	4.81998e-05	0	0	0.000247976	0	0	0	0	0.000211144	0	0	0	0	0	0	0.00021922	0	0	0	0	0.000223053	0	0	0	0.000336835	0.000149315	0.000119403	0.000640882	0.000166703	0.000314993	0.000153762	0	0.000179599	0	0.000297596
Achromobactin biosynthesis protein AcsF	2.89675e-05	0	0	0	0.000123988	0	0	0	0	0	0	0	0	0	8.62199e-05	0	0	0	0	0	0	0	0	0	0.000154719	0	0	0	0	0	0	0	0.000173808	0.000179599	0.000121565	0
Aconitate hydratase (EC 4.2.1.3)	0.392219	0.423195	0.397962	0.400681	0.390562	0.419547	0.350384	0.361853	0.360376	0.341525	0.30256	0.361235	0.372447	0.257476	0.426357	0.363944	0.297381	0.289341	0.360539	0.354415	0.148591	0.35354	0.34481	0.396215	0.373647	0.370518	0.382245	0.368358	0.385811	0.399255	0.429178	0.416695	0.360652	0.377157	0.391441	0.380923
Aconitate hydratase 2 (EC 4.2.1.3)	0.00486653	0.00212079	0.00142447	0.0015611	0.00247976	0.00613291	0.00464598	0.0030796	0.00106188	0.00126686	0.0200315	0.0166433	0.00146297	0.00133754	0.0017244	0.00285047	0.00249574	0.0056351	0.000874034	0.00207716	0	0.00446107	0.00240565	0.000209085	0.0111398	0.00988048	0.00895887	0.00238806	0.0102541	0.021338	0.00965979	0.00246019	0.00695233	0.00646555	0.00243131	0.00476154
Aconitate hydratase large subunit (EC 4.2.1.3)	0.000579349	0	0	0.000650456	0	0	0	0	0.00026547	0.00147801	0.000417324	0.000756513	0.000121914	0	8.62199e-05	0.000101802	0.000640797	0	0	0	0	0	0	0	0	0	0.000298629	0.000119403	0	0.000166703	0	0	0.000695233	0	0.000364696	0
Aconitate hydratase small subunit (EC 4.2.1.3)	0	0	0	0.000130091	0	0	0	0	0	0.000316716	0.000834648	0	0	0.000334384	0	0	0	0	0	0.000259644	0	0	0	0	0	0	0	0	0	0	0	0	0.000173808	0	0	0.000148798
Aconitate hydratase X, predicted	0.000144837	0.000240999	0	0	0.000247976	0.000278769	0	0.00038495	0.00026547	0.000316716	0.00125197	0.000756513	0.000487656	0	0.00034488	0.000101802	1.68631e-05	0.000216735	0.000218509	0.000259644	0	0.00033458	0.000400942	5.22711e-05	0.000154719	0.000449113	0.000597258	0.000119403	0.000128176	0.000333407	5.24989e-05	0.000153762	0.000695233	0	0.000121565	0.000148798
Acriflavin resistance protein	0.0955637	0.106955	0.0411316	0.0329131	0.0970824	0.0816792	0.0689153	0.103552	0.0570761	0.0595426	0.116433	0.121042	0.105821	0.0926245	0.0933762	0.076759	0.14391	0.137626	0.107069	0.111647	0.105898	0.104277	0.102441	0.112017	0.137236	0.143941	0.166187	0.120955	0.147787	0.161035	0.128727	0.134695	0.151213	0.140267	0.124361	0.121568
ACT domain protein	2.89675e-05	4.81998e-05	0.00213671	0.00377265	0.00384362	0.00473907	0	0.00038495	0.00119462	0.00390616	0.000417324	0.000378256	0.000487656	0.000668769	0.00017244	0.000509012	1.68631e-05	0.000325102	0	0.00155787	0	0.000557634	0.00090212	5.22711e-05	0.000618877	0.000112278	0.000149315	0.000358209	0	0	0.000104998	0.000461286	0	0.000359197	0.000243131	0
Actin-ADP-ribosyltransferase, toxin SpvB	2.89675e-05	0	0.000178059	0.000130091	0.000123988	0.000139384	0	0	0.000132735	0	0	0	0.000121914	0	0	0.000203605	1.68631e-05	0.000216735	0.000218509	0.000519289	0	0	0.000400942	5.22711e-05	0.000154719	0.000112278	0.000149315	0.000358209	0	0	0.000629986	0.000307524	0.000173808	0.000179599	0.000243131	0.000297596
Acting phosphoribosylanthranilate isomerase (EC 5.3.1.24)	0.00214359	0.00250639	0.00267088	0.00104073	0.00247976	0.00334522	0.00735613	0.00731405	0.00690223	0.00369502	0.00417324	0.00264779	0.00426699	0.004347	0.00801845	0.00946762	0.00224279	0.00205898	0.00174807	0.000519289	0.000887108	0.00423802	0.00350824	0.00250901	0.00139247	0.000561391	0.000447944	0.00202985	0.000512705	0	0	0.000922572	0.000521424	0.000359197	0.00206661	0.00193437
Activator of the mannose operon (transcriptional antiterminator), BglG family	0	0	0	0.000130091	0	0	0	0	0	0	0	0	0	0	0	0	0	0	0	0	0	0	0	0	0	0	0	0	0	0	0	0	0	0	0	0
Acyclic terpenes utilization regulator AtuR, TetR family	0	9.63997e-05	0	0	0.000247976	0.000557537	0	0	0	0	0	0	0	0	0.00034488	0.000305407	0	0	0	0	0	0	0.000100236	5.22711e-05	0.000464158	0.000449113	0.000149315	0.000119403	0.000256353	0.000666813	0	0	0	0	0	0
Acyl carrier protein	0.147039	0.159252	0.0890294	0.0608827	0.0753846	0.067462	0.0820789	0.092388	0.0700842	0.0743227	0.0834648	0.119529	0.0882658	0.069552	0.0927726	0.0838852	0.167619	0.0884277	0.0812852	0.0965878	0.0807268	0.111973	0.101839	0.185667	0.0934504	0.0781456	0.0579341	0.101254	0.101003	0.102022	0.198026	0.0725756	0.0945516	0.0883625	0.0719668	0.0892788
Acyl carrier protein (ACP1)	0	0.000578398	0.00106835	0	0.000495951	0	0.00309732	0.0100087	0	0	0.00250394	0	0.0017068	0.00267508	0.00913931	0.00631175	0.00718367	0.00975305	0.00174807	0	0.00643153	0.00312275	0.00200471	0.00324081	0.00216607	0.00224556	0	0.00191045	0	0.00200044	0	0	0.00347616	0.00215518	0.00218818	0.00178558
Acyl carrier protein (ACP2)	0.00185392	0	0	0.000260183	0	0	0	0	0	0	0	0	0	0.00133754	0.00465587	0.00692256	0.000944333	0.00260081	0	0	0.0128631	0.000892214	0.000200471	0	0	0.000449113	0.000597258	0.000238806	0.000256353	0.00100022	0	0.000615048	0.00104285	0	0.000729393	0.000595192
Acyl carrier protein of FASI	0.00269397	0.0012532	0.000890294	0.00104073	0.00260374	0.00097569	0.00309732	0.0007699	0.000132735	0	0	0	0.00121914	0.00133754	0.0017244	0.00193425	0.0017369	0.00130041	0.00196658	0.00830862	0.000332665	0.00613397	0.0059139	0.00297945	0.00201135	0.000785947	0.000895887	0.00191045	0	0.00050011	0.000629986	0.000922572	0.00104285	0.000538796	0.00218818	0.00267836
Acyl carrier protein phosphodiesterase (EC 3.1.4.14)	0	0.0010604	0	0.000130091	0	0	0.00309732	0.00192475	0.000132735	0	0	0	0.000975312	0.00133754	8.62199e-05	0	0.00335575	0.00108367	0	0	0	0.000111527	0.000501178	0	0.000618877	0	0	0.000358209	0	0.000333407	0.000367492	0.000307524	0	0	0.000364696	0.000148798
Acyl carrier protein WhiE V	0	0	0	0	0	0	0	0	0	0.000316716	0	0	0	0	0	0	0.000269809	0.000650204	0.000655526	0.000259644	0	0	0	0	0	0	0	0	0	0	0	0	0	0	0	0
Acyl coenzyme A dehydrogenase, BldA, contributes to the proper timing of aerial mycelium formation and antibiotic production	0	0	0	0	0	0.000418153	0.000387165	0	0.000530941	0.00147801	0	0	0.000121914	0	0	0	0	0.000541836	0.000874034	0.00259644	0	0	0	5.22711e-05	0	0	0	0	0	0	0	0	0	0	0	0
Acyl dehydratase	0.0150631	0.0227021	0.00801265	0.00455319	0.00719129	0.00669045	0.00735613	0.00500435	0.00584035	0.0060176	0.00792916	0.00491733	0.00755867	0.0100315	0.00836333	0.00895861	0.00780761	0.00834428	0.00874034	0.0114244	0.0197381	0.00981435	0.0090212	0.00601118	0.00820012	0.00965592	0.00761504	0.00955224	0.00640882	0.00616802	0.00614237	0.00722681	0.00712613	0.00826154	0.00753706	0.0075887
Acyl-[acyl-carrier-protein]--UDP-N-acetylglucosamine O-acyltransferase (EC 2.3.1.129)	0.0159611	0.0199065	0.003027	0.00273192	0.00793522	0.0071086	0.0065818	0.0103936	0.00557488	0.00622875	0.0116851	0.0102129	0.0152393	0.0100315	0.0101739	0.00570094	0.0151262	0.0146296	0.012892	0.0111647	0.0167442	0.0168405	0.0169398	0.0181904	0.0151625	0.0158312	0.0138863	0.016597	0.0167911	0.0161702	0.0321818	0.0150687	0.0154689	0.0167027	0.0117919	0.011755
acyl-acyl carrier protein synthetase (EC 6.2.1.20)	0.00144837	0.00207259	0.000712235	0.000780548	0.00148785	0.00125446	0	0	0	0.00137244	0	0.000756513	0.00292594	0	0.000517319	0.000610814	0	0.000541836	0.00240359	0.00285609	0.000221777	0.00234206	0.00270636	0.00324081	0.00448686	0.00348062	0.00283698	0.00310448	0.00525523	0.00683484	0.0110248	0.00261395	0.00191189	0.00413077	0.00425479	0.00119038
Acylamino-acid-releasing enzyme (EC 3.4.19.1)	0.0172356	0.0147491	0.0283114	0.0231562	0.0182262	0.0227196	0.0286502	0.0207873	0.022034	0.0135132	0.0300473	0.0264779	0.0186528	0.0280883	0.0158645	0.0190371	0.0115175	0.00996979	0.0152956	0.019733	0.00133066	0.020967	0.0202476	0.0129632	0.0210418	0.0231293	0.0271753	0.024597	0.0249944	0.0251722	0.0239395	0.0232181	0.0229427	0.030891	0.0215171	0.0151774
Acyl-CoA dehydrogenase IgrB	0.000173805	4.81998e-05	0.000534177	0.000130091	0.000495951	0.000557537	0	0.00038495	0.000132735	0.000105572	0.000417324	0	0.000121914	0.000334384	0.0004311	0.000610814	0	0	0	0.000259644	0	0.00066916	0.000400942	0.000418169	0.000464158	0.000224556	0	0.000238806	0	0	0.000419991	0.000153762	0.000173808	0	0.000121565	0.000892788
Acyl-CoA dehydrogenase IgrC	0.00260707	0.000674798	0.00160253	0.000650456	0.000867915	0.00139384	0	0	0.000530941	0.00147801	0.000417324	0.000378256	0.00134105	0	0.0017244	0.00152704	0.000185494	0.000541836	0.000655526	0.000519289	0.000110888	0.00133832	0.00100236	0.00130678	0.000464158	0.000224556	0.000298629	0.000955224	0.000769058	0.000166703	0.00131247	0.000615048	0.000347616	0.000359197	0.00109409	0.000446394
Acyl-CoA dehydrogenase, short-chain specific (EC 1.3.99.2)	0.105615	0.0986169	0.0594717	0.0377265	0.0628618	0.0663469	0.0638822	0.0708308	0.0696859	0.0463461	0.0588427	0.0616558	0.0670527	0.0625299	0.0624232	0.057213	0.0709936	0.0514744	0.0544086	0.0612761	0.0660895	0.0654662	0.0582369	0.0998901	0.0527593	0.0563636	0.0594272	0.0570746	0.0494761	0.0458434	0.0420516	0.0595059	0.0582257	0.0576512	0.0613906	0.0662151
Acyl-CoA hydrolase (EC 3.1.2.20)	0.00139044	0.0011086	0.00338312	0.0117082	0.00371963	0.00278769	0.00116149	0.00115485	0.00159282	0.00221701	0.00417324	0.00529559	0.00195062	0.00200631	0.00672515	0.0041739	0.0178749	0.00487653	0.00218509	0.00181751	0.00909285	0.00245359	0.001704	0.00135905	0.00216607	0.0035929	0.00238903	0.00143284	0.00307623	0.00233385	0.00262494	0.00184514	0.00139047	0.00125719	0.00376853	0.00223197
acyl-CoA synthetase	0.0170908	0.0214007	0.0170937	0.00871612	0.020706	0.0224409	0.0298117	0.0315659	0.0240251	0.0185807	0.0171103	0.0166433	0.0215788	0.0254132	0.0238829	0.0289119	0.012192	0.0352194	0.0292801	0.0257048	0.00410287	0.0226399	0.0217511	0.0147405	0.0173286	0.00988048	0.0126917	0.0223284	0.0112795	0.00933539	0.00619487	0.0184514	0.00886422	0.0107759	0.018478	0.0185998
Acyl-CoA synthetase (AMP-forming)/AMP-acid ligase/Peptide synthase	0.000608317	0.000722997	0.000356118	0.000390274	0.000247976	0.000836306	0.000774329	0	0.000398205	0.00052786	0.00125197	0.000756513	0.000731484	0.000334384	8.62199e-05	0	0.000202357	0.000866938	0.00174807	0.00103858	0	0.00100374	0.00090212	0.00203857	0.000928315	0.00224556	0.0020904	0.00131343	0.0070497	0.00833517	0.00671986	0.00107633	0.00225951	0.000897993	0.000972524	0.00119038
Acyl-CoA thioesterase II (EC 3.1.2.-)	0.0225367	0.00925437	0.00925906	0.00546383	0.0153745	0.0203501	0.0332962	0.0392649	0.018052	0.0149912	0.0158583	0.0158868	0.0177995	0.0240757	0.0363848	0.0409246	0.0312642	0.0301261	0.0144216	0.0186944	0.00110888	0.024982	0.0154363	0.0191312	0.0164002	0.0119015	0.0134383	0.0162388	0.0102541	0.00400088	0.00871481	0.0147611	0.00834279	0.00754314	0.0145879	0.0178558
Acyl-CoA thioesterase YciA, involved in membrane biogenesis	0.000955926	0.000337399	0.000712235	0.000260183	0.000991902	0.000836306	0	0.00038495	0.00026547	0.000105572	0	0.000378256	0.0017068	0.00167192	0.00017244	0.000101802	0.000370988	0.000650204	0.000437017	0.000259644	0	0.0016729	0.00100236	0.000574982	0.00247551	0.00123506	0.000895887	0.00202985	0.00153812	0.00050011	0.0101323	0.00076881	0.00173808	0.00179599	0.00145879	0.000446394
Acyl-CoA-dependent ceramide synthase (EC 2.3.1.24)	0	0	0	0	0.000247976	0.000278769	0	0	0	0	0	0	0	0	0	0	0	0.000216735	0.00109254	0.00155787	0.000110888	0	0	0	0	0	0	0.000119403	0	0	0	0	0	0	0	0
Acyl-homoserine lactone acylase PvdQ (EC 3.5.1.-), quorum-quenching	0.000144837	0	0.000178059	0.000260183	0.000123988	0	0	0	0.000398205	0.00052786	0	0	0.000365742	0	0.000775979	0.000305407	3.37262e-05	0.000541836	0.000874034	0.000519289	0	0.00033458	0.000400942	0.000627254	0.000464158	0.000449113	0.000447944	0.000358209	0.000256353	0.000166703	0	0.000461286	0.000173808	0.000179599	0.000607827	0.000446394
Acylphosphate phosphohydrolase (EC 3.6.1.7), putative	0.00408441	0.00303659	0.00462953	0.00663466	0.00533148	0.00599352	0.0104534	0.007699	0.00384932	0.00253373	0.00625986	0.00529559	0.00682719	0.00468138	0.00508697	0.00580274	0.00765584	0.0062853	0.00480719	0.00545253	0.00343754	0.0062455	0.00581366	0.00658616	0.00433214	0.00348062	0.00388218	0.00429851	0.00551158	0.00550121	0.00419991	0.00338276	0.00364997	0.00502876	0.00401166	0.00624952
Acyl-phosphate:glycerol-3-phosphate O-acyltransferase PlsY	0.00767638	0.00833857	0.0128202	0.0131392	0.00731528	0.0111507	0.00503314	0.0046194	0.00477847	0.0106628	0.00959845	0.00907815	0.00682719	0.00869399	0.0025866	0.00264686	0.00549737	0.0062853	0.00939587	0.00778933	0.0106453	0.00881061	0.00841979	0.0101929	0.0143889	0.00920681	0.00970545	0.0113433	0.0107668	0.0105023	0.0283494	0.0127622	0.0142523	0.0118535	0.00923898	0.00967187
Acyltransferase family protein associated with ethylmalonyl-CoA pathway	0	0.000289199	0	0	0.000123988	0.000418153	0	0	0	0.000105572	0	0	0.000121914	0	0	0	1.68631e-05	0	0	0.000259644	0	0.000111527	0.000200471	0.000313627	0.000464158	0.00123506	0.000447944	0	0.000640882	0.00050011	0	0.000615048	0.000521424	0.000718395	0	0.000595192
ADA regulatory protein	0.0327332	0.0313299	0.0185181	0.0132693	0.0295091	0.0250892	0.0247785	0.0323358	0.0119462	0.0122464	0.0217008	0.0166433	0.0380372	0.0234069	0.028625	0.025247	0.0445523	0.0379285	0.0305912	0.0306381	0.0179639	0.0347963	0.0362853	0.02854	0.0306344	0.0363781	0.0397177	0.0348657	0.0333259	0.0356745	0.0568038	0.0329051	0.0260712	0.030891	0.0291757	0.0249981
Additional component NikL of nickel ECF transporter	5.79349e-05	0	0	0	0	0	0	0	0	0	0	0.000378256	0	0	0	0	0	0	0	0	0	0	0	0	0.000154719	0	0.000149315	0	0.000384529	0.000166703	0	0	0	0	0	0
Additional periplasmic component NikK of nickel ECF transporter	0	0	0	0	0	0	0	0	0	0	0	0	0	0	0	0	0	0	0	0	0	0	0	0.000365898	0	0.000112278	0	0.000119403	0	0.000166703	0	0	0.000173808	0	0.000121565	0
Additional substrate-binding component of thiamin-regulated ECF transporter for HydroxyMethylPyrimidine	0	0	0	0	0	0	0	0	0	0	0	0	0	0	0	0	0	0	0	0	0	0	0	0	0	0	0	0	0.000128176	0	5.24989e-05	0	0	0	0.000121565	0
Additional substrate-specific component CbiN of cobalt ECF transporter	0	0	0	0	0.000371963	0	0	0	0	0.00158358	0.00250394	0.00340431	0	0	0	0	0.000303536	0.000325102	0.000655526	0.000778933	0	0.00033458	0.00120283	0	0	0	0	0	0.000769058	0	0	0.000461286	0	0	0.000729393	0
Additional substrate-specific component NikN of nickel ECF transporter	0.000463479	0.00144599	0.00890294	0.0150906	0.00173583	0.00111507	0.000774329	0	0.00424752	0.0135132	0.00584254	0.00529559	0.000731484	0.00267508	0.00103464	0	0.00168631	0.00455142	0.00524421	0.00363502	0	0.00111527	0.00180424	0.00135905	0.000618877	0.000898225	0.000597258	0.00143284	0.000769058	0.00100022	0.000314993	0.00153762	0	0.000359197	0.00291757	0.00178558
Adenine deaminase (EC 3.5.4.2)	0.00388164	0.00477178	0.0219012	0.0405885	0.0173583	0.019235	0.00348448	0.00192475	0.00942419	0.0160469	0.00625986	0.00416082	0.00499848	0.00468138	0.00232794	0.00234146	0.00242828	0.00195061	0.00524421	0.00986649	0.00243955	0.00524176	0.00380895	0.00423396	0.00835484	0.00785947	0.00895887	0.00573134	0.00833146	0.0105023	0.00671986	0.00615048	0.00990706	0.00915953	0.00498418	0.00863028
Adenine DNA methyltransferase, phage-associated	0.000173805	0.000385599	0.000356118	0.000130091	0.000247976	0	0	0	0.000398205	0	0.000834648	0	0.000365742	0	0	0.000305407	0	0.000216735	0	0.000259644	0	0.000111527	0.000300707	5.22711e-05	0.000464158	0	0.000149315	0.000238806	0.000256353	0.00050011	0	0	0	0.000179599	0.000364696	0.000892788
Adenine phosphoribosyltransferase (EC 2.4.2.7)	0.078328	0.0244855	0.039173	0.0434505	0.0235577	0.0298282	0.0294245	0.0292562	0.0281398	0.030827	0.0233701	0.031017	0.0275526	0.0280883	0.0237967	0.0285047	0.0276555	0.0205898	0.0288431	0.0275223	0.0150808	0.0256511	0.024257	0.0365898	0.0185663	0.0202101	0.0215013	0.0253134	0.0274297	0.0266725	0.0311843	0.0221417	0.0305902	0.0276582	0.0328227	0.029462
Adenine-specific methyltransferase (EC 2.1.1.72)	0.00266501	0.00602498	0.00498565	0.0101471	0.00719129	0.00961752	0.00387165	0.0038495	0.00676949	0.00538417	0.00250394	0.00189128	0.00548613	0.00300946	0.00465587	0.00661716	0.00677896	0.00476816	0.00480719	0.00571218	0.00410287	0.00468412	0.0059139	0.00533166	0.00680765	0.0035929	0.00447944	0.00561194	0.00769058	0.00600132	0.0094498	0.00630424	0.00556186	0.00395117	0.00486262	0.0075887
Adenosine (5&#39;)-pentaphospho-(5&#39;&#39;)-adenosine pyrophosphohydrolase (EC 3.6.1.-)	0.00405544	0.00800117	0.00142447	0.000260183	0.00446356	0.00390276	0.00464598	0.0084689	0.00371658	0.00105572	0.00751183	0.0121042	0.00731484	0.0133754	0.00844955	0.00773698	0.0460699	0.0147379	0.00480719	0.00675076	0.0578838	0.00646855	0.00501178	0.00219539	0.0108303	0.00853314	0.0143342	0.00429851	0.0115359	0.0103356	0.0674085	0.006458	0.018076	0.00610635	0.00607827	0.00803509
Adenosine deaminase (EC 3.5.4.4)	0.0227105	0.0218827	0.0224354	0.0167818	0.0265334	0.0284344	0.0367806	0.038495	0.0378295	0.0210088	0.0271261	0.0245867	0.0264553	0.0284227	0.0306943	0.0325768	0.0202863	0.0402043	0.0301542	0.0397256	0.0239519	0.0288854	0.0273643	0.0135905	0.0193399	0.0183013	0.0198588	0.0232836	0.0142276	0.0136697	0.00425241	0.0256782	0.0185975	0.0143679	0.02407	0.027974
Adenosine kinase (EC 2.7.1.20)	0.00341816	0.00221719	0.00551983	0.00338237	0.00458755	0.00585414	0.00348448	0.00577425	0.00730043	0.00570089	0.000417324	0.00151303	0.00292594	0.00535015	0.00517319	0.00559913	0.00202357	0.00585183	0.00349614	0.00259644	0.000332665	0.0050187	0.00441036	0.00386806	0.00247551	0.00123506	0.00119452	0.00226866	0.00102541	0.00150033	0	0.00215267	0.00295474	0.00269398	0.0038901	0.00148798
Adenosylcobinamide amidohydrolase (EC 3.5.1.90)	0.000608317	0.000144599	0.00124641	0.000390274	0.00371963	0.0026483	0.00116149	0	0.0026547	0.00358945	0.000417324	0.000378256	0.00060957	0.000334384	0.00017244	0.000509012	0	0.000325102	0.000218509	0.00129822	0	0.000223053	0.00090212	0.000993151	0.000154719	0	0.000447944	0	0	0.000166703	0.000157497	0.00076881	0.00104285	0.000179599	0.000121565	0.000595192
Adenosylcobinamide-phosphate guanylyltransferase (EC 2.7.7.62)	0.00851643	0.010122	0.0240379	0.0245873	0.0107869	0.0104538	0.0127764	0.0069291	0.0211049	0.0250206	0.0200315	0.0170215	0.0109723	0.00902838	0.00646649	0.008246	0.0101684	0.0152798	0.0163881	0.0140208	0.0182966	0.0147215	0.0141332	0.0125451	0.00974731	0.0138102	0.0134383	0.0121791	0.0111513	0.0140031	0.0137022	0.00738057	0.0119928	0.0123923	0.0102115	0.0116062
Adenosylcobinamide-phosphate synthase	0.010689	0.0117126	0.0261747	0.0195137	0.0115309	0.0179806	0.0104534	0.0207873	0.0171228	0.0259707	0.0162756	0.014752	0.00987504	0.0140441	0.0118983	0.0085514	0.00824605	0.0185308	0.012455	0.0124629	0.0548898	0.0133832	0.0183431	0.011761	0.0125323	0.0195364	0.015678	0.0146866	0.019611	0.0100022	0.0124422	0.016145	0.020857	0.0145475	0.0149526	0.00937427
Adenosylhomocysteinase (EC 3.3.1.1)	0.100401	0.109414	0.106835	0.0595818	0.101422	0.0816792	0.0944682	0.0954676	0.143088	0.102405	0.087638	0.103642	0.114843	0.103659	0.121053	0.101395	0.114939	0.0960134	0.107506	0.101781	0.0541136	0.102828	0.108254	0.118342	0.103971	0.085556	0.0967558	0.106507	0.0897235	0.109691	0.094393	0.104866	0.0893374	0.11638	0.0897153	0.109813
Adenosylmethionine-8-amino-7-oxononanoate aminotransferase (EC 2.6.1.62)	0.0505193	0.0458862	0.0217232	0.00988694	0.0438917	0.051851	0.0472341	0.0438843	0.0363694	0.0287156	0.0367245	0.0264779	0.0460835	0.0361135	0.0508697	0.0435714	0.0476214	0.0645869	0.0528791	0.0534868	0.112663	0.0475104	0.0429008	0.0393079	0.0408459	0.0482796	0.0483779	0.049194	0.0551158	0.0413424	0.091243	0.0396706	0.0479711	0.0524428	0.0393872	0.0476154
Adenylate cyclase	0.477529	0.492217	0.180374	0.11422	0.36192	0.361842	0.386003	0.374556	0.179458	0.147062	0.485348	0.476981	0.566291	0.489204	0.280301	0.28861	0.115917	0.178589	0.457775	0.482679	0.0817248	0.495179	0.551396	0.509591	0.727026	0.630554	0.59248	0.658507	0.412472	0.308068	0.314836	0.595981	0.490834	0.510599	0.583757	0.454429
Adenylate cyclase (EC 4.6.1.1)	0.954768	0.983951	0.357186	0.221936	0.717393	0.713648	0.765037	0.747573	0.354403	0.292223	0.964853	0.950936	1.12844	0.969715	0.559567	0.574573	0.231328	0.356095	0.913366	0.9638	0.16345	0.987904	1.09998	1.01876	1.44879	1.25752	1.18138	1.31439	0.820841	0.612801	0.626941	1.18827	0.975759	1.01761	1.16217	0.906477
Adenylate kinase (EC 2.7.4.3)	0.0289675	0.0207741	0.0135325	0.0195137	0.0240536	0.0232772	0.0267144	0.0184776	0.0222995	0.0229091	0.0217008	0.0226954	0.0247486	0.0143785	0.0230207	0.0302353	0.0177062	0.0130041	0.0201028	0.0210312	0.00620975	0.0199633	0.0231544	0.0186608	0.018721	0.0125752	0.0109	0.0188657	0.0208927	0.0171704	0.0155397	0.01553	0.0149475	0.0145475	0.0188426	0.0232125
Adenylate/guanylate cyclase (EC 4.6.1.2)	0.0023174	0.0010122	0.000356118	0.000520365	0.00136387	0.00167261	0.00232299	0.0007699	0.000796411	0.000950148	0.00417324	0.00264779	0.00243828	0.00200631	0.00120708	0.000814419	8.43154e-05	0.000541836	0.00174807	0.00259644	0	0.0016729	0.00160377	0.0016204	0.00309438	0.00550163	0.00328492	0.00226866	0.00294806	0.00316736	0.00215245	0.00199891	0.00312855	0.00269398	0.00340383	0.00238077
Adenylosuccinate lyase (EC 4.3.2.2)	0.0621062	0.0540802	0.0619645	0.0772742	0.0689372	0.0688558	0.0859506	0.0746803	0.0695532	0.0724224	0.0726144	0.0779208	0.0612009	0.0688832	0.068631	0.0783879	0.0595604	0.0593853	0.0476349	0.050371	0.069638	0.0758382	0.0643512	0.0791385	0.0637443	0.0684897	0.0698792	0.0666269	0.070497	0.0636807	0.0598487	0.057507	0.0691756	0.0696843	0.0624847	0.0651735
Adenylosuccinate synthetase (EC 6.3.4.4)	0.0536477	0.0887841	0.084756	0.0884621	0.0528188	0.0643955	0.0813046	0.0577425	0.0921182	0.088047	0.0600946	0.059008	0.0651021	0.0588517	0.0827711	0.0763518	0.0664406	0.0611191	0.0581233	0.0566025	0.0363714	0.0675852	0.0705658	0.0563483	0.0550801	0.0646722	0.0642053	0.056597	0.0676771	0.0670147	0.0755984	0.0553543	0.0604852	0.0614227	0.0483831	0.0559481
Adenylylsulfate kinase (EC 2.7.1.25)	0.0974176	0.0869043	0.0950834	0.0565897	0.0963385	0.0869758	0.094081	0.0854589	0.0951711	0.0614429	0.0776223	0.0919163	0.0987504	0.110347	0.0685448	0.0693274	0.113725	0.0874524	0.0701412	0.0872406	0.0705251	0.102047	0.115171	0.114631	0.0951523	0.083535	0.0824216	0.104597	0.0965168	0.0875193	0.0943405	0.0899507	0.0975064	0.0969833	0.0955505	0.109367
Adenylyl-sulfate reductase [thioredoxin] (EC 1.8.4.10)	0.0123981	0.00853137	0.00569788	0.00949666	0.0154985	0.014496	0.0158738	0.0180926	0.0112825	0.00643989	0.0121024	0.0086999	0.0110942	0.0150473	0.0102602	0.0100784	0.0128834	0.00996979	0.00983288	0.0109051	0.00842752	0.0114873	0.0121285	0.00831111	0.00990203	0.0097682	0.0110493	0.0124179	0.0149966	0.0125028	0.00703485	0.0107633	0.0139047	0.0109555	0.00996837	0.0104159
Adenylylsulfate reductase alpha-subunit (EC 1.8.99.2)	0.00260707	0.00347039	0	0.00104073	0.00173583	0.00111507	0	0.0015398	0.00185829	0.00548974	0.00333859	0.00302605	0.00195062	0.000668769	0.00120708	0.000814419	0.000370988	0.000216735	0.00349614	0.00155787	0	0.00223053	0.00260612	0.00282264	0.00216607	0.00134734	0.00238903	0.00286567	0	0	0	0	0.00104285	0.000359197	0.00194505	0.00208317
Adenylylsulfate reductase beta-subunit (EC 1.8.99.2)	0.000811089	0.000674798	0	0	0.000247976	0.000278769	0.000774329	0	0.00026547	0.000844576	0	0	0.000731484	0	0.000862199	0	0	0.000216735	0	0.000519289	0	0	0.000400942	0	0.000309438	0.000224556	0.000298629	0.000477612	0	0	0	0.000307524	0	0	0.000486262	0
Adhesin of unknown specificity SdrC	0.000202772	0	0	0	0	0	0	0	0	0	0	0	0	0	0	0	0.000303536	0.000325102	0	0	0.000443554	0	0	0.000156813	0	0	0	0	0	0	0.00146997	0.000153762	0	0	0	0.000148798
Adhesin of unknown specificity SdrD	0	0	0	0	0	0.000278769	0	0	0	0	0	0	0	0	8.62199e-05	0	0	0	0	0.000519289	0	0	0.000100236	0	0	0	0	0	0.000256353	0	0	0	0	0	0	0
Adhesin of unknown specificity SdrE, similar to bone sialoprotein-binding protein Bbp	0	0	0	0	0	0	0	0	0	0.000105572	0	0	0	0	0	0	0	0	0	0	0.000332665	0	0	0	0	0	0	0	0	0	0	0	0	0	0.000121565	0
ADP compounds hydrolase NudE (EC 3.6.1.-)	0	0	0	0	0	0.000139384	0.000774329	0.00038495	0	0.000105572	0	0	0.000365742	0	0.00577673	0.00335948	0.00527815	0.00270918	0.000218509	0	0	0.000780687	0.000300707	0	0.000154719	0.000224556	0.000447944	0.000119403	0.000128176	0.000166703	0	0.000153762	0.000173808	0	0.000364696	0.000148798
ADP-dependent glucokinase (EC 2.7.1.147)	0	0	0	0	0	0	0	0	0	0.000633432	0.00250394	0.00226954	0	0	0	0	0	0	0	0	0	0	0	0	0	0	0	0	0	0	0	0	0	0	0	0
ADP-dependent phosphofructokinase (EC 2.7.1.146)	0	0	0	0	0	0	0	0	0	0.000211144	0.00125197	0.000756513	0	0	0	0	0	0	0	0	0	0	0	0	0	0	0	0	0	0	0	0	0	0	0	0
ADP-heptose synthase (EC 2.7.-.-)	0.0174963	0.0322939	0.0165595	0.0173021	0.0189701	0.0151929	0.0100663	0.00654415	0.0253524	0.0174194	0.0237875	0.0260997	0.0174337	0.0197287	0.00413856	0.00478471	0.0105057	0.0139794	0.0242544	0.0262241	0.0148591	0.0223053	0.0232546	0.0152109	0.0252192	0.032673	0.0267273	0.0280597	0.0361457	0.0366747	0.0314468	0.025832	0.0359783	0.0289154	0.0228543	0.0168142
ADP-heptose--lipooligosaccharide heptosyltransferase II (EC 2.4.1.-)	0.0325884	0.0266063	0.0411316	0.0335636	0.0167384	0.0167261	0.0197454	0.0254067	0.040617	0.0215367	0.0475749	0.0465255	0.034014	0.0381198	0.0274179	0.0259596	0.0232205	0.0338106	0.0216323	0.0249259	0.0329339	0.0401496	0.0414975	0.0217971	0.0399176	0.0383991	0.0309081	0.0397612	0.0415291	0.0395087	0.0393742	0.0336739	0.0359783	0.0350217	0.0302698	0.0276764
ADP-heptose--lipooligosaccharide heptosyltransferase, putative	0	0.00245819	0	0	0	0	0	0	0	0	0	0	0.000121914	0	0	0	0	0	0	0	0	0	0	0	0.000154719	0.000336835	0.000149315	0	0.000128176	0.000166703	0.000314993	0	0	0	0.000121565	0
ADP-L-glycero-D-manno-heptose-6-epimerase (EC 5.1.3.20)	0.0223629	0.0148455	0.006054	0.00624438	0.00942307	0.00808429	0.0116149	0.0161679	0.00424752	0.00696775	0.0183623	0.0181563	0.0114599	0.0234069	0.00586295	0.00346128	0.0629668	0.0130041	0.0117995	0.0223294	0.0321577	0.0178443	0.0186438	0.0183994	0.0281589	0.0190873	0.0247862	0.0188657	0.0166629	0.0116692	0.0135447	0.00891819	0.0159904	0.0168823	0.02407	0.0163678
ADP-ribose 1"-phosphate phophatase	0.000521414	0.0011568	0.000356118	0.000910639	0.000619939	0.000696921	0.000774329	0.0007699	0.00358385	0.000950148	0.00125197	0.000378256	0.00134105	0.000668769	0.000603539	0.00132343	0.000134905	0.000325102	0.000655526	0.000778933	0	0.000557634	0.000501178	0.0119178	0.000773596	0.000898225	0.0020904	0.000955224	0.00192265	0.00216714	0.00125997	0.00107633	0.00173808	0.00161639	0.000729393	0.00074399
ADP-ribose pyrophosphatase (EC 3.6.1.13)	0.0321539	0.0300767	0.0560885	0.0718104	0.0386842	0.040979	0.0592362	0.0438843	0.0394223	0.0418065	0.0375592	0.0465255	0.035477	0.0321009	0.0460414	0.0302353	0.0293418	0.0360863	0.037365	0.0381677	0.0259479	0.0388113	0.0354834	0.0197585	0.0389893	0.0373886	0.0362834	0.0329552	0.0480661	0.0350077	0.0275619	0.0433609	0.0338926	0.0414873	0.0412107	0.0232125
ADP-ribose pyrophosphatase, mitochondrial precursor (EC 3.6.1.13)	0	0	0	0	0	0.000278769	0	0	0.00185829	0.000211144	0	0	0	0	0	0.000203605	0	0	0	0	0	0	0	0	0	0	0	0	0	0.000333407	0	0.000153762	0	0.000179599	0	0
ADP-ribosylglycohydrolase YegU (EC 3.2.-.-)	0	0	0	0.000260183	0	0	0	0	0	0.000316716	0	0	0	0	0	0	0	0	0	0	0	0	0	0	0	0	0	0	0	0	0	0	0	0	0	0.000148798
Aerobactin siderophore receptor IutA	0	0	0	0	0	0	0	0	0	0	0	0	0	0	0	0	0	0	0	0	0	0	0	0	0	0	0	0	0	0.00050011	0	0	0.000521424	0.000538796	0	0
Aerobic C4-dicarboxylate transporter for fumarate, L-malate, D-malate, succunate, aspartate	0.0520256	0.0143636	0.00890294	0.0205544	0.0213259	0.0133809	0.00619464	0.0084689	0.0071677	0.0107683	0.0317166	0.0257214	0.0185309	0.026082	0.00603539	0.00671896	0.0680594	0.0292592	0.0319022	0.0337538	0.0995778	0.0254281	0.0240565	0.0319899	0.0290872	0.0235784	0.026578	0.0236418	0.0205082	0.0230051	0.0165896	0.0249094	0.0205094	0.0240662	0.0216387	0.0300572
Aerobic cobaltochelatase CobS subunit (EC 6.6.1.2)	0.00651768	0.00419339	0.000712235	0.000260183	0.0019838	0.00320584	0.00348448	0.0038495	0.00318564	0.00211144	0.00500789	0.00453908	0.00304785	0.00133754	0.00103464	0.000916222	0.00355811	0.00617693	0.00524421	0.00363502	0.0161897	0.00423802	0.00431013	0.00501803	0.00495102	0.00684897	0.00806299	0.00358209	0.00602429	0.00366747	0.00377992	0.00215267	0.00469282	0.00466957	0.00474105	0.00446394
Aerobic cobaltochelatase CobT subunit (EC 6.6.1.2)	0.00880611	0.00626598	0.000534177	0.000910639	0.00322368	0.00362399	0.00387165	0.00346455	0.00238923	0.00147801	0.00751183	0.0060521	0.00426699	0.00869399	0.00189684	0.00111983	0.00637425	0.0066104	0.00742929	0.00727005	0.0215124	0.00535328	0.00751767	0.00512257	0.0100568	0.00864542	0.00895887	0.00656716	0.00897235	0.00550121	0.00603737	0.00507414	0.00973326	0.00772274	0.0066861	0.00699351
Aerobic glycerol-3-phosphate dehydrogenase (EC 1.1.5.3)	0.0259838	0.0415001	0.0448708	0.0725909	0.0483552	0.0572869	0.0255529	0.0173227	0.0179192	0.0335719	0.0187796	0.0226954	0.0362085	0.0240757	0.010605	0.014965	0.0316183	0.0572179	0.0465423	0.0443992	0.0522285	0.0301122	0.0318749	0.0344989	0.0459516	0.048841	0.0403149	0.0351045	0.0484507	0.0490108	0.0349642	0.0415157	0.0469282	0.0398709	0.0361049	0.0374971
Aerobic respiration control protein arcA	0	0	0	0	0	0.000139384	0	0	0	0	0	0	0	0	0	0	0	0	0	0	0	0	0	0	0	0.000112278	0.000149315	0	0	0	0	0	0	0	0	0.000148798
Aerobic respiration control sensor protein arcB (EC 2.7.3.-)	0	0.000481998	0.000712235	0	0	0	0	0	0	0.000633432	0	0.000378256	0.000487656	0	0	0.000305407	0	0	0	0.00129822	0	0	0	0	0	0.00112278	0	0	0.00140994	0	0.000209995	0	0.000521424	0.000897993	0	0.00119038
Aerotaxis sensor receptor protein	5.79349e-05	0.000771197	0	0	0.000371963	0.000557537	0	0	0	0.000422288	0	0	0.000243828	0	0.00025866	0.000101802	0.000455303	0.00455142	0.00109254	0.000519289	0.00876019	0.000780687	0.000701649	0	0.000618877	0.00134734	0.00134383	0.000358209	0.000897235	0.00116692	0	0.000461286	0.000869041	0.000359197	0.000243131	0.000595192
A-factor biosynthesis protein AfsA	0.000144837	0	0	0	0	0	0	0	0.000132735	0.000211144	0	0	0.000365742	0.000334384	0	0	3.37262e-05	0	0	0.00181751	0	0	0	0.000313627	0	0	0	0	0	0	0	0	0	0	0	0.000148798
Agglutination protein	0.000289675	0.000337399	0	0.000130091	0.000247976	0.000278769	0	0	0	0	0	0	0.000121914	0	0.00025866	0.000101802	0.000370988	0.000325102	0.000218509	0	0	0.000111527	0	0.000418169	0.00123775	0.000898225	0.00119452	0.000716418	0.000640882	0.00266725	0.000997478	0.000922572	0.00121666	0.000179599	0.000972524	0.000892788
Agmatinase (EC 3.5.3.11)	0.0171487	0.0124356	0.0210109	0.0252377	0.0166144	0.0150535	0.0271015	0.0331057	0.0254851	0.0367391	0.0250394	0.0143737	0.0199939	0.0234069	0.0141401	0.0195461	0.013794	0.0255747	0.0214138	0.0228487	0.0740735	0.0211901	0.0220518	0.0141132	0.0170191	0.0267222	0.0280711	0.0193433	0.0202519	0.0183374	0.00818982	0.0159912	0.0225951	0.0240662	0.0150741	0.0166654
Agmatine deiminase (EC 3.5.3.12)	0.0234636	0.0286307	0.0245721	0.0215952	0.0188461	0.015611	0.0100663	0.030796	0.0098224	0.0156247	0.0175276	0.0219389	0.0299909	0.0167192	0.0201755	0.0232109	0.0323097	0.0273085	0.0275321	0.027003	0.0306052	0.0316736	0.0288678	0.0183994	0.0380609	0.0213329	0.0182164	0.0346269	0.0281988	0.0276728	0.0257244	0.0261395	0.0149475	0.0262214	0.0265013	0.0249981
Agmatine/putrescine antiporter, associated with agmatine catabolism	0.00130354	0.00163879	0.000890294	0.000650456	0.00223178	0.00250892	0.00232299	0.00115485	0.00026547	0.00052786	0.00208662	0.000756513	0.00121914	0.00133754	0.00560429	0.00875501	0.000320399	0.000975305	0.00109254	0.0023368	0.000110888	0.00111527	0.00120283	0.000313627	0.00123775	0.00123506	0.000895887	0.000477612	0.000769058	0.000333407	0	0.000922572	0.00278093	0.00251438	0.00158035	0.00148798
Agropine synthesis reductase (EC 1.-.-.-)	0	0	0	0	0	0	0	0	0	0.000105572	0	0	0	0	0	0	0	0.000108367	0	0.000259644	0	0	0.000100236	0	0	0	0.000149315	0.000119403	0.000128176	0.000166703	5.24989e-05	0	0.000173808	0	0.000121565	0.000148798
Agropine transporter ATP-binding protein AgtA	0	0	0	0	0	0	0	0	0	0	0	0	0.000121914	0	0	0	0	0.000108367	0	0	0	0	0	0	0	0	0	0	0.000256353	0	0	0	0	0	0	0
Agropine transporter periplasmic substrate-binding protein AgtB	0	0	0	0	0.000123988	0	0	0	0	0	0	0	0	0	0	0	0	0	0	0	0	0	0	0	0	0.000112278	0	0	0	0.000166703	0	0	0	0	0	0.000148798
Agropine transporter permease protein AgtC	0	0	0	0	0	0	0	0	0	0	0	0	0	0	0	0	1.68631e-05	0.000108367	0.000218509	0	0	0	0	0	0	0	0	0	0	0.000166703	0	0.000153762	0.000173808	0	0	0.000148798
Agropine transporter permease protein AgtD	0	0	0	0	0	0	0	0	0	0	0	0	0	0.000334384	0	0	0	0.000108367	0	0	0	0	0	0	0	0	0	0.000119403	0	0.000166703	0	0	0	0	0	0
Agropinic acid transporter ATP-binding protein AgaD	0	4.81998e-05	0	0	0.000123988	0	0	0	0	0	0	0	0	0	0	0.000101802	1.68631e-05	0	0	0	0	0.000111527	0	0	0	0	0.000149315	0.000119403	0.000128176	0	0	0	0	0	0	0
Agropinic acid transporter periplasmic substrate-binding protein AgaA	0	0	0	0	0	0	0	0	0	0	0	0	0	0	0	0	0	0	0	0	0	0	0	0	0	0	0	0	0	0	0	0	0	0.000179599	0.000121565	0
Agropinic acid transporter permease protein AgaB	0	0	0	0	0.000123988	0	0	0	0	0.000105572	0	0	0	0	8.62199e-05	0	1.68631e-05	0	0	0	0	0	0.000100236	0	0.000154719	0	0	0	0	0.000166703	0	0	0	0	0.000121565	0
Agropinic acid transporter permease protein AgaC	0	4.81998e-05	0	0	0	0	0	0	0	0	0	0	0	0	0	0.000101802	0	0	0	0	0	0	0	0	0	0	0	0	0	0	0	0	0	0.000179599	0	0.000148798
Alanine dehydrogenase (EC 1.4.1.1)	0.0271715	0.0294019	0.0169156	0.0186031	0.0264094	0.0220227	0.032909	0.0358003	0.0237596	0.027871	0.015441	0.0166433	0.0232856	0.0193943	0.0332809	0.0269776	0.0323434	0.0188559	0.0209768	0.0244066	0.00343754	0.0272125	0.0272641	0.0255083	0.0238268	0.0199855	0.018515	0.0219701	0.0205082	0.0221715	0.0228895	0.0213729	0.0175546	0.022809	0.0203014	0.0248493
Alanine racemase (EC 5.1.1.1)	0.0322698	0.0399095	0.0555544	0.0588013	0.0419079	0.0328947	0.0286502	0.0354154	0.062651	0.0559532	0.0467403	0.0423647	0.0434014	0.0374511	0.0463863	0.0580274	0.0302861	0.0205898	0.0301542	0.023368	0.0192946	0.037473	0.0346815	0.0199676	0.035276	0.0334589	0.0352382	0.0370149	0.0233281	0.0183374	0.0112348	0.0285997	0.0291998	0.0319686	0.0364696	0.0404731
Alanine racemase, biosynthetic (EC 5.1.1.1)	0.00150631	0.0012532	0	0.000260183	0.00148785	0.00139384	0.00851762	0.007699	0.000796411	0.00126686	0.0016693	0	0.00365742	0.00334384	0.00741491	0.00468291	0.023642	0.00520163	0.000437017	0.00103858	0	0.0028997	0.00441036	0.00135905	0	0.00269468	0.00268766	0.00238806	0.00461435	0.00366747	0.00398991	0.00153762	0.00139047	0.00179599	0.00121565	0.00148798
Alanine racemase, catabolic (EC 5.1.1.1)	0.00260707	0.00472358	0.00106835	0.00130091	0.00347166	0.00223015	0	0.0023097	0.00132735	0.00211144	0	0	0.0017068	0.00200631	0.0025866	0.0040721	0.0104551	0.00953632	0.00961438	0.00311573	0.0275003	0.00312275	0.00380895	0.00574982	0.00464158	0.00426657	0.00537532	0.00358209	0.0048707	0.00533451	0.00640486	0.00584295	0.00486663	0.00610635	0.00243131	0.00327356
Alanyl-tRNA synthetase (EC 6.1.1.7)	0.21769	0.229913	0.169868	0.21426	0.197885	0.195696	0.195131	0.177847	0.281133	0.259074	0.199064	0.19518	0.217982	0.157495	0.21624	0.203707	0.196185	0.171004	0.157326	0.164355	0.0861603	0.200414	0.206285	0.181276	0.19541	0.186606	0.172906	0.182687	0.198032	0.186541	0.248215	0.187743	0.203877	0.218212	0.189642	0.210252
Alanyl-tRNA synthetase (EC 6.1.1.7), chloroplast	0.000173805	0	0	0	0	0	0	0	0	0	0	0	0	0	0	0	0	0	0	0	0	0	0	0	0	0	0	0	0	0	0	0	0	0	0	0
Alanyl-tRNA synthetase (EC 6.1.1.7), mitochondrial	0.000550382	0	0.000356118	0.000390274	0.00148785	0.00125446	0	0.00038495	0.000663676	0.000633432	0	0	0.000975312	0	0.000517319	0.00040721	1.68631e-05	0.000108367	0.00109254	0.00155787	0	0.000780687	0.00100236	0.000731796	0.000464158	0.000336835	0.000746573	0.000835821	0.00230717	0.00166703	0.00220495	0.000461286	0.00173808	0.000718395	0.000486262	0.00119038
Alanyl-tRNA synthetase domain protein	0.0145417	0.00886877	0.0170937	0.0254979	0.00942307	0.00641168	0.0170352	0.0146281	0.0207067	0.0114018	0.0108504	0.00453908	0.00853398	0.0113691	0.0177613	0.0124199	0.00330516	0.00541836	0.00568122	0.00415431	0.0128631	0.0113757	0.0150353	0.00480894	0.00495102	0.00853314	0.00866025	0.0100299	0.00640882	0.00533451	0.0149097	0.0104558	0.00799518	0.00826154	0.00826645	0.0107135
Alanyl-tRNA synthetase family protein	0.000840056	0.000674798	0.00142447	0.00104073	0.00161184	0.00195138	0.000774329	0	0.00159282	0.0045396	0.000834648	0.00264779	0.00219445	0.000334384	0.0004311	0.000509012	0.000151768	0.000650204	0.000655526	0.00337538	0	0.0016729	0.00110259	0	0.00216607	0.00224556	0.00223972	0.00214925	0.00102541	0.00133363	0.00047249	0.00415157	0.00139047	0.000718395	0.00182348	0.00133918
Alcohol dehydrogenase (EC 1.1.1.1)	0.403372	0.50417	0.561776	0.749976	0.354605	0.362399	0.288438	0.255992	0.319892	0.381643	0.354725	0.406626	0.359037	0.349432	0.299614	0.322205	0.317363	0.359779	0.434832	0.434905	0.372031	0.378633	0.396933	0.544665	0.369779	0.290239	0.319533	0.372537	0.320441	0.318403	0.268007	0.339045	0.334581	0.33136	0.373206	0.342979
Alcohol dehydrogenase (EC 1.1.1.1); Acetaldehyde dehydrogenase (EC 1.2.1.10)	0.00359197	0.00265099	0.0439805	0.0728511	0.00471154	0.00501783	0.00193582	0.0007699	0.00544214	0.0279766	0.00333859	0.00567384	0.00365742	0.00234069	0.00379368	0.00325768	0.00222593	0.00151714	0.00480719	0.00571218	0.000221777	0.00423802	0.00370872	0.0066907	0.00293967	0.00247012	0.00388218	0.00334328	0.00256353	0.00300066	0.000524989	0.00461286	0.00660471	0.00413077	0.00449792	0.00386875
Alcohol dehydrogenase GbsB (type III ), essential for the utilization of choline (EC 1.1.1.1)	0	0	0	0.000130091	0.00223178	0.00334522	0.000774329	0.00038495	0.00026547	0.000844576	0	0.000378256	0.000365742	0	8.62199e-05	0	0	0	0	0	0	0.000446107	0.000300707	0.00047044	0.000154719	0.000449113	0	0.000238806	0	0	0	0.000307524	0	0.00197559	0	0
Alcohol dehydrogenase, zinc-containing	0.016917	0.0116644	0.00498565	0.00403283	0.00347166	0.00432091	0.00154866	0.00269465	0.00278744	0.0019003	0.00208662	0.00302605	0.00597379	0.00267508	0.00232794	0.00213785	0.00340634	0.00195061	0.00371465	0.00441396	0.00177422	0.00446107	0.00571343	0.0249856	0.00572461	0.00381746	0.00462875	0.0039403	0.0048707	0.00316736	0.00325493	0.00415157	0.00538805	0.00574716	0.00534888	0.00446394
Alcohol sulfotransferase (EC 2.8.2.2)	0	0.000337399	0	0	0	0	0	0.00038495	0	0	0	0	0.000731484	0.000334384	0	0	0	0	0	0	0	0	0	0	0	0	0	0	0	0	0	0	0	0	0	0
Aldehyde dehydrogenase (EC 1.2.1.3)	0.296424	0.264906	0.286853	0.189283	0.339231	0.329504	0.304311	0.274854	0.366349	0.209983	0.239127	0.233762	0.29552	0.331041	0.361606	0.378705	0.294581	0.420031	0.407081	0.386351	0.745836	0.317517	0.291986	0.335737	0.291491	0.2533	0.28982	0.298388	0.283782	0.255056	0.142219	0.295684	0.285741	0.272631	0.292122	0.318279
Aldehyde dehydrogenase (EC 1.2.1.3) in 4-hydroxyproline catabolic gene cluster	0.00110076	0	0.000178059	0.000390274	0.000123988	0.000278769	0	0	0.000796411	0.000316716	0	0	0.000365742	0	0	0.000305407	0	0.000108367	0.000655526	0.000519289	0	0.00033458	0.000400942	0.000261356	0	0.000112278	0.000149315	0	0.000256353	0	0.00094498	0.000307524	0	0.000359197	0.000243131	0.000148798
Aldehyde dehydrogenase (EC 1.2.1.3), PaaZ	0.00283881	0.000963997	0.0039173	0.00104073	0.00371963	0.00250892	0.00309732	0.0038495	0.00822958	0.00633432	0.000834648	0.000756513	0.00414508	0.00401261	0.0136227	0.00895861	0.00458676	0.0136543	0.00742929	0.00519289	0.00177422	0.0028997	0.00320754	0.000836338	0.00247551	0.00224556	0.00328492	0.00286567	0.00358894	0.00233385	0.00346493	0.00276771	0.00173808	0.00143679	0.000729393	0.00327356
Aldehyde dehydrogenase 2B4, mitochondrial precursor (EC 1.2.1.3) (ALDH2a)	0.00034761	0.000192799	0.000178059	0	0.000743927	0.000557537	0	0	0.000663676	0	0	0	0.000365742	0	0.00017244	0	0	0	0.00109254	0	0.00243955	0	0.000300707	0.000156813	0.000773596	0	0.000298629	0	0	0.000666813	0	0.000615048	0	0	0	0
Aldehyde dehydrogenase A (EC 1.2.1.22)	0.00561969	0.000771197	0.00427341	0.00364256	0.00669534	0.00836306	0.00851762	0.0030796	0.00212376	0.0019003	0.00417324	0	0.00390125	0.00735646	0.00137952	0.00488652	0.00293418	0.00758571	0.00830332	0.00623147	0.0370367	0.00557634	0.00521225	0.00104542	0.00340382	0.0035929	0.0050767	0.00501493	0.00692152	0.00733495	0.0044099	0.00461286	0.00590948	0.00395117	0.00437636	0.00416634
Aldehyde dehydrogenase B (EC 1.2.1.22)	0.0674363	0.067769	0.0462953	0.0517763	0.0486032	0.0284344	0.0402651	0.0438843	0.0350421	0.0217478	0.0434017	0.0506863	0.0463273	0.0334384	0.038799	0.0411282	0.0432707	0.0344608	0.0358354	0.0368695	0.0618758	0.0513023	0.0453065	0.0740159	0.0507479	0.0453604	0.0456903	0.0439403	0.0428109	0.0426761	0.0589037	0.0421308	0.0424092	0.0463365	0.0452224	0.0461274
Aldehyde dehydrogenase in hypothetical Actinobacterial gene cluster	0.00677839	0.00891697	0.0126422	0.0059842	0.00954706	0.0118477	0.0209069	0.015013	0.00411479	0.00285044	0.00333859	0.00340431	0.00902164	0.0150473	0.0183648	0.0152704	0.00131532	0.0062853	0.00852183	0.00830862	0.000887108	0.00858756	0.00932191	0.00585437	0.00618877	0.00494024	0.00567395	0.00549254	0.00128176	0.00266725	0	0.00676553	0.00747375	0.00808194	0.00923898	0.0104159
Aldehyde dehydrogenase in Methylamine utilization cluster	0.000260707	4.81998e-05	0.000534177	0.000390274	0.000867915	0.00153323	0.000387165	0	0.000663676	0.00105572	0	0.000378256	0.00060957	0.000668769	0.0004311	0.000509012	0.000505893	0.000758571	0.00109254	0.000519289	0.00377021	0.000780687	0.00150353	0.000574982	0.00108303	0.000561391	0.000746573	0.000835821	0.00128176	0.00200044	0.000419991	0.000922572	0.000695233	0.000897993	0.000850958	0.00074399
Aldehyde dehydrogenase, cytosolic, family 1, subfamily A7 (EC 1.2.1.3)	0	0	0	0	0	0	0	0	0	0	0	0	0	0	0	0	0	0	0	0	0	0	0	0	0	0	0	0.000119403	0	0	0	0	0.000173808	0	0	0
Aldehyde dehydrogenase, mitochondrial precursor (EC 1.2.1.3)	0.00034761	0.000433798	0.000356118	0	0.000495951	0.000696921	0.000387165	0	0.000398205	0.000105572	0	0	0.00060957	0.000334384	0.000689759	0.000305407	0.000168631	0.000325102	0.000437017	0.00285609	0.000110888	0.00111527	0.000501178	0.000993151	0.00170191	0.000673669	0.000895887	0.000835821	0.00115359	0.000833517	0.000104998	0.00107633	0.000695233	0.000718395	0.000607827	0
Aldehyde dehydrogenase-like protein	0	0	0	0	0	0.000139384	0	0	0	0	0	0	0	0	0	0	0	0	0	0	0	0	0	0	0	0	0	0	0	0	0	0	0	0	0	0
Aldo-keto reductase family 1 member B10 (EC 1.1.1.-)	0.000289675	0.000915797	0.000178059	0.000260183	0.000371963	0.000418153	0.000387165	0.00038495	0.000530941	0.00147801	0.000834648	0.000756513	0.000243828	0	0.00017244	0.000101802	0.000404714	0.000216735	0.000218509	0.000778933	0	0.000223053	0.000300707	0.000104542	0.000464158	0.000224556	0.000298629	0.000597015	0.000384529	0	0.000104998	0.000461286	0.000347616	0.000179599	0.000364696	0.000595192
Aldolase YihT	0	0	0	0	0	0	0	0	0.000398205	0.000211144	0	0	0	0.000668769	0	0	0	0	0	0	0	0	0.000100236	0	0	0	0	0	0.000128176	0	0	0	0	0	0	0
Aldose 1-epimerase (EC 5.1.3.3)	0.00567762	0.00713358	0.00783459	0.0140499	0.0126468	0.0131021	0.00696896	0.0053893	0.0127426	0.0137244	0.0108504	0.00983466	0.00902164	0.00802523	0.00810467	0.00468291	0.00637425	0.0156049	0.0135475	0.0114244	0.00177422	0.00736076	0.0122287	0.00679525	0.0123775	0.00853314	0.00627121	0.00740299	0.0105105	0.010669	0.00745484	0.00615048	0.00938564	0.00969833	0.0126428	0.0127966
Aldose 1-epimerase family protein YeaD	0	0	0	0	0	0	0	0	0	0	0	0	0	0	0	0	1.68631e-05	0	0.000218509	0	0	0	0.000100236	0	0	0	0	0	0.000128176	0.000166703	0	0	0.000347616	0	0.000243131	0
Aldose 1-epimerase family protein YphB	0	0	0	0	0.000123988	0	0	0	0	0	0	0	0	0	0	0	0	0	0	0	0	0	0	0	0	0	0	0	0	0.000166703	0	0.000153762	0.000347616	0	0	0
Aldose-ketose isomerase YihS	0	0	0	0	0	0	0	0	0	0	0	0	0	0	0	0.000101802	0	0	0	0	0	0	0	0	0	0	0	0	0.000128176	0	0	0	0	0	0	0
Alfa-L-rhamnosidase (EC 3.2.1.40)	0.00593833	0.00867597	0.0277772	0.0287502	0.0176063	0.0161686	0.00774329	0.00731405	0.038095	0.0228035	0.0229528	0.0393387	0.0126791	0.00702207	0.014916	0.0202587	0.0175207	0.03717	0.0179177	0.0179155	0.00754042	0.00925672	0.0104245	0.00606345	0.0133059	0.00864542	0.00746573	0.0114627	0.00628064	0.00733495	0.00215245	0.012916	0.00799518	0.00466957	0.0121565	0.0202365
Alginate biosynthesis protein Alg8	0	0	0	0	0	0	0	0	0	0.000105572	0	0	0.000121914	0	0	0	0	0	0.000218509	0	0	0	0	0	0	0.000112278	0.000447944	0.000119403	0.000256353	0	0.000104998	0.000307524	0.000173808	0.000179599	0.000121565	0.000297596
alginate biosynthesis protein AlgJ	0	0	0	0	0	0	0	0	0	0	0	0	0	0	0	0	0	0	0	0	0.000110888	0	0	0	0	0	0	0	0	0	0	0	0	0	0	0
Alginate biosynthesis protein AlgX	0	0	0	0	0	0	0	0	0	0	0	0	0	0	0	0	0	0	0	0	0	0	0.000200471	0	0	0	0	0	0.000256353	0	0	0.000153762	0	0.000179599	0	0.000148798
Alginate biosynthesis transcriptional activator	0	0	0	0	0.000123988	0	0	0	0	0	0	0	0	0	0	0	0	0	0	0	0	0	0	0	0	0	0	0	0	0	0	0.000153762	0	0	0	0
Alginate lyase precursor (EC 4.2.2.3)	0	0	0	0.000130091	0.000495951	0.000278769	0.00116149	0	0	0	0.000417324	0	0.000243828	0	0	0.000101802	0.000236083	0.000108367	0.000655526	0.00129822	0	0.000223053	0.000200471	0.000209085	0.000154719	0.000785947	0.000149315	0.000358209	0.000384529	0.00166703	0	0.00076881	0	0	0.000486262	0.00074399
alginate o-acetyltransferase AlgF	0	0	0	0	0	0	0	0	0	0	0	0	0	0	0	0	0	0	0	0	0	0	0.000100236	0	0	0	0.000149315	0	0	0	0	0.000307524	0.000521424	0	0	0
Aliphatic sulfonate monooxygenase family, FMNH2- or F420-dependent	0	0	0	0	0	0.000139384	0	0	0	0	0	0	0	0	0.00025866	0.000305407	1.68631e-05	0.000108367	0.000218509	0	0	0.00033458	0.000400942	0	0.000309438	0.000112278	0	0.000119403	0.000128176	0.000166703	0	0	0	0	0	0.000297596
Alkaline phosphatase (EC 3.1.3.1)	0.0109497	0.0117608	0.00961518	0.00676475	0.020582	0.0139384	0.0178096	0.0115485	0.0116807	0.0285044	0.0383938	0.0317735	0.014142	0.0120378	0.00551807	0.00549733	0.0110285	0.0164718	0.0292801	0.0295995	0.0412505	0.0158368	0.0184433	0.0133814	0.0247551	0.0314379	0.0223972	0.0181493	0.0402474	0.0456767	0.0207896	0.025832	0.0236379	0.0341237	0.0247994	0.0202365
Alkaline phosphatase isozyme conversion protein precursor (EC 3.4.11.-)	0	0	0	0.000130091	0.000123988	0	0	0	0.000132735	0.000316716	0.000417324	0	0	0	0	0.000101802	0	0	0	0	0	0	0.000200471	0	0	0	0	0	0	0	0	0	0	0	0	0
Alkaline phosphatase like protein	0.000405544	0.0011086	0.00178059	0.00182128	0.00384362	0.00139384	0.000387165	0.0007699	0.0026547	0.00622875	0.00208662	0.00226954	0.000853398	0.00100315	0.000517319	0	0.0103371	0.00108367	0.000874034	0.00103858	0.00299399	0.00100374	0.00100236	0.0100883	0.000618877	0.00112278	0.000298629	0.000716418	0.000769058	0.00050011	0.000157497	0	0.00104285	0	0.00109409	0.00104159
Alkaline phosphatase synthesis transcriptional regulatory protein PhoP	0.0130354	0.00963997	0.0117519	0.0208146	0.0166144	0.0183987	0	0.0007699	0.00876052	0.0105572	0.00417324	0	0.00512039	0.000668769	0.00293148	0.00447931	0.00121414	0.00281755	0.00874034	0.00778933	0.000665331	0.00379191	0.00380895	0.00428623	0.00526045	0.00538935	0.00537532	0.00549254	0.00410164	0.00600132	0.00493489	0.00461286	0.00625709	0.00646555	0.0070508	0.00476154
Alkanesulfonate monooxygenase (EC 1.14.14.5)	0.007126	0.00703718	0.0103274	0.00312219	0.00892712	0.00613291	0.0116149	0.0138582	0.0140699	0.0177361	0.00918113	0.0060521	0.00536422	0.00735646	0.00655271	0.00651535	0.0136928	0.020373	0.0139845	0.00986649	0.0554442	0.0160598	0.0118278	0.0100361	0.0108303	0.0123506	0.0116465	0.00907463	0.0140994	0.010669	0.00955479	0.00953324	0.0132094	0.00969833	0.00802332	0.0151774
Alkanesulfonate utilization operon LysR-family regulator CbI	0.000405544	0	0	0	0.000247976	0.000139384	0	0.00038495	0	0.000105572	0.000417324	0	0.000121914	0	0	0.000712617	0.00635738	0.00303428	0.000874034	0.000519289	0.0137502	0.00066916	0.000501178	0.000156813	0.000464158	0.00269468	0.0020904	0.000119403	0.000256353	0.00100022	0	0.000615048	0.000347616	0.000538796	0.000364696	0.000595192
Alkanesulfonates ABC transporter ATP-binding protein	0.0115291	0.0143636	0.0174498	0.0161313	0.0138866	0.014496	0.00464598	0.0038495	0.0159282	0.0196364	0.00918113	0.00680861	0.0187748	0.00936276	0.00793223	0.00936582	0.0214498	0.0247077	0.0201028	0.0171365	0.0472385	0.0149446	0.0176415	0.0195494	0.0232079	0.0220065	0.0283698	0.024597	0.0171756	0.0210046	0.0176396	0.019374	0.0274617	0.0179599	0.014831	0.0223197
Alkanesulfonates transport system permease protein	0.0125139	0.011568	0.0128202	0.0169119	0.0151265	0.0142172	0.00619464	0.007699	0.0127426	0.0168915	0.0158583	0.0143737	0.0151173	0.017388	0.00758735	0.0085514	0.0197973	0.0236241	0.0144216	0.0155787	0.0632064	0.0171751	0.0234551	0.00899063	0.0170191	0.0244766	0.024189	0.0210149	0.018201	0.0173371	0.0148047	0.0156837	0.0194665	0.0193967	0.020423	0.0181534
Alkanesulfonates-binding protein	0.00669148	0.00462718	0.0197645	0.0179526	0.00520749	0.00627229	0.00696896	0.0092388	0.00676949	0.0129854	0.0100158	0.00794338	0.00914355	0.00601892	0.00439722	0.00519192	0.0207416	0.0331604	0.0131105	0.00778933	0.0652024	0.0150561	0.0129304	0.00642935	0.0181022	0.0225679	0.0179177	0.0107463	0.0157657	0.0110024	0.0181121	0.0110709	0.0218998	0.0107759	0.0123997	0.0183022
Alkyl hydroperoxide reductase protein C (EC 1.6.4.-)	0.000608317	0.00173519	0.000534177	0.000260183	0.00173583	0.00097569	0.00851762	0.0142431	0.0026547	0.00285044	0.00292127	0.00189128	0.00231637	0.00401261	0.00362124	0.0043775	0.0331528	0.0123539	0.00458868	0.00285609	0.0160788	0.00245359	0.00200471	0.000209085	0.00139247	0.00325607	0.00238903	0.00107463	0.00205082	0.00300066	0.00225745	0.00338276	0.00191189	0.00107759	0.00206661	0.00297596
Alkyl hydroperoxide reductase protein F (EC 1.6.4.-)	0.00144837	0.000867597	0.00373924	0.00273192	0.00173583	0.00139384	0.00232299	0.00192475	0.0022565	0.00390616	0.000417324	0	0.00280402	0.00133754	0.00474209	0.00753338	0.0148732	0.00964469	0.00218509	0.0023368	0.0163006	0.00245359	0.0028066	0	0.00108303	0.00235784	0.00268766	0.000358209	0.000512705	0.00183374	0.00047249	0.00076881	0.000521424	0.000538796	0.00121565	0.00193437
Alkyl hydroperoxide reductase subunit C-like protein	0.0815144	0.0633346	0.0662379	0.0757131	0.0870394	0.0836306	0.0696896	0.0623619	0.0553506	0.0500411	0.102662	0.0953206	0.0976532	0.0882775	0.0918242	0.0864302	0.0755298	0.0741232	0.0727633	0.081788	0.0781764	0.0806338	0.0769809	0.0826407	0.0900466	0.0842086	0.0707751	0.0906269	0.0807511	0.0730161	0.0828432	0.0811863	0.0698709	0.0673495	0.0802332	0.0767798
Alkylated DNA repair protein AlkB	0.00223049	0.00154239	0.000534177	0.000520365	0.00235577	0.00236953	0.00348448	0.0038495	0.00212376	0.00126686	0.00125197	0.00189128	0.00475465	0.004347	0.00319014	0.00122163	0.00996608	0.00541836	0.00349614	0.00389467	0.000221777	0.00245359	0.00410966	0.00250901	0.00355854	0.00651213	0.00597258	0.00155224	0.004358	0.00433429	0.00230995	0.00461286	0.00364997	0.00341237	0.00243131	0.00505913
Alkylhydroperoxidase protein D	0.000318642	0.000481998	0.000890294	0.000260183	0.000991902	0.000696921	0.00387165	0.0038495	0.000929146	0.00116129	0.000834648	0.00113477	0.000853398	0.00133754	0.000517319	0.000305407	0.00207416	0.00390122	0.00196658	0.00103858	0.000221777	0.000892214	0.00160377	0.000418169	0.00154719	0.0010105	0.000746573	0.000835821	0.000512705	0.00100022	0.000104998	0.00138386	0.00104285	0.000179599	0.00121565	0.00104159
Alkylphosphonate utilization operon protein PhnA	2.89675e-05	0	0.000712235	0	0.000247976	0.000418153	0	0.00038495	0	0.000316716	0	0.00113477	0.000121914	0.000334384	0	0	0.00483971	0.00400959	0.00109254	0.000778933	0.00510087	0.00100374	0.00090212	0.000418169	0.00108303	0.00235784	0.000895887	0	0.00115359	0.00100022	0.00152247	0.000153762	0.00104285	0.000359197	0.000486262	0.00074399
Allantoate amidohydrolase (EC 3.5.3.9)	0.0013325	0.00607318	0.00569788	0.00923648	0.00148785	0.000557537	0.00116149	0.0007699	0.00278744	0.00126686	0.000834648	0.000756513	0.0017068	0.00133754	0.0004311	0.00101802	0.00148395	0.00162551	0.000655526	0.00259644	0.000221777	0.00144985	0.00130306	0.000784067	0.00139247	0.00482796	0.00552464	0.00179104	0.00205082	0.00200044	0.000629986	0.00215267	0.00243331	0.00143679	0.00182348	0.00148798
Allantoicase (EC 3.5.3.4)	0.00286778	0.0110378	0.0069443	0.001431	0.00520749	0.00557537	0.00929195	0.0103936	0.00584035	0.00401174	0.00292127	0.00567384	0.00621762	0.00535015	0.00775979	0.00641355	0.0119053	0.013871	0.00524421	0.0046736	0.028831	0.00680313	0.00541272	0.00454759	0.0040227	0.00449113	0.00537532	0.00441791	0.0026917	0.00350077	0.00262494	0.00922572	0.00295474	0.00215518	0.00401166	0.00401755
Allantoin permease	0	0	0	0	0	0	0	0	0	0	0	0	0	0	0	0.000101802	0	0	0.000655526	0	0	0	0	0	0	0	0	0	0	0	0	0	0	0	0	0
Allantoinase (EC 3.5.2.5)	0.00831366	0.00578398	0.0352557	0.0391575	0.00954706	0.00961752	0.0143251	0.0115485	0.0156627	0.0119296	0.0133544	0.0128607	0.00877781	0.0113691	0.01802	0.0184262	0.00800997	0.0158216	0.00917736	0.0137612	0.000554442	0.0107066	0.0133313	0.00789294	0.00897372	0.00684897	0.00552464	0.0114627	0.0070497	0.0051678	0.00566988	0.012301	0.00886422	0.0107759	0.00838802	0.013243
Allophanate hydrolase (EC 3.5.1.54)	0.0109497	0.00766377	0.009081	0.00507356	0.0156225	0.0125446	0.0127764	0.0092388	0.00836231	0.00570089	0.0212835	0.014752	0.0124352	0.00802523	0.00905309	0.00641355	0.012192	0.019181	0.0327763	0.0358309	0.0412505	0.0177328	0.0162382	0.0166222	0.0227437	0.0198732	0.0192616	0.0168358	0.0230717	0.0245054	0.0200021	0.0189127	0.0156427	0.0156251	0.016776	0.0200877
Allophanate hydrolase 2 subunit 1 (EC 3.5.1.54)	0.0213201	0.0439582	0.0462953	0.0405885	0.0500911	0.0367975	0.0495571	0.0431144	0.0307946	0.0253373	0.0417324	0.0363126	0.0399878	0.0575141	0.0341431	0.0362417	0.0603698	0.0606857	0.0707968	0.0903563	0.17343	0.0450568	0.0404952	0.151586	0.0482724	0.0377255	0.0525587	0.0425075	0.0476816	0.0586796	0.103528	0.0467436	0.0493615	0.0373565	0.0393872	0.058924
Allophanate hydrolase 2 subunit 2 (EC 3.5.1.54)	0.0675521	0.0445366	0.063389	0.0629642	0.0575303	0.045718	0.0449111	0.0369552	0.0461918	0.0439179	0.0584254	0.0438777	0.0546175	0.0682144	0.0475934	0.0362417	0.0567274	0.0849599	0.077789	0.0986649	0.20093	0.0602244	0.0533253	0.0641889	0.0482724	0.0435639	0.0615176	0.0515821	0.0543468	0.0586796	0.048509	0.0528941	0.0820374	0.0538796	0.0486262	0.0779702
Alpha,alpha-trehalose-phosphate synthase [UDP-forming] (EC 2.4.1.15)	0.0325305	0.0394275	0.0461172	0.0304414	0.030377	0.0231378	0.0483956	0.0400348	0.0434044	0.0230147	0.0400631	0.0313953	0.0386468	0.0397917	0.0333671	0.0349182	0.0359352	0.0288257	0.0345244	0.039466	0.0543354	0.0337926	0.0383902	0.0278082	0.0358949	0.0286309	0.0288177	0.0359403	0.0242253	0.0186708	0.0156972	0.0269083	0.026245	0.027299	0.0267444	0.0367531
Alpha-1,2-mannosidase	0.00921165	0.00886877	0.0350776	0.0303113	0.0226898	0.0250892	0.0247785	0.0377251	0.0319892	0.0137244	0.0087638	0.0121042	0.0280402	0.0183911	0.0432824	0.0385831	0.079324	0.14272	0.0336503	0.031417	0.00266132	0.0169521	0.0116273	0.00585437	0.00680765	0.00819631	0.0103027	0.00740299	0.00871599	0.0125028	0.00241495	0.0104558	0.00590948	0.00431037	0.0134938	0.0142846
Alpha-1,3-N-acetylgalactosamine transferase PglA (EC 2.4.1.-)	0.00695219	0.0126284	0.00356118	0.00260183	0.00371963	0.00557537	0.00851762	0.015398	0.00106188	0.00316716	0.00667718	0.0196693	0.00804633	0.00869399	0.0108637	0.0101802	0.0156489	0.0153881	0.00830332	0.00727005	0.0230648	0.00892214	0.0116273	0.0066907	0.00835484	0.00898225	0.00686847	0.0105075	0.00692152	0.00666813	0.00293994	0.00922572	0.00869041	0.00682475	0.00729393	0.0110111
alpha-1,3-rhamnosyltransferase	0	0	0	0	0	0.000139384	0	0	0	0	0	0	0.000121914	0	0	0	0	0	0	0.000259644	0	0.000111527	0.000400942	0	0	0.000224556	0	0.000119403	0	0.000333407	0.000629986	0	0.000173808	0	0	0
Alpha-1,4-digalacturonate ABC transporter, permease protein 1	0	0	0	0	0	0.000278769	0	0	0.000796411	0	0.000834648	0.00151303	0	0.000668769	0	0	0	0	0	0	0	0.000223053	0	0	0	0	0	0.000238806	0	0	0	0	0	0	0	0
Alpha-1,4-digalacturonate ABC transporter, permease protein 2	0	0	0.000712235	0.00130091	0.000991902	0	0	0.0007699	0.00026547	0.000422288	0	0	0	0	0	0.00040721	0	0.000216735	0	0	0	0	0	0	0	0.000224556	0.000298629	0	0.00102541	0	0	0.000307524	0.0020857	0	0	0
Alpha-1,4-digalacturonate ABC transporter, substrate-binding protein	0	0	0	0	0	0	0	0	0	0.000211144	0	0	0	0	0	0	0	0	0	0	0	0	0	0	0	0	0	0	0	0	0	0	0	0	0	0
Alpha-1,4-N-acetylgalactosamine transferase PglH (EC 2.4.1.-)	0	0	0.00480759	0.00273192	0.000371963	0.000836306	0.00580747	0.00115485	0	0.00316716	0.00125197	0.00340431	0.00182871	0.00300946	0	0	0.00202357	0.00260081	0.0026221	0.00155787	0	0	0	0	0	0.00134734	0	0.000358209	0	0.00400088	0	0	0.0020857	0	0.00182348	0.000446394
Alpha-1,4-N-acetylgalactosamine transferase PglJ (EC 2.4.1.-)	8.69024e-05	0.000337399	0	0	0.000247976	0.000139384	0	0	0	0.000211144	0	0	0	0.000334384	0	0.00142523	0.000860017	0	0	0.000519289	0.000110888	0.00033458	0.000300707	0	0	0.000561391	0	0.000358209	0	0.000333407	0	0	0.000173808	0.000359197	0	0
alpha-1,6-rhamnosyltransferase	2.89675e-05	0	0	0.000130091	0	0.000139384	0	0	0	0	0	0	0.000487656	0	0	0	0	0	0.000218509	0	0	0	0	0	0	0.000224556	0.000149315	0.000238806	0.000384529	0	0	0	0.000173808	0	0.000121565	0.000148798
alpha-1,6-rhamnosyltransferase paralog	0	0	0	0.000130091	0	0	0	0	0	0	0	0	0.000121914	0	0	0	0	0	0	0	0	0.000111527	0	0	0	0	0	0	0	0	0	0	0	0	0	0
Alpha-2-macroglobulin	0.0103124	0.0102666	0.00284894	0.00117082	0.00595141	0.00752675	0.00813046	0.00885385	0.00464573	0.0033783	0.012937	0.0155085	0.0180433	0.0254132	0.00336258	0.00356308	0.0287684	0.0208065	0.0107069	0.00752969	0.00110888	0.010372	0.0109257	0.0148973	0.0129964	0.0175154	0.0143342	0.0103881	0.0188419	0.0138364	0.0174821	0.0126085	0.0154689	0.00987793	0.0127644	0.0142846
Alpha-2-macroglobulin, protease inhibitor I39.001	0.00202772	0.0012532	0.00124641	0.000130091	0.00123988	0.001812	0.000774329	0.0015398	0.00119462	0.000739004	0.00292127	0.00340431	0.00060957	0.00200631	0.00017244	0.000916222	0.00043844	0.000650204	0.0026221	0.000778933	0.000332665	0.00100374	0.00180424	0.00094088	0.00170191	0.00325607	0.00253835	0.00119403	0.00743423	0.00866857	0.00619487	0.00369029	0.00330235	0.00233478	0.00303914	0.00297596
Alpha-acetolactate decarboxylase (EC 4.1.1.5)	0.00023174	0.00183159	0.0185181	0.0366857	0.00123988	0	0.00154866	0.0007699	0	0	0.00250394	0.00453908	0.000243828	0.000668769	0.000689759	0.00040721	0.000101179	0.000433469	0.000874034	0.00155787	0	0	0.0014033	0.00250901	0.000618877	0.00471568	0.00179177	0.00214925	0.00230717	0.00466769	0.00167996	0.000922572	0.00243331	0.00179599	0.00218818	0.00119038
Alpha-aminoadipate aminotransferase (EC 2.6.1.39)	0.000695219	0.000433798	0.000356118	0.000520365	0.000495951	0.000139384	0	0	0.00026547	0.000422288	0	0	0.000487656	0	0.00034488	0.00040721	3.37262e-05	0.000108367	0.000655526	0	0	0.000223053	0	0	0	0	0	0.000477612	0.000128176	0	0	0.000307524	0.000347616	0.000359197	0.000121565	0.000148798
Alpha-amylase (EC 3.2.1.1)	0.028446	0.0334507	0.0619645	0.0491745	0.0295091	0.0340098	0.0232299	0.0223271	0.0353075	0.0280821	0.0342206	0.0370691	0.0390125	0.0307634	0.0289699	0.0337984	0.0205055	0.0409628	0.0367094	0.0529675	0.0660895	0.0388113	0.0521225	0.0339762	0.0482724	0.0366027	0.042704	0.0456119	0.0284552	0.0363413	0.0297144	0.0455135	0.0451901	0.0621411	0.0459517	0.0401755
Alpha-amylase (Neopullulanase) SusA (EC 3.2.1.135)	0	9.63997e-05	0	0.000130091	0.000371963	0.000139384	0.000387165	0	0	0.000211144	0	0	0.000121914	0	8.62199e-05	0	0.000303536	0.000108367	0	0	0	0	0.000100236	0	0.000154719	0	0	0	0	0.000166703	0	0	0	0	0.000243131	0
Alpha-amylase SusG (EC 3.2.1.1)	0	0	0	0	0.000123988	0	0	0	0	0	0	0	0.000243828	0	0.00017244	0	3.37262e-05	0	0	0	0	0.000111527	0.000100236	0	0	0	0	0	0	0	0	0	0	0	0	0
Alpha-arabinosides ABC transport system, permease protein 1	8.69024e-05	0	0.00427341	0.00585411	0.00185982	0.00209076	0	0	0.00796411	0.0136188	0	0	0.00146297	0	0.000775979	0	0.000354125	0	0	0.00155787	0	0.00066916	0.000601413	0	0.000928315	0.000336835	0.00223972	0.000358209	0.000384529	0.00250055	0	0.000461286	0.00156427	0.00215518	0.000729393	0.000892788
Alpha-arabinosides ABC transport system, permease protein 2	0	0	0.00534177	0.00819575	0.0040916	0.00459968	0	0	0.00557488	0.00570089	0	0	0	0	0	0	0.00065766	0	0	0.000778933	0	0.00100374	0	0	0.000464158	0.000673669	0	0.000358209	0	0	0	0	0	0	0.000729393	0
Alpha-arabinosides ABC transport system, substrate-binding protein	0	0	0.0267088	0.0222456	0.000371963	0	0	0.00115485	0.00557488	0.0145689	0	0	0	0	0	0	0	0	0	0	0	0.00033458	0.00090212	0	0	0	0	0	0	0	0	0	0	0	0.000364696	0
Alpha-aspartyl dipeptidase Peptidase E (EC 3.4.13.21)	0.00234636	0.00279559	0.006054	0.0015611	0.00446356	0.00501783	0.00193582	0.00269465	0.00955693	0.00475074	0.00208662	0	0.00719293	0.00300946	0.00801845	0.0085514	0.00202357	0.00368449	0.00568122	0.0023368	0.000221777	0.00591092	0.00721696	0.00355444	0.00526045	0.00404201	0.00597258	0.00453731	0.00563976	0.00733495	0.00288744	0.00661176	0.00747375	0.00484916	0.00534888	0.00505913
Alpha-D-GlcNAc alpha-1,2-L-rhamnosyltransferase (EC 2.4.1.-)	0.00182495	0.00168699	0.003027	0.000780548	0.000991902	0.00209076	0.00193582	0.0015398	0	0.000739004	0.00375592	0.00378256	0.00146297	0.00401261	0.00456965	0.00223965	0.00183808	0.00357612	0.0026221	0.00259644	0.00232866	0.00144985	0.00100236	0.00329308	0	0.00269468	0.00164246	0.00226866	0.00153812	0.00133363	0.000577488	0.00276771	0.00121666	0.000718395	0.00291757	0.00267836
Alpha-fimbriae chaperone protein	0	0	0	0	0	0	0	0	0	0	0	0	0	0	0	0	0	0	0	0	0	0	0	0	0	0	0	0	0.000256353	0	0	0	0	0	0	0
Alpha-fimbriae tip adhesin	0	0	0	0	0	0	0	0	0	0	0	0	0	0	0	0	0	0	0	0	0	0	0	0	0	0.000112278	0	0	0	0	0	0	0	0	0	0
Alpha-galactosidase (EC 3.2.1.22)	0.0869024	0.0806865	0.226491	0.222456	0.180774	0.289362	0.176547	0.15244	0.207067	0.352188	0.222851	0.260997	0.12801	0.158498	0.212101	0.224169	0.107856	0.210666	0.156015	0.165134	0.0192946	0.129817	0.0992332	0.0831111	0.0742652	0.0714089	0.0689833	0.110328	0.0692152	0.0720158	0.0283494	0.120857	0.105328	0.0808194	0.12035	0.116955
Alpha-galactosidase precursor (EC 3.2.1.22)	0.00307055	0.00318119	0.0069443	0.00221155	0.00533148	0.0071086	0.00580747	0.00577425	0.0107515	0.00707332	0.00500789	0.00302605	0.00889973	0.00401261	0.00991529	0.0083478	0.0110959	0.0216735	0.0126735	0.00960685	0.00199599	0.00691466	0.00671578	0.00407715	0.00618877	0.0087577	0.00656984	0.00262687	0.00153812	0.00233385	0.000314993	0.00984076	0.00139047	0.00107759	0.00607827	0.00416634
Alpha-glucosidase (EC 3.2.1.20)	0.0457976	0.045838	0.210466	0.194747	0.0736488	0.0597959	0.0743356	0.0496585	0.165255	0.0946981	0.0550868	0.059008	0.0515696	0.046145	0.0869097	0.0794059	0.0407749	0.0913536	0.0622749	0.0662093	0.0232866	0.0572132	0.0508194	0.0440646	0.0394534	0.0360413	0.0340437	0.0422687	0.0349921	0.0290064	0.0291369	0.0521253	0.0495353	0.0441813	0.049234	0.0602632
Alpha-glucosidase AglA	0.000550382	0.000481998	0	0.000130091	0.000495951	0.000557537	0.000387165	0.0007699	0.00106188	0.00105572	0.000417324	0	0.000853398	0.000668769	0.000689759	0.00244326	0.00102865	0.00400959	0.000874034	0.00129822	0.000221777	0.000780687	0.000501178	0.000418169	0.000773596	0.000561391	0.000746573	0.000597015	0.000384529	0.000333407	0	0.000307524	0.000695233	0.000897993	0.00121565	0.00148798
Alpha-glucosidase SusB (EC 3.2.1.20)	8.69024e-05	0	0	0	0.000247976	0.000278769	0	0	0.000796411	0.000105572	0	0.000378256	0.000243828	0.000334384	0.00017244	0.000101802	0	0.000216735	0	0	0	0.000111527	0.000100236	5.22711e-05	0.000618877	0.000112278	0.000149315	0	0.000384529	0.00116692	0	0.000153762	0.000173808	0	0.000243131	0.000148798
Alpha-glucosidase, family 31 of glycosyl hydrolases, COG1501	0.00011587	0.000192799	0.00320506	0.00754529	0.000743927	0.000418153	0.00232299	0.0015398	0.00119462	0.00105572	0.000417324	0	0.000487656	0.000668769	0.00025866	0.000305407	0.000252946	0.00130041	0.000655526	0.00181751	0	0.00033458	0.000501178	0.000156813	0.00108303	0.00123506	0.00119452	0.000597015	0.000769058	0.000833517	0	0.000153762	0.000695233	0.000179599	0.000607827	0.000892788
Alpha-glucoside transport ATP-binding protein AglK	0.00162218	0.00187979	0.00267088	0.00104073	0.00433957	0.0026483	0.0158738	0.00962375	0.00252197	0.00253373	0.00250394	0.00340431	0.00316977	0.00902838	0.00353502	0.00397029	0.0018718	0.00411796	0.00174807	0.00207716	0.00410287	0.00301122	0.0028066	0.00229993	0.00278495	0.00235784	0.0020904	0.00214925	0.00243535	0.00216714	0.000892481	0.00307524	0.00469282	0.00395117	0.00182348	0.00267836
Alpha-glucoside transport system permease protein AglG	0.00376577	0.00409699	0.0069443	0.00403283	0.00285172	0.00334522	0.00851762	0.0046194	0.00968967	0.00686218	0.00625986	0.00378256	0.00341359	0.00568454	0.00422478	0.00641355	0.00281614	0.00845265	0.00524421	0.00597182	0	0.00301122	0.00250589	0.00151586	0.00216607	0.00269468	0.00403149	0.00238806	0.002179	0.00183374	0.00094498	0.00215267	0.00330235	0.00610635	0.00303914	0.00223197
Alpha-glucosides-binding periplasmic protein AglE precursor	0.00318642	0.00303659	0.00551983	0.001431	0.00272773	0.00306645	0.0065818	0.00500435	0.0098224	0.00781233	0.00417324	0.00151303	0.00414508	0.00501577	0.00474209	0.00590454	0.00300163	0.00899448	0.0102699	0.00649111	0.000221777	0.00144985	0.00240565	0.0027181	0.00185663	0.00348062	0.00194109	0.00358209	0.00179447	0.00116692	0.000367492	0.00215267	0.00504044	0.00520836	0.00230974	0.00505913
Alpha-glucosyltransferase YihQ	0	0	0	0	0	0	0	0	0	0.000211144	0	0	0	0	0	0	0	0	0	0	0	0	0	0	0.000309438	0	0	0.000119403	0	0	0.00131247	0	0	0	0	0.000297596
Alpha-glucuronidase (EC 3.2.1.139)	0.00359197	0.00404879	0.00462953	0.00208146	0.0109109	0.0114295	0.00464598	0.007699	0.018052	0.0135132	0.0158583	0.0128607	0.00804633	0.00802523	0.00241416	0.00183244	0.00370988	0.00671877	0.00742929	0.00571218	0.000443554	0.00468412	0.00380895	0.00177722	0.00587933	0.00336835	0.00418081	0.00429851	0.00128176	0.00433429	0.000104998	0.00861067	0.00312855	0.00107759	0.00923898	0.00803509
Alpha-glycerophosphate oxidase (EC 1.1.3.21)	0	0	0	0	0	0	0	0	0.00026547	0	0	0	0	0	0	0	0	0	0	0	0	0	0.000200471	0	0.000309438	0	0	0	0	0	0	0	0	0.000359197	0.000243131	0.000297596
Alpha-ketoglutarate-dependent taurine dioxygenase (EC 1.14.11.17)	0.0501427	0.0425123	0.0133544	0.00702493	0.0442636	0.0388882	0.0220684	0.0219421	0.0127426	0.0136188	0.0488269	0.0419865	0.0343798	0.0270851	0.0191408	0.0171028	0.0380937	0.0419381	0.0504755	0.0428413	0.075515	0.0508562	0.0411968	0.0376352	0.0533781	0.0687142	0.0600245	0.0522985	0.0519114	0.0470103	0.0404766	0.0488963	0.0510996	0.0495692	0.0463164	0.0491033
Alpha-L-arabinofuranosidase II precursor (EC 3.2.1.55)	0.000984894	0.000192799	0.0106835	0.00546383	0.00471154	0.00362399	0.000774329	0.0015398	0.00557488	0.0086569	0.00250394	0.00680861	0.00316977	0.00267508	0.00034488	0.000610814	0.00124787	0.0108367	0.00524421	0.00571218	0.000665331	0.00200748	0.00180424	0.00177722	0.00278495	0.00157189	0.00119452	0.00191045	0.00205082	0.00133363	0.000734984	0.00184514	0.00312855	0.00143679	0.00218818	0.00357115
Alpha-L-fucosidase (EC 3.2.1.51)	0.0451892	0.0524414	0.0220793	0.0187331	0.0877834	0.0880909	0.105309	0.147821	0.0907908	0.0764341	0.0851341	0.104399	0.10826	0.0749021	0.184511	0.145781	0.157366	0.280021	0.0900255	0.100742	0.00975819	0.070931	0.0645517	0.0579164	0.0748841	0.0785947	0.0609203	0.0587463	0.034864	0.0553455	0.0104998	0.0744208	0.0347616	0.0143679	0.070508	0.0821365
Alpha-L-Rha alpha-1,2-L-rhamnosyltransferase/alpha-L-Rha alpha-1,3-L- rhamnosyltransferase (EC 2.4.1.-)	0.000376577	0	0	0	0	0	0.000387165	0	0	0.000105572	0.000417324	0.000756513	0.00060957	0.00167192	8.62199e-05	0	0.000387851	0	0.000655526	0.000259644	0	0.00033458	0	0.000627254	0.000309438	0.000336835	0.000597258	0.000477612	0.00102541	0	0.00047249	0.000307524	0.00173808	0.000359197	0.000486262	0
Alpha-L-Rha alpha-1,3-L-rhamnosyltransferase (EC 2.4.1.-)	0.000434512	0.000240999	0	0.000130091	0.000743927	0.000557537	0.00116149	0.00038495	0	0.00052786	0.00250394	0.000756513	0.00060957	0.000668769	0	0.00040721	0.00065766	0.000108367	0.000218509	0	0	0.000557634	0.000501178	0.000365898	0.000309438	0.000449113	0	0	0	0	0.000839982	0.000153762	0.00104285	0.000718395	0.000850958	0.000446394
Alpha-mannosidase (EC 3.2.1.24)	0.0203931	0.0337399	0.107548	0.130612	0.0942307	0.119313	0.0232299	0.0169378	0.142292	0.140622	0.0484096	0.0317735	0.0229198	0.00936276	0.0551807	0.0651535	0.0212475	0.0650204	0.0576863	0.0612761	0.00266132	0.0303353	0.0244575	0.0194449	0.0142342	0.0112278	0.0125424	0.023403	0.0133303	0.0133363	0.000629986	0.0233718	0.0104285	0.0165231	0.0267444	0.0261884
Alpha-N-acetylglucosaminidase (EC 3.2.1.50)	0.000608317	9.63997e-05	0.000712235	0	0.000991902	0.001812	0.000774329	0	0.000663676	0.000422288	0	0.000378256	0.00158488	0.000334384	0.0179337	0.0179172	0.00537932	0.01062	0.000874034	0.000259644	0	0.0016729	0.00110259	0.000522711	0.000618877	0.00123506	0.00149315	0.000835821	0.000256353	0.00050011	0	0.000615048	0	0	0.000364696	0.00074399
Alpha-N-arabinofuranosidase (EC 3.2.1.55)	0.0368466	0.0271847	0.0240379	0.00975685	0.0829478	0.0706678	0.0139379	0.00808395	0.0796411	0.0608095	0.0550868	0.0578732	0.0497409	0.0431356	0.0543185	0.0568057	0.0387008	0.0822507	0.063586	0.0926931	0.00898197	0.0347963	0.0466095	0.0296377	0.0468799	0.0377255	0.0380752	0.0354627	0.033454	0.0390086	0.025042	0.054893	0.0385854	0.0247846	0.0536104	0.0732086
Alpha-N-arabinofuranosidase 2 (EC 3.2.1.55)	0.00625697	0.00742277	0.00213671	0.00260183	0.0210779	0.01812	0.00851762	0.0084689	0.0122116	0.0257596	0.0317166	0.0287475	0.0146297	0.00735646	0.0298321	0.0309479	0.0238444	0.0342441	0.0187917	0.0181751	0.00155244	0.0104835	0.00641508	0.00888609	0.0139247	0.0163926	0.00806299	0.00764179	0.00538341	0.0120026	0.00094498	0.0101483	0.00590948	0.00359197	0.0121565	0.0145822
Alpha-related fimbriae usher protein	0	0	0	0	0	0	0	0	0	0	0	0	0	0	0	0	0	0	0	0	0	0	0	0	0	0	0	0	0.000128176	0	0	0.000153762	0	0	0	0
Alpha-ribazole-5&#39;-phosphate phosphatase (EC 3.1.3.73)	0.00179598	0.00240999	0.00498565	0.00572402	0.00148785	0.00306645	0.00154866	0	0	0.00591203	0.00500789	0.00529559	0.00341359	0.00668769	0.00120708	0.00142523	0.00630679	0.0125706	0.00393315	0.00207716	0.034819	0.00356886	0.00360848	0.000522711	0.00495102	0.0116769	0.00567395	0.00525373	0.00692152	0.00733495	0.00346493	0.00553543	0.00660471	0.00897993	0.00364696	0.00654711
Alpha-xylosidase (EC 3.2.1.-)	0.0185971	0.0192317	0.0208329	0.0105374	0.0416599	0.0577051	0.0174224	0.0358003	0.0995514	0.102616	0.0212835	0.0306388	0.0380372	0.0210662	0.0416442	0.0461165	0.0413314	0.110209	0.0530976	0.0615357	0.00465732	0.0291085	0.0213502	0.0217971	0.0181022	0.0218942	0.0147821	0.0254328	0.00999776	0.018004	0.000157497	0.0304449	0.0161642	0.00484916	0.0335521	0.0343723
Alternative cytochrome c oxidase polypeptide CoxM (EC 1.9.3.1)	0.00330229	0.00187979	0.000178059	0.000650456	0.00384362	0.00348461	0.00271015	0.00115485	0.000530941	0.000739004	0.00667718	0.00491733	0.00402316	0.00334384	0.00103464	0.00193425	0.00118042	0.00227571	0.00349614	0.00259644	0.000221777	0.00345733	0.0031073	0.0023522	0.00355854	0.00426657	0.00268766	0.0038209	0.00281988	0.00300066	0.00162746	0.00492038	0.00173808	0.00233478	0.00461949	0.00342235
Alternative cytochrome c oxidase polypeptide CoxN (EC 1.9.3.1)	0.00628594	0.00588038	0.000890294	0.00117082	0.00632338	0.00515722	0.00387165	0.0023097	0.00424752	0.00158358	0.00792916	0.013239	0.00743676	0.00936276	0.0038799	0.00366489	0.00411459	0.00801918	0.0122365	0.0119436	0.000332665	0.00635702	0.00912144	0.00710887	0.0117587	0.00909453	0.00791367	0.008	0.0048707	0.0050011	0.00225745	0.00891819	0.00834279	0.00395117	0.00656454	0.00848149
Alternative cytochrome c oxidase polypeptide CoxO (EC 1.9.3.1)	0.00269397	0.000385599	0.000356118	0	0.00161184	0.00097569	0.00116149	0.0007699	0.000398205	0.000316716	0.00333859	0.00453908	0.00121914	0.00300946	8.62199e-05	0.000814419	0.000539619	0.00227571	0.000437017	0.00155787	0	0.0016729	0.00100236	0.0027181	0.000928315	0.00224556	0.00253835	0.00155224	0.000769058	0.000666813	0.000577488	0.00076881	0.00104285	0.000538796	0.00133722	0.00074399
Alternative cytochrome c oxidase polypeptide CoxP (EC 1.9.3.1)	0.00217256	0.00202439	0.00124641	0.0015611	0.00210779	0.000696921	0.00232299	0.00192475	0.000796411	0.00126686	0.00250394	0.00302605	0.00195062	0.00234069	0.000948419	0.000305407	0.00198984	0.00227571	0.00174807	0.00155787	0.000110888	0.00312275	0.00250589	0.00282264	0.00278495	0.00325607	0.00164246	0.00238806	0.002179	0.00300066	0.00272994	0.00492038	0.00104285	0.000897993	0.00133722	0.00133918
Alternative dihydrofolate reductase 2	0.00515621	0.00356679	0	0.00338237	0.00173583	0	0.00232299	0.0007699	0.0026547	0.00443402	0.00584254	0.00378256	0.0017068	0.00200631	0.00103464	0.000814419	0.000269809	0.000866938	0.0026221	0.00103858	0.000221777	0.00200748	0.00120283	0.000418169	0.00185663	0	0.00238903	0.00334328	0.00153812	0.00266725	0.00241495	0.0012301	0.00139047	0.00215518	0	0.00148798
Alternative dihydrofolate reductase 3	0.000202772	0.000674798	0.000890294	0.000130091	0.000371963	0.000557537	0.000387165	0.0007699	0.0022565	0.00137244	0.0016693	0.00113477	0.00146297	0	0.0017244	0.00193425	0.00212475	0.00574346	0.00174807	0.00181751	0.00598798	0.00033458	0.000801884	0.000627254	0.000464158	0.000785947	0.00134383	0.000716418	0.000640882	0.000833517	0	0.00076881	0.000521424	0.000359197	0.000486262	0.000595192
Alternative Folylglutamate Synthase	0	0	0	0	0	0	0	0	0	0	0	0	0	0	0	0	0	0	0.000218509	0	0	0	0	0.000313627	0	0	0	0	0	0.000166703	0	0	0.000173808	0	0	0.000148798
Alternative L-arabinose isomerase (EC 5.3.1.4)	0.00104283	0.000963997	0.000178059	0.000130091	0.00247976	0.00278769	0.000774329	0.0007699	0.000663676	0.00147801	0.00667718	0.00340431	0.00402316	0.00401261	0.0004311	0.00101802	0.00151768	0.00422632	0.00349614	0.00285609	0.000554442	0.0016729	0.00110259	0.000993151	0.00201135	0.000449113	0.000746573	0.00155224	0.000640882	0	0	0.00415157	0.000347616	0	0.00182348	0.00208317
alternative Ribulokinase (EC 2.7.1.16)	0	0	0	0	0	0	0	0	0	0.00168915	0	0	0	0	0.00017244	0	0	0	0	0	0	0	0	0	0	0	0	0	0	0	0	0	0	0	0	0
Altronate hydrolase (EC 4.2.1.7)	0.00883508	0.00920617	0.024216	0.0239368	0.0153745	0.0129627	0.00425881	0.00885385	0.0112825	0.0148856	0.015441	0.0113477	0.011338	0.00835961	0.00405234	0.00478471	0.0167956	0.0193977	0.0187917	0.0192137	0.0475712	0.0121564	0.0101238	0.011186	0.0162455	0.0174031	0.0152301	0.0106269	0.0190983	0.0271726	0.0103948	0.0142999	0.018076	0.0132903	0.0158035	0.015475
Altronate oxidoreductase (EC 1.1.1.58)	0.000492447	0.000289199	0.000178059	0.000650456	0.00247976	0.000418153	0.00154866	0.0015398	0.000663676	0.00242816	0.0016693	0.00189128	0.000487656	0	0.00025866	0.000305407	0.00134905	0.00422632	0.000874034	0.000519289	0.0086493	0.00066916	0.000400942	0.000888609	0.00123775	0.00213329	0.00194109	0.000716418	0.00230717	0.00383418	0.00141747	0	0.00191189	0.000538796	0.000972524	0.00208317
Amidase clustered with urea ABC transporter and nitrile hydratase functions	0.00533001	0.00718178	0.00267088	0.00169119	0.00545546	0.00571476	0.00813046	0.0069291	0.00212376	0.0026393	0.00625986	0.00756513	0.0069491	0.0063533	0.00525941	0.00600634	0.00104551	0.00292592	0.00655526	0.00675076	0.000776219	0.00524176	0.00771814	0.00386806	0.008819	0.00651213	0.00970545	0.008	0.00563976	0.00400088	0.00257244	0.00907195	0.00834279	0.00664515	0.00972524	0.00833269
Amidases related to nicotinamidase	0.00127457	0.00298839	0.00178059	0.00351246	0.00210779	0.00195138	0.00193582	0.00269465	0.00252197	0.00221701	0.00417324	0.00151303	0.00304785	0.00401261	0.00508697	0.00580274	0.00772329	0.0122455	0.0026221	0.00259644	0.0165224	0.00267664	0.00350824	0.00386806	0.00386798	0.00437885	0.00358355	0.0040597	0.00256353	0.00333407	0.00220495	0.00353652	0.00504044	0.00269398	0.00243131	0.00193437
Amidophosphoribosyltransferase (EC 2.4.2.14)	0.0877714	0.111775	0.123395	0.111618	0.101918	0.084885	0.134733	0.127033	0.107117	0.125103	0.0913939	0.088512	0.0983846	0.106334	0.107344	0.109641	0.0984467	0.0868022	0.0996399	0.113724	0.0532265	0.112419	0.0932191	0.153991	0.109541	0.105429	0.0949641	0.0927761	0.1019	0.109024	0.0990654	0.0959475	0.112106	0.11207	0.112326	0.123651
Amino acid permease in 4-hydroxyproline catabolic gene cluster	0.00034761	0.000192799	0.0153131	0.029921	0.0173583	0.0323372	0.0193582	0.0269465	0	0.000422288	0	0	0.00365742	0.00133754	0.0136227	0.0134379	0.0185157	0.0164718	0	0.00155787	0	0.00178443	0.00160377	0.000104542	0.000618877	0.000224556	0.000597258	0.000477612	0.000256353	0	0	0	0	0	0.00121565	0
Amino acid permease in hypothetical Actinobacterial gene cluster	0.000289675	0.000337399	0.000534177	0.000130091	0.000743927	0.000696921	0.000387165	0	0	0.000105572	0	0	0.000365742	0.000668769	0.000517319	0.000305407	0.000236083	0.000433469	0	0.000519289	0	0.00100374	0.00090212	5.22711e-05	0.000618877	0.000561391	0.000149315	0.000119403	0.000769058	0.00100022	0.00115498	0.00076881	0.000521424	0.000897993	0.000729393	0.00104159
Amino acid regulated cytosolic protein	0.000550382	0.000337399	0	0.000260183	0.000495951	0.000557537	0	0	0.000530941	0.000105572	0	0	0.000731484	0	0.00025866	0.000305407	0	0	0	0.000519289	0.000110888	0.000446107	0.000601413	0.00047044	0.000928315	0.000449113	0.000447944	0.000716418	0.000640882	0.000833517	0.000787483	0.000307524	0.000869041	0.00107759	0.000972524	0.000892788
Amino acid/metabolite permease in hypothetical Actinobacterial gene cluster	0.00246223	0.00356679	0.00213671	0.00234164	0.00247976	0.00250892	0.0065818	0.0084689	0.00119462	0.00126686	0.00125197	0.00151303	0.0052423	0.00300946	0.00560429	0.00732977	0.000370988	0.000975305	0.0026221	0.00155787	0	0.0033458	0.00190448	0.00292718	0.00216607	0.00247012	0.00253835	0.00202985	0.00140994	0.00050011	0	0.00276771	0.00451901	0.00215518	0.00279601	0.00401755
Amino acid-binding ACT	0.000782122	0.00294019	0	0.000130091	0.000247976	0.000418153	0	0	0.000929146	0.00475074	0.00333859	0.00264779	0.000853398	0	0.00025866	0.000305407	0	0.000325102	0	0.000259644	0	0.00133832	0.00130306	0.000418169	0	0	0.000597258	0	0.00115359	0.00100022	0.00110248	0.000307524	0	0.000718395	0.00109409	0.000892788
Amino-acid ABC transporter ATP-binding protein PebC	0	0	0	0.000130091	0.000123988	0	0	0	0	0.000316716	0	0	0	0	0	0	0	0	0	0	0	0	0	5.22711e-05	0.000154719	0	0.000149315	0	0	0	0	0	0.000173808	0	0	0
Aminoacyl-histidine dipeptidase (Peptidase D) (EC 3.4.13.3)	0.000463479	0.000771197	0.00142447	0.000780548	0.00223178	0.00139384	0	0.0007699	0.00318564	0.0052786	0.0233701	0.0234519	0.00121914	0.00267508	0.000862199	0.000203605	0	0.000866938	0.00218509	0.00103858	0	0.000892214	0.00160377	0.00104542	0	0.00157189	0.000597258	0.00167164	0.00102541	0.00266725	0.00146997	0.00215267	0.000695233	0.000359197	0.00145879	0.00208317
Aminobenzoyl-glutamate transport protein	0.000202772	0	0	0	0.00123988	0.000418153	0.000774329	0.00038495	0.000398205	0.000950148	0.000834648	0.000378256	0.00060957	0	0.000689759	0.000610814	1.68631e-05	0.000108367	0	0.000519289	0	0.000892214	0.000501178	0.000679525	0.000618877	0.000336835	0.000298629	0.000955224	0.00115359	0.00150033	0.00173246	0.000307524	0.000869041	0.000179599	0.000850958	0.00074399
Aminodeoxychorismate lyase (EC 4.1.3.38)	0.0486653	0.0309443	0.0405974	0.0163915	0.0684413	0.0577051	0.0720126	0.0392649	0.075659	0.0475074	0.0275434	0.0476603	0.0373057	0.046145	0.0636303	0.0751302	0.0699144	0.0936293	0.0550642	0.0311573	0.0958076	0.0408188	0.0457074	0.0244629	0.0278495	0.0410938	0.0358355	0.039403	0.0315314	0.0490108	0.0211045	0.0424383	0.041714	0.0193967	0.0364696	0.0455322
Aminoglycoside N6&#39;-acetyltransferase (EC 2.3.1.82)	2.89675e-05	0	0	0.000260183	0.000371963	0.000418153	0	0	0.000132735	0.000316716	0	0	0	0	8.62199e-05	0.000101802	1.68631e-05	0	0.000218509	0	0.000110888	0	0.000200471	0	0.000154719	0	0.000298629	0.000119403	0.000256353	0.000333407	0	0	0.000173808	0	0.000121565	0
Aminomethyltransferase (glycine cleavage system T protein) (EC 2.1.2.10)	0.183219	0.126525	0.149569	0.190584	0.130807	0.140778	0.166481	0.179002	0.1553	0.16522	0.143977	0.122933	0.143249	0.107003	0.16468	0.14965	0.114922	0.106742	0.121272	0.136313	0.0698597	0.149446	0.146845	0.0998379	0.119907	0.143155	0.128411	0.142687	0.142917	0.150867	0.12311	0.130698	0.132094	0.146373	0.142839	0.15103
Aminopeptidase C (EC 3.4.22.40)	0.000840056	0.000915797	0.00623206	0.0205544	0.010415	0.0177018	0.0100663	0.00808395	0.000132735	0.000739004	0.00292127	0.00302605	0.0017068	0.00167192	0.0017244	0.00244326	0	0.000108367	0.000874034	0.00103858	0.000443554	0.00178443	0.000801884	0.000156813	0.000928315	0.000449113	0.000597258	0.00119403	0.000256353	0.000666813	0.000839982	0.00153762	0.000173808	0.000179599	0.000972524	0.00104159
Aminopeptidase S (Leu, Val, Phe, Tyr preference) (EC 3.4.11.24)	0.0333705	0.0285343	0.0388168	0.0601022	0.0463714	0.0451605	0.0108406	0.0069291	0.00769864	0.019003	0.00417324	0.0105912	0.0158488	0.0167192	0.0101739	0.016492	0.010219	0.0125706	0.0144216	0.0150594	0.00820575	0.0115988	0.00862026	0.0278082	0.0111398	0.0170663	0.0107506	0.00883582	0.0120486	0.00933539	0.00860981	0.0107633	0.0278093	0.0262214	0.0136153	0.0119038
Aminopeptidase Y (Arg, Lys, Leu preference) (EC 3.4.11.15)	0.00110076	0.0011086	0.00498565	0.00208146	0.00247976	0.0026483	0.00348448	0.00500435	0.00703496	0.00781233	0.00250394	0.00302605	0.00219445	0.00267508	0.00224172	0.00274867	0.000489029	0.00173388	0.00611824	0.00285609	0	0.00223053	0.00210495	0.00109769	0.00340382	0.00179645	0.00179177	0.00214925	0	0.00133363	0.00047249	0.003229	0.00243331	0.00448997	0.00243131	0.00312476
Aminopeptidase YpdF (MP-, MA-, MS-, AP-, NP- specific)	0.0260417	0.0163879	0.0206548	0.0202942	0.0259134	0.0284344	0.0201326	0.015398	0.0204412	0.0229091	0.0312993	0.0287475	0.021213	0.0237413	0.014916	0.0141505	0.00544678	0.00986142	0.0198843	0.0272627	0.000997996	0.0239782	0.0226532	0.0168836	0.0235173	0.0183013	0.0180671	0.0220896	0.0262762	0.0278395	0.0280869	0.0195278	0.0192927	0.0258622	0.0190858	0.0163678
Aminopyrrolnitrin oxidase PrnD	0	0	0	0	0	0	0	0	0	0.000211144	0	0	0	0	8.62199e-05	0	0	0	0	0	0	0	0	0.000731796	0	0.000112278	0	0	0	0	0.000104998	0	0	0	0	0
Amino-terminal intein-mediated trans-splice	0.000289675	4.81998e-05	0.000890294	0	0.000247976	0.000278769	0.00193582	0.00192475	0	0	0	0	0.000365742	0	0.0004311	0.000509012	0.00021922	0.000541836	0	0.000259644	0.000110888	0.00033458	0.000100236	0	0	0.000224556	0.000149315	0.000358209	0.000256353	0	0	0.000615048	0	0.000538796	0	0.000297596
AMINOTRANSFERASE CLASS-I (EC 2.6.1.-)	0.000434512	0.00149419	0.000712235	0.000260183	0.000619939	0	0.000387165	0.0007699	0.000530941	0	0.000417324	0	0.00134105	0.00234069	0.00293148	0.00203605	0.00177062	0.000325102	0.00109254	0.000778933	0	0.000892214	0.000701649	0.000993151	0.00108303	0.00123506	0.00223972	0	0.000897235	0.000333407	0.00272994	0.00107633	0.00104285	0.00125719	0.000850958	0.000446394
Aminotransferase involved in DMSP breakdown	0.00023174	0	0	0	0	0.000139384	0	0	0	0	0	0	0.000121914	0	0	0.000101802	1.68631e-05	0	0.000218509	0.000519289	0	0.000111527	0	0.000418169	0	0	0	0.000119403	0	0.000166703	0	0	0	0	0	0
Aminotransferase ScrA	0	0	0	0.000260183	0.00123988	0.00111507	0	0	0	0	0	0	0.000487656	0	0	0.00040721	0	0	0.000437017	0.00103858	0.000221777	0	0.000801884	0	0.000309438	0.000449113	0.000298629	0.000238806	0.000256353	0.000333407	0	0	0.000695233	0.00143679	0.000243131	0.000297596
Aminotransferase, anthrose biosynthesis	0	0	0	0.000130091	0	0	0	0	0	0	0	0	0	0	0	0	0	0	0	0	0	0	0	0	0	0	0	0	0	0	0	0	0	0	0	0
Ammonia monooxygenase	0.000753154	0.000722997	0	0	0.000371963	0.000139384	0	0	0	0	0.000417324	0.00113477	0	0.000668769	8.62199e-05	0	0.000118042	0	0.000218509	0	0	0.000223053	0	0.000574982	0.000309438	0.000336835	0.000895887	0.000119403	0.000512705	0.00100022	0.000682485	0.000461286	0.000173808	0.000718395	0.000850958	0
Ammonium transporter	0.0377156	0.044151	0.0578691	0.0673873	0.0483552	0.0418153	0.0267144	0.0277164	0.0432717	0.0495133	0.0534175	0.0593862	0.0442548	0.0401261	0.0387127	0.0381759	0.0327144	0.0429134	0.0465423	0.0418028	0.037813	0.0477334	0.0420989	0.0321467	0.0492007	0.0451358	0.0455409	0.0490746	0.0420418	0.0380084	0.0297669	0.057507	0.0467544	0.052802	0.0531241	0.0517817
Ammonium transporter family	0.0013325	0.000915797	0.000712235	0.00182128	0.00185982	0.00209076	0	0	0.00185829	0.00200587	0.00292127	0.00226954	0.000731484	0	0.000517319	0.000610814	0.000404714	0.00119204	0.000874034	0.00103858	0.000554442	0.00111527	0.00120283	0	0.000618877	0.00190873	0.00179177	0.000835821	0.00102541	0.00133363	0.000157497	0.00107633	0.00156427	0.00143679	0.00121565	0.00178558
ammonium/methylammonium permease	0.000434512	0.000385599	0.000890294	0.00338237	0.000867915	0.00223015	0.0065818	0.0061592	0.000663676	0.000950148	0.000417324	0.000756513	0.00134105	0	0.00025866	0.00040721	0.000134905	0.000216735	0.00240359	0.00103858	0.000221777	0.000223053	0.000300707	5.22711e-05	0.000464158	0.000336835	0.0010452	0.00107463	0.00140994	0.00150033	0.000734984	0.00215267	0.000695233	0.00125719	0.00145879	0.000297596
AMP nucleosidase (EC 3.2.2.4)	0.00706806	0.00472358	0.000890294	0.000650456	0.00433957	0.00376338	0.0201326	0.0184776	0.0022565	0.000950148	0.00625986	0.00567384	0.00512039	0.0103659	0.00862199	0.0086532	0.00924097	0.0134375	0.0050257	0.00337538	0.0124195	0.00513023	0.00511201	0.00710887	0.00773596	0.00999276	0.0122438	0.00776119	0.0070497	0.00950209	0.0107098	0.00615048	0.00590948	0.00359197	0.00498418	0.00699351
AMP phosphohydrolase	0	0	0	0	0	0	0	0	0	0.000316716	0.000834648	0.00226954	0	0	0	0	0	0.000108367	0	0	0	0	0	0	0	0	0	0	0	0	0	0	0	0	0	0
AMP/CMP kinase AK6	0	0.000289199	0	0	0	0.000139384	0	0	0	0	0	0.00113477	0	0	0	0	0	0	0	0	0	0	0	0	0	0	0	0	0	0	0	0	0	0	0	0
AmpG permease	0.00466376	0.00718178	0.00124641	0.0015611	0.00483552	0.00348461	0.00580747	0.00423445	0.00172556	0.00116129	0.0087638	0.00945641	0.00621762	0.0107003	0.00741491	0.00631175	0.0171329	0.00931958	0.00742929	0.00545253	0.016855	0.00747229	0.00681602	0.00412942	0.0080454	0.012126	0.0120945	0.00525373	0.00820329	0.010669	0.0047774	0.00984076	0.00695233	0.00844114	0.0070508	0.0101183
Anaerobic dehydrogenases, typically selenocysteine-containing	0.013325	0.00857957	0.0169156	0.0154809	0.0174823	0.0165867	0.00619464	0.0084689	0.0226977	0.0153079	0.0242048	0.0245867	0.0121914	0.0120378	0.00741491	0.008246	0.00907234	0.017122	0.0157326	0.0140208	0.0214015	0.0118218	0.0142334	0.0152632	0.0160908	0.0198732	0.0282205	0.0197015	0.0242253	0.0256723	0.0161697	0.025832	0.0192927	0.0222702	0.0211524	0.0193437
Anaerobic dimethyl sulfoxide reductase chain A (EC 1.8.99.-)	0.00205669	0.000915797	0.00178059	0.0015611	0.00371963	0.00306645	0.00580747	0.007699	0.00398205	0.00612318	0.00292127	0.00302605	0.00341359	0.00267508	0.00112086	0.00162884	0.00478912	0.00856101	0.00742929	0.0046736	0.0260588	0.0033458	0.00320754	0.00287491	0.00495102	0.00494024	0.00731641	0.00501493	0.00602429	0.00716824	0.00220495	0.00538167	0.00834279	0.00502876	0.00376853	0.00416634
Anaerobic dimethyl sulfoxide reductase chain B (EC 1.8.99.-)	0.000579349	0.000867597	0	0.000780548	0.000743927	0	0.00542031	0.0007699	0.00238923	0.00253373	0.00250394	0.00151303	0.000731484	0.00133754	0.000862199	0.000610814	0.00532873	0.00758571	0.00218509	0.000519289	0.0113106	0.00200748	0.000400942	0.000522711	0.000928315	0.00224556	0.00268766	0.00238806	0.00153812	0.00233385	0	0.00307524	0.00243331	0.00143679	0.00121565	0.00178558
Anaerobic dimethyl sulfoxide reductase chain C (EC 1.8.99.-)	0.000753154	0.000867597	0.000534177	0	0.000743927	0	0.00309732	0	0	0.000316716	0	0.000756513	0.000731484	0.00133754	0.000517319	0	0.00836409	0.00400959	0	0.00103858	0.00798397	0.00156137	0.000801884	0	0.00108303	0.000785947	0.00149315	0.00155224	0	0	0.00094498	0.000922572	0.00191189	0	0	0.00104159
Anaerobic glycerol-3-phosphate dehydrogenase subunit A (EC 1.1.5.3)	0.00286778	0.00462718	0.0117519	0.0320025	0.00632338	0.00209076	0.00348448	0.00115485	0.00477847	0.00475074	0.00751183	0.0124825	0.00365742	0.00501577	0.00413856	0.00732977	0.000809428	0.000325102	0.0026221	0.00389467	0	0.00535328	0.00360848	0.00564528	0.00278495	0.00269468	0.00134383	0.00214925	0.00153812	0.00050011	0.00125997	0.00507414	0.00156427	0.00484916	0.00364696	0.00401755
Anaerobic glycerol-3-phosphate dehydrogenase subunit B (EC 1.1.5.3)	0.000695219	0	0	0	0.000743927	0.000836306	0.00116149	0.0023097	0	0.000316716	0.00250394	0	0.000731484	0	0.000775979	0	0	0	0	0.000778933	0	0	0.00090212	0	0	0	0	0	0	0	0	0	0	0	0	0.000446394
Anaerobic glycerol-3-phosphate dehydrogenase subunit C (EC 1.1.5.3)	0.000521414	0.00289199	0.00249282	0.00494347	0.00247976	0.00306645	0	0.0015398	0.00159282	0.000422288	0.00667718	0.00378256	0.00195062	0	0.00241416	0.00203605	0.000404714	0.000216735	0.0026221	0.00259644	0	0.00156137	0.00220518	0.000104542	0.00185663	0.00134734	0.00388218	0.000955224	0.00102541	0.00100022	0	0.0012301	0.0020857	0.00287358	0.00145879	0.00178558
Anaerobic nitric oxide reductase flavorubredoxin	0.000608317	0.000771197	0.000356118	0.000780548	0.000991902	0.000557537	0	0.00038495	0.00146009	0.00443402	0.000834648	0.000378256	0.00060957	0	0.000775979	0.000203605	0.000843154	0.000541836	0.00109254	0.00103858	0.000221777	0.00111527	0.00100236	0.000104542	0.00185663	0.000673669	0.00149315	0.00119403	0.00128176	0.00150033	0.000157497	0.00246019	0.000869041	0.00107759	0.00121565	0.000892788
Anaerobic sulfite reductase subunit A	0.00011587	9.63997e-05	0.000534177	0.000780548	0	0.000696921	0.00154866	0	0.000132735	0	0.000417324	0.000378256	0.000487656	0	0.00034488	0.00040721	5.05893e-05	0.000325102	0.000218509	0	0	0.000223053	0.000400942	0.000156813	0.000309438	0	0	0.000238806	0	0	0	0.000461286	0.000347616	0.000179599	0.000486262	0.000148798
Anaerobic sulfite reductase subunit B	0	0	0	0.000130091	0	0	0	0	0.00026547	0.000316716	0.000417324	0	0	0	0	0	0	0	0	0	0	0.000111527	0	0	0	0	0	0.000119403	0	0	0	0	0	0	0	0
Anaerobic sulfite reductase subunit C (EC 1.8.1.-)	0	0	0	0	0	0	0	0	0	0.000211144	0.000417324	0	0	0	0	0	0	0	0	0.000259644	0	0	0	0	0	0	0	0	0	0	0	0	0	0	0	0
AnfO protein, required for Mo- and V-independent nitrogenase	0	0	0	0	0	0	0	0	0.000132735	0.000316716	0.000834648	0	0	0	0	0	0	0	0	0	0	0	0	0	0	0	0	0	0	0	0	0	0	0	0	0
Anhydro-N-acetylmuramic acid kinase (EC 2.7.1.-)	0.00643078	0.00592858	0.00356118	0.00195137	0.0162424	0.0150535	0.00851762	0.0138582	0.0102206	0.00781233	0.0108504	0.016265	0.0107284	0.00869399	0.00594917	0.00783879	0.0104888	0.0131124	0.0172622	0.0135015	0.0116433	0.0102605	0.00701649	0.00726569	0.0114492	0.0141471	0.0116465	0.0107463	0.0103823	0.0115025	0.00729734	0.00722681	0.00816898	0.00664515	0.00899584	0.0072911
Anthrachelin biosynthesis protein AsbA	0	0	0	0	0	0	0	0	0.000132735	0	0	0	0	0	0	0	0	0	0	0	0	0	0	0	0	0	0	0	0	0	0	0	0	0	0	0
Anthrachelin biosynthesis protein AsbB	0	0	0	0	0	0	0	0	0	0	0	0	0	0	0	0.000101802	0	0	0	0	0	0	0.000100236	0	0	0	0	0	0	0	0	0	0	0	0	0
Anthranilate dioxygenase large subunit	0	0	0	0	0	0.000139384	0	0	0	0	0	0	0	0	0	0	0	0.000541836	0	0	0.00510087	0.000111527	0	0	0	0	0	0.000119403	0	0	0	0	0	0	0	0.000148798
Anthranilate dioxygenase reductase	0.00223049	0.00168699	0.00249282	0.000520365	0.0019838	0.00278769	0.000774329	0.00115485	0.00411479	0.000739004	0.000417324	0.000378256	0.00182871	0.000334384	0.00422478	0.00305407	0.000320399	0.000325102	0.00109254	0.000778933	0.000110888	0.00211901	0.00220518	0.000627254	0.00108303	0.000224556	0.000447944	0.00131343	0.000384529	0.000166703	0	0.00076881	0.00104285	0.000897993	0.00145879	0.000595192
Anthranilate dioxygenase small subunit	0	0	0	0	0	0	0	0	0	0	0	0	0	0	0	0	0.000387851	0	0	0.000259644	0.00155244	0	0	0	0	0	0	0	0	0	0	0	0	0	0	0
Anthranilate phosphoribosyltransferase (EC 2.4.2.18)	0.0747361	0.0895071	0.0737164	0.0667368	0.0729048	0.0698315	0.10105	0.092388	0.0593326	0.0731614	0.0938979	0.0771643	0.0683938	0.0692176	0.060785	0.0546679	0.037689	0.0624195	0.0596528	0.0654304	0.0326012	0.0615628	0.0658548	0.0530029	0.0543065	0.0586092	0.0586806	0.0641194	0.0534495	0.059013	0.0618962	0.0618123	0.0630924	0.0630391	0.0601749	0.0580312
Anthranilate synthase, amidotransferase component (EC 4.1.3.27)	0.0396275	0.0417411	0.0591155	0.0611429	0.0414119	0.0356824	0.0689153	0.0577425	0.0427407	0.0342053	0.0317166	0.0431212	0.0436452	0.0501577	0.0341431	0.0394993	0.0215847	0.017989	0.0353984	0.0301188	0.0170768	0.0410418	0.0332782	0.053212	0.0355854	0.0381746	0.0340437	0.0372537	0.0361457	0.0363413	0.045779	0.0369029	0.0399759	0.0463365	0.0320933	0.043449
Anthranilate synthase, aminase component (EC 4.1.3.27)	0.052547	0.0674798	0.0851121	0.0874213	0.070921	0.0655106	0.0805303	0.0654415	0.0692877	0.0709444	0.075953	0.0658166	0.0629077	0.0795835	0.0703554	0.069022	0.0677896	0.0641534	0.0616194	0.0576411	0.0550007	0.0620089	0.0579361	0.051853	0.0690048	0.0736545	0.0674902	0.0690149	0.0630628	0.0650143	0.0691935	0.0701154	0.0636138	0.074713	0.0658885	0.0705303
anthrax toxin moiety, protective antigen, pagA formerly pag, plasmid pXO1, B. anthracis (M22589, P13423)	0	0	0	0	0	0	0	0	0	0	0.000417324	0	0	0	0	0	0	0	0	0	0	0.000111527	0	0	0	0	0	0	0	0	0	0	0	0	0	0
anti sigma b factor antagonist RsbV	0.00819779	0.00563938	0.0119299	0.00975685	0.0128947	0.0149141	0.0189711	0.0146281	0.0126098	0.0133021	0.014189	0.0173998	0.00889973	0.013041	0.00991529	0.0124199	0.00344007	0.0062853	0.012018	0.00908756	0.00110888	0.00881061	0.0116273	0.00611572	0.00711709	0.00449113	0.00313561	0.0103881	0.0026917	0.00300066	0.00204746	0.0104558	0.00590948	0.00377157	0.00729393	0.00580312
Antiadhesin Pls, binding to squamous nasal epithelial cells	0.0013325	0.00144599	0.00213671	0	0.000247976	0.00139384	0	0	0.00345111	0.000844576	0	0	0	0	0	0.00183244	0.00104551	0.00130041	0.00131105	0	0.00110888	0.000892214	0	0	0	0.000224556	0.000298629	0	0	0.00133363	0	0.000922572	0	0	0.000243131	0.00119038
Antibiotic biosynthesis monooxygenase domain-containing protein	0	0	0	0	0	0	0	0	0	0.000633432	0	0	0	0	0	0	0	0.000216735	0	0	0	0	0.000601413	0	0	0	0	0	0	0	0	0	0	0	0	0
Antigen 85-A precursor (85A) (Antigen 85 complex A) (Ag85A) (Mycolyl transferase 85A) (EC 2.3.1.-)	2.89675e-05	0	0	0	0.000371963	0.000139384	0	0	0	0	0	0	0.000365742	0.000334384	0.00025866	0.000101802	0	0.000216735	0.000218509	0	0	0.000223053	0.000200471	0	0.000154719	0	0	0.000597015	0	0	0	0	0	0	0.000121565	0.000148798
Antigen 85-B precursor (85B) (Extracellular alpha-antigen) (Antigen 85 complex B) (Ag85B) (Mycolyl transferase 85B) (EC 2.3.1.-)	0.000173805	0	0	0	0	0	0	0	0	0	0	0	0.000243828	0	0.00017244	0.000203605	0	0	0	0.000259644	0	0.000223053	0.000200471	0	0.000154719	0.000112278	0.000149315	0	0	0	0.000104998	0.000461286	0	0.000179599	0	0.000148798
Antigen 85-C precursor (85C) (Antigen 85 complex C) (Ag85C) (Mycolyl transferase 85C) (EC 2.3.1.-)	0.000579349	0.000433798	0.000356118	0	0.000743927	0.000278769	0.00154866	0.00038495	0	0	0	0	0.000365742	0.00133754	0.00034488	0.000509012	0	0.000108367	0	0.00103858	0.000110888	0.00133832	0.000801884	0.000418169	0.000464158	0	0	0.000955224	0	0	0.00671986	0.000307524	0.000521424	0	0.000972524	0.000892788
Antiholin-like protein LrgA	0	0.0010604	0	0	0	0	0	0	0	0.000316716	0	0.000756513	0.000121914	0.000334384	0	0	0.00168631	0.00173388	0	0	0	0	0	0	0	0.000224556	0.000447944	0	0.000769058	0.00050011	0.000734984	0	0.000521424	0.000538796	0	0.000446394
Antiphagocytic M protein	0	0	0	0	0	0	0	0	0	0	0	0	0	0	0	0	0.000809428	0.000216735	0	0	0.000887108	0	0	0	0	0	0	0	0.000256353	0	0	0	0	0	0	0
Antirepressor [Bacteriophage A118]	0	0	0	0.000130091	0	0.000278769	0	0	0	0.000739004	0	0	0	0	0	0	0	0	0	0	0	0	0	0	0	0	0	0	0	0	0	0	0	0	0	0
Antirepressor [SA bacteriophages 11, Mu50B]	0	0	0	0	0	0	0	0	0	0.000422288	0	0	0	0	0	0	0	0	0	0	0	0	0	0	0	0	0	0	0	0	0	0	0	0	0	0
anti-sigma B factor RsbT	0.00677839	0.000385599	0.00160253	0.000780548	0.00694332	0.00850244	0	0.00038495	0.00119462	0.00358945	0.00208662	0.000756513	0.00182871	0.00234069	0.000862199	0.00122163	0.00188867	0.00270918	0.00218509	0.000778933	0	0.00178443	0.0014033	0.00277037	0.00247551	0.00145962	0.00253835	0.00226866	0.00153812	0.0048344	0.00188996	0.00276771	0.00225951	0.00107759	0.00182348	0.00208317
Antisigma transmembrane sensor FpvR	2.89675e-05	0	0	0	0	0	0	0	0	0	0	0	0	0.000334384	0	0	1.68631e-05	0.000108367	0	0	0	0	0	0	0	0	0	0	0	0.000166703	0	0	0	0	0	0
Antithrombin III, protease inhibitor I04.018	2.89675e-05	4.81998e-05	0	0	0	0	0	0	0	0	0	0	0	0	0	0	0	0	0	0	0	0	0.000100236	0	0	0	0	0	0	0	0	0	0.000173808	0	0	0
Antitoxin 1	0	4.81998e-05	0.000178059	0	0.000371963	0	0	0	0	0	0	0	0.000121914	0	0.00017244	0	0	0	0	0.000259644	0	0	0.000200471	0	0	0	0.000149315	0.000119403	0	0	0	0	0	0	0	0.00074399
Antitoxin 1a	0	0	0	0	0.000123988	0	0	0	0	0	0	0	0	0	0	0	0	0	0	0	0	0	0	0	0	0	0	0	0	0	0	0	0	0	0	0
Antitoxin YgiT	0	0	0	0	0	0	0	0	0	0	0	0	0	0	0	0	0.00261378	0.000541836	0.000218509	0	0.00532265	0	0.000200471	0	0	0	0	0	0.000384529	0.00050011	0.000104998	0.000153762	0.000173808	0.000179599	0	0
ApaG protein	0.00202772	0.00187979	0.000356118	0.000260183	0.00347166	0.00292707	0.00735613	0.00962375	0.00119462	0.000316716	0.00417324	0.00643036	0.00292594	0.00468138	0.00448344	0.00285047	0.0119728	0.0059602	0.00284061	0.00415431	0.00399198	0.00256511	0.00380895	0.00533166	0.0047963	0.00864542	0.00537532	0.00429851	0.00653699	0.00466769	0.00162746	0.00307524	0.00538805	0.00377157	0.0031607	0.00357115
Apo-aryl carrier domain of EntB	0	0	0	0	0	0	0	0	0	0	0	0	0	0	0	0	0	0	0	0	0	0	0	0	0	0	0	0	0.000128176	0	0	0	0	0	0	0
Apolipoprotein N-acyltransferase (EC 2.3.1.-)	0.0582246	0.0401987	0.0352557	0.012879	0.0483552	0.0422334	0.0406523	0.0323358	0.0477847	0.02122	0.0550868	0.0669514	0.0512039	0.0571797	0.0835471	0.0852086	0.0409773	0.0523414	0.0609639	0.0646515	0.0658678	0.0565441	0.067659	0.0381057	0.0742652	0.0744404	0.0698792	0.0694925	0.0772904	0.0615135	0.0507139	0.0664252	0.058921	0.0619615	0.0605396	0.0767798
Aquaporin (Major Intrinsic Protein Family)	0	0	0.000178059	0	0	0	0	0	0	0	0	0	0	0	0	0	0	0	0	0	0	0	0	0	0	0	0	0	0	0	0	0	0	0	0	0
Aquaporin Z	0.0238692	0.0251121	0.0105055	0.00559393	0.0247976	0.0216046	0.0178096	0.0192475	0.0107515	0.00897362	0.0221182	0.0155085	0.0299909	0.0200631	0.029401	0.0259596	0.0447378	0.0199396	0.0231619	0.0218101	0.0216233	0.0278817	0.0313737	0.0295332	0.0298608	0.021782	0.0225465	0.0287761	0.0338386	0.0270059	0.0242545	0.0298298	0.0229427	0.0231682	0.0278385	0.0308012
Arabinan endo-1,5-alpha-L-arabinosidase (EC 3.2.1.99)	0.0013325	0.00212079	0.00106835	0	0.00322368	0.00334522	0.00154866	0.0007699	0.0212376	0.00401174	0.00250394	0.000756513	0.00292594	0.00468138	0.00120708	0.00142523	0.00229338	0.0132208	0.00218509	0.00259644	0	0.00245359	0.00240565	0.0027181	0.0040227	0.00179645	0.00328492	0.0038209	0.00205082	0.00200044	0.000419991	0.00215267	0.00243331	0.00179599	0.00267444	0.00416634
Arabinose 5-phosphate isomerase (EC 5.3.1.13)	0.0193503	0.0192799	0.00320506	0.00494347	0.0126468	0.01812	0.0154866	0.0346455	0.00451299	0.00992377	0.0100158	0.00832164	0.0175556	0.00869399	0.0143125	0.0140487	0.0303536	0.0210232	0.0214138	0.0181751	0.0172986	0.0216362	0.0194457	0.0164131	0.022589	0.0208837	0.024189	0.0210149	0.0299933	0.0300066	0.0306593	0.0249094	0.0222474	0.0150863	0.0177486	0.0175582
Arabinose operon protein AraL	0	0	0	0	0	0	0	0	0	0.000422288	0	0	0	0	0	0	0	0	0	0	0	0	0	0	0.000618877	0	0	0	0	0	0	0.000307524	0	0	0	0
Arabinose operon regulatory protein	0	0	0.000712235	0.000780548	0.000247976	0	0	0.0007699	0.00106188	0.00105572	0	0.000756513	0.000243828	0	0	0	0.000944333	0.000216735	0.000437017	0.00103858	0	0.000446107	0	0	0	0	0.00119452	0	0.000256353	0	0	0	0	0	0	0
Arabinose-proton symporter	0.00208566	0.00163879	0	0.00910639	0.00520749	0.0052966	0.0123893	0.0138582	0.00371658	0.00253373	0.0133544	0.0136172	0.00633953	0.00668769	0.00707003	0.00305407	0.0119053	0.00845265	0.00699227	0.00986649	0.000665331	0.00446107	0.00240565	0.00585437	0.00464158	0.00247012	0.00238903	0.00310448	0.00205082	0.00200044	0.000314993	0.00615048	0.00173808	0.00107759	0.00729393	0.00297596
Arabinose-regulated TonB-dependent outer membrane receptor	0	0	0	0	0	0	0	0	0	0	0	0	0	0	0	0	0.000134905	0.000108367	0	0	0	0	0	0	0	0	0	0	0	0.000166703	0	0	0	0	0	0
archaeal ATPase, fused to C-terminal DUF234 domain	0.000434512	4.81998e-05	0.000534177	0.000130091	0.000371963	0.000139384	0.00154866	0.00038495	0.000796411	0.00179472	0	0.00151303	0.000243828	0	0.0004311	0.00040721	0.000286672	0.00119204	0.000655526	0.00103858	0.000110888	0.000111527	0.000400942	0.000104542	0.000618877	0.000785947	0.000447944	0.000238806	0.00102541	0.00116692	0	0.000307524	0	0	0.000486262	0.000446394
Archaeal DNA polymerase I (EC 2.7.7.7)	0.000521414	0.0010122	0	0	0	0.000278769	0	0	0	0.000844576	0.00292127	0.00302605	0	0.000334384	0	0	0	0	0	0	0.000110888	0.000111527	0	0	0	0	0	0	0	0	0	0	0	0	0	0
Archaeal DNA polymerase II large subunit (EC 2.7.7.7)	0.000550382	0.000722997	0	0.000130091	0	0	0	0	0	0.00126686	0.00292127	0.00453908	0.000365742	0	0	0	0	0	0	0	0	0.000223053	0	0	0	0	0	0	0	0	0	0	0	0	0	0
Archaeal DNA polymerase II small subunit (EC 2.7.7.7)	0.000173805	4.81998e-05	0	0	0	0.000139384	0	0	0	0.00052786	0.000834648	0.000378256	0	0	8.62199e-05	0	0	0	0	0	0	0	0	0	0	0	0	0	0	0	0	0	0	0	0	0
Archaeal flavoprotein COG1036	0	0.000385599	0	0	0.000123988	0.000139384	0	0	0.00026547	0.00052786	0.00250394	0.00226954	0.000243828	0	0	0	3.37262e-05	0.000108367	0	0	0.000110888	0.000111527	0.000100236	5.22711e-05	0.000773596	0.000673669	0.0010452	0.000119403	0.000256353	0	0	0.000153762	0	0.000359197	0	0.000148798
Archaeal S-adenosylmethionine synthetase (EC 2.5.1.6)	2.89675e-05	0	0	0.000130091	0.000371963	0	0	0.00038495	0.00371658	0.00116129	0.00459056	0.00189128	0.000243828	0.000668769	0	0.000305407	0.000539619	0.000325102	0	0.000519289	0	0.00033458	0.000300707	5.22711e-05	0.000464158	0.000224556	0.000298629	0.000358209	0	0	0	0	0.000347616	0.000179599	0.000243131	0.000148798
Archaeal seryl-tRNA synthetase-related sequence	0.0012456	0.00154239	0	0.000260183	0.000371963	0.00139384	0.000774329	0.00192475	0.000398205	0.00052786	0.000417324	0.00151303	0.00243828	0.00300946	0.000517319	0.00040721	0.000860017	0.00292592	0.00240359	0.00129822	0.00565531	0.00301122	0.00210495	0.00240447	0.00216607	0.00404201	0.00343424	0.00179104	0.0026917	0.00150033	0.00047249	0.00276771	0.00139047	0.00341237	0.00218818	0.00371995
Archaeal succinyl-CoA ligase [ADP-forming] alpha chain (EC 6.2.1.5)	5.79349e-05	0	0	0	0.000123988	0.000139384	0	0	0	0	0	0	0	0	0	0	0	0.000108367	0	0	0	0	0	0	0	0.000112278	0.000895887	0.000119403	0	0	0	0.000307524	0	0.000179599	0	0
Archaeal succinyl-CoA ligase [ADP-forming] beta chain (EC 6.2.1.5)	0	0	0	0.000130091	0.000247976	0.000557537	0	0	0	0.000211144	0	0	0.000731484	0	0.00025866	0.000101802	0.000168631	0.000108367	0.000437017	0.000259644	0	0.000111527	0.000100236	0.000365898	0.000154719	0.000336835	0.000149315	0.000955224	0.000128176	0.000333407	0.000367492	0.000307524	0.000173808	0.000538796	0.000121565	0.000297596
Archaeal transcription factor E	2.89675e-05	0	0	0	0	0	0	0	0	0.000211144	0	0.00113477	0	0	0	0	0	0	0	0	0	0	0	0	0	0	0	0	0	0	0	0	0	0	0	0
archaeosine tRNA-ribosyltransferase (EC 2.4.2.-) PUA domain	2.89675e-05	0.000433798	0	0	0	0	0	0	0	0.000211144	0.000417324	0.000756513	0	0	0	0	0	0	0	0	0	0	0	0	0	0	0.000298629	0	0	0	0	0	0	0	0	0
archaeosine tRNA-ribosyltransferase (EC 2.4.2.-) type 1	0.000579349	0.00173519	0	0	0	0	0	0	0.00026547	0.000633432	0	0.00226954	0.000487656	0	0	0	0	0	0	0	0	0	0	0	0	0	0.000597258	0	0.000256353	0	0.000734984	0	0.000695233	0	0	0
archaeosine tRNA-ribosyltransferase (EC 2.4.2.-) type 2	0	0	0	0	0	0	0	0	0	0.00147801	0.00250394	0.00378256	0	0	0	0	0	0	0	0	0	0	0	0	0	0	0	0	0	0	0	0	0	0	0	0
archaeosine tRNA-ribosyltransferase (EC 2.4.2.-) type 5	0.000926959	0.0013496	0.00231477	0.000650456	0.00210779	0.00167261	0.00154866	0.0023097	0.000398205	0.000633432	0.00125197	0.000756513	0.00109723	0.000668769	0.00112086	0.000610814	0.00128159	0.000108367	0.00131105	0.00103858	0.000221777	0.00122679	0.00210495	0.000418169	0.00154719	0.000561391	0	0.00143284	0.00205082	0.00166703	0.00104998	0.00107633	0.000869041	0.00161639	0.000850958	0.000892788
Archease	0.0037368	0.00231359	0.00427341	0.000390274	0.00185982	0.00125446	0.00116149	0	0	0.00285044	0.00625986	0.00567384	0.00585187	0.00802523	0	0.00122163	0.00121414	0.00130041	0	0	0	0.00535328	0	0.00407715	0	0	0	0	0	0	0	0.00369029	0.00521424	0	0.00401166	0.00178558
AreB (Aryl-alcohol dehydrogenase) (EC 1.1.1.90)	0.00110076	9.63997e-05	0.000356118	0.000260183	0.000495951	0.000557537	0	0	0.000530941	0.000844576	0.000834648	0.000756513	0.000731484	0	0.00034488	0.000610814	0.000573345	0.000433469	0.000874034	0.00103858	0.000443554	0.000446107	0.000400942	0.000209085	0.000928315	0.000449113	0.000895887	0.000716418	0.000769058	0.00100022	0.000314993	0.000615048	0.000695233	0.00143679	0.000486262	0.000892788
Arginase (EC 3.5.3.1)	0.0096172	0.00968817	0.015135	0.0145702	0.0147545	0.0146353	0.0232299	0.0277164	0.011548	0.0116129	0.0133544	0.0151303	0.0129229	0.0117035	0.015692	0.015474	0.0119053	0.00975305	0.0111439	0.0129822	0.00155244	0.00970283	0.00831955	0.00914745	0.00820012	0.00898225	0.010452	0.0101493	0.00743423	0.00766835	0.00230995	0.0118397	0.0137308	0.0129311	0.00960367	0.0108623
Arginine ABC transporter, ATP-binding protein ArtP	0	0	0.000356118	0.000130091	0.000123988	0	0	0	0	0	0	0	0.000121914	0	0	0	1.68631e-05	0	0	0.000259644	0	0.000111527	0.000300707	5.22711e-05	0.000154719	0	0	0	0	0	0	0	0.000173808	0	0.000121565	0
Arginine ABC transporter, periplasmic arginine-binding protein ArtI	0	0	0	0	0	0	0	0	0	0	0	0	0	0	0	0	0	0	0	0	0	0	0	0	0	0.000224556	0.000597258	0	0.000128176	0	0.000419991	0	0.000173808	0	0	0
Arginine ABC transporter, periplasmic arginine-binding protein ArtJ	0	0	0	0	0	0	0	0	0.000132735	0.000105572	0	0	0	0	0	0	0	0	0	0	0	0	0	0	0.000464158	0	0.000149315	0.000119403	0	0	0	0	0.000521424	0	0	0
Arginine ABC transporter, permease protein ArtM	0	0	0	0	0	0	0	0	0	0	0	0	0	0	0	0	1.68631e-05	0	0	0	0	0	0	0	0	0	0	0	0.000128176	0	0.0047774	0	0	0	0	0
Arginine ABC transporter, permease protein ArtQ	0	0	0.000356118	0	0.000123988	0	0	0	0	0.000105572	0	0	0	0	0	0	0.00123101	0.000108367	0.000655526	0	0	0	0	0	0	0	0.000149315	0	0.000128176	0.000166703	0	0	0	0	0.000243131	0.000148798
Arginine decarboxylase (EC 4.1.1.19)	0.0245065	0.0215453	0.0400632	0.0764937	0.0464954	0.0489239	0.0116149	0.0277164	0.0354403	0.0981819	0.0325513	0.0453908	0.034014	0.0310978	0.0232794	0.0308461	0.0550411	0.0373867	0.037365	0.0311573	0.0665331	0.0381421	0.0291685	0.0642935	0.0478082	0.0474937	0.0456903	0.0297313	0.0342231	0.0405089	0.0289794	0.0369029	0.0370211	0.0344829	0.0433989	0.0392827
Arginine decarboxylase (EC 4.1.1.19) / Lysine decarboxylase (EC 4.1.1.18)	0.000521414	0	0.00516371	0.0119684	0.00421559	0.00557537	0	0	0.00199103	0.00707332	0.000417324	0	0.00060957	0	0.000948419	0.00132343	0.00043844	0.000216735	0.000218509	0.00129822	0	0	0.00090212	0.000104542	0	0.000336835	0	0.000477612	0	0	0	0.000461286	0.000173808	0.000359197	0.000243131	0.00133918
Arginine decarboxylase, catabolic (EC 4.1.1.19)	0.0155555	0	0	0	0.00148785	0	0	0	0	0.00126686	0	0	0.00329168	0	0	0.000610814	0.00698132	0.00292592	0.00131105	0.00155787	0	0.00033458	0.00240565	0.0058021	0.00417742	0.00134734	0.00223972	0.00250746	0	0.00050011	0.00157497	0.00138386	0.00104285	0.00107759	0.00145879	0.000892788
Arginine deiminase (EC 3.5.3.6)	0.0335443	0.0428015	0.0405974	0.0460523	0.0309969	0.0298282	0.0456854	0.038495	0.0268125	0.0274487	0.0233701	0.0219389	0.0395002	0.0300946	0.0429375	0.0443859	0.012074	0.0270918	0.024473	0.0218101	0.00931463	0.0397035	0.0503182	0.0263446	0.0207324	0.0112278	0.0167232	0.0207761	0.0097414	0.00833517	0.00178496	0.0150687	0.0225951	0.0176007	0.0162898	0.0333308
Arginine exporter protein ArgO	0	0	0	0	0	0	0	0	0	0	0	0	0	0	0	0	0	0	0	0	0	0	0.000100236	0	0	0	0	0	0.000256353	0	0	0	0	0	0	0
Arginine N-succinyltransferase (EC 2.3.1.109)	0.000463479	0.000385599	0.000356118	0	0.000247976	0.000696921	0.000387165	0	0.000663676	0.000739004	0.00292127	0.00264779	0.000243828	0.000334384	8.62199e-05	0.00040721	0.000725113	0.000216735	0.000655526	0.000259644	0	0.00111527	0.000801884	0.00094088	0.00154719	0.00123506	0.0010452	0.000597015	0.000769058	0.00116692	0.000157497	0.00076881	0.00139047	0.00125719	0.00121565	0.00163678
Arginine N-succinyltransferase, alpha subunit (EC 2.3.1.109)	0	0.000385599	0	0	0	0	0	0	0	0	0	0	0	0	0	0	0.00495775	0.00249245	0	0.000259644	0.0118651	0	0.000300707	0	0	0.000336835	0	0	0.000256353	0	0	0	0	0.000179599	0	0
Arginine N-succinyltransferase, beta subunit (EC 2.3.1.109)	0	0	0	0	0	0	0	0	0	0	0	0	0	0	0	0	0.000994922	0.00238408	0.000218509	0.000519289	0.0096473	0.000223053	0.000300707	0	0	0	0	0	0	0.000166703	0	0	0	0	0	0
Arginine pathway regulatory protein ArgR, repressor of arg regulon	0.0202483	0.0114234	0.0128202	0.00780548	0.0185982	0.0175624	0.00696896	0.0115485	0.0191139	0.0310382	0.0137717	0.0158868	0.0149954	0.0110347	0.0116397	0.0134379	0.0217534	0.0234073	0.0176992	0.0186944	0.0435792	0.00970283	0.0105247	0.0528461	0.00696237	0.00842086	0.0143342	0.0107463	0.00653699	0.00950209	0.022207	0.0138386	0	0.00915953	0.0164113	0.0138382
Arginine permease RocE	2.89675e-05	0	0	0.000260183	0.000123988	0	0	0	0.000663676	0.00105572	0	0	0	0	0.00025866	0	0.000134905	0.000108367	0.000218509	0.000778933	0	0.000223053	0.000200471	0	0	0.000112278	0.000149315	0	0	0	0.000577488	0	0	0	0.000243131	0
Arginine utilization protein RocB	8.69024e-05	0	0.00445147	0.0105374	0.010167	0.013799	0	0	0.000663676	0.00211144	0.000417324	0.000378256	0.000121914	0	0.00025866	0.000101802	0	0	0.000437017	0.000519289	0	0.000223053	0.000200471	0	0	0.000224556	0	0	0	0	0	0	0	0.000359197	0.000121565	0
Arginine utilization regulatory protein RocR	0.000260707	0.00159059	0.000712235	0.000910639	0.00173583	0.00097569	0	0.00038495	0.00106188	0.00432845	0	0.000756513	0.000487656	0	0.00017244	0.000305407	0.000590208	0.000216735	0.00131105	0.00103858	0.000110888	0.000780687	0.000701649	0.00047044	0.00139247	0.000336835	0.00119452	0.000835821	0.00140994	0.000666813	0.00157497	0.0012301	0.000869041	0.00125719	0.000607827	0.000446394
Arginine/agmatine antiporter	0	0.0011568	0	0.000780548	0.00148785	0.000836306	0	0	0.000398205	0	0	0	0.00182871	0.00100315	0.00206928	0.00305407	0.0203369	0.00325102	0.000655526	0.00389467	0	0	0.00240565	0.000156813	0	0.0010105	0	0	0.000769058	0.00100022	0	0.00230643	0.000521424	0	0.00182348	0
Arginine/ornithine ABC transporter, ATP-binding protein AotP	0	9.63997e-05	0.000356118	0	0.000247976	0.000278769	0.000387165	0	0.000530941	0.000211144	0	0.000378256	0.000121914	0	0.00017244	0.000203605	0.000337262	0.000650204	0.000218509	0.000778933	0.000997996	0.000111527	0.000300707	0.000313627	0	0.00145962	0.000895887	0.000597015	0.000512705	0.000833517	0.00047249	0	0.00104285	0.000538796	0.000121565	0.000595192
Arginine/ornithine ABC transporter, periplasmic arginine/ornithine binding protein	0	4.81998e-05	0	0	0.000247976	0.000139384	0	0	0	0	0	0	0	0.000334384	0	0	0.00102865	0.000108367	0	0	0.000110888	0	0	0	0.000309438	0.000336835	0.000447944	0	0	0.000333407	5.24989e-05	0	0.000347616	0.000359197	0.000121565	0.000148798
Arginine/ornithine ABC transporter, permease protein AotM	0	0	0	0	0	0	0	0	0	0	0	0	0	0	0	0	3.37262e-05	0	0	0	0.00177422	0	0	0	0.000309438	0.000336835	0.000298629	0.000119403	0.000256353	0	0	0	0.000173808	0	0.000121565	0
Arginine/ornithine ABC transporter, permease protein AotQ	0	0	0	0	0	0.000139384	0	0	0	0	0	0	0.000121914	0	0	0	0.000101179	0.000108367	0	0	0.000665331	0.000111527	0	0	0	0.000336835	0.000597258	0.000119403	0.000128176	0.000666813	0	0	0.000173808	0.000179599	0	0
Arginine/ornithine antiporter	0.00608317	0.00371139	0.0188742	0.0295307	0.00743927	0.00808429	0.00271015	0.0030796	0.00172556	0.00232258	0.0016693	0.00151303	0.00390125	0.00167192	0.0038799	0.0040721	0.00274868	0.0066104	0.00742929	0.00389467	0.00377021	0.00513023	0.00370872	0.0047044	0.0040227	0.00684897	0.0100041	0.0040597	0.00551158	0.00450099	0.00194246	0.00276771	0.0102547	0.00610635	0.00534888	0.0075887
Arginine/ornithine antiporter ArcD	0.0182495	0.0111342	0.0560885	0.0878116	0.0223178	0.0238347	0.00696896	0.0092388	0.00438026	0.00665103	0.00500789	0.00453908	0.0117037	0.00501577	0.0116397	0.0122163	0.00824605	0.0198312	0.0222879	0.011684	0.0113106	0.0147215	0.0108254	0.0141132	0.0116039	0.0202101	0.0286684	0.0118209	0.0165348	0.013503	0.00488239	0.00830314	0.0302426	0.0183191	0.0160466	0.0227661
Arginine-tRNA-protein transferase (EC 2.3.2.8)	8.69024e-05	0.0013496	0	0.000520365	0.000743927	0.000696921	0	0	0.00026547	0.000316716	0.000834648	0.000756513	0.00109723	0.000334384	0.000603539	0.00142523	0.00320399	0.00400959	0.00174807	0.00155787	0.0106453	0.000892214	0.0014033	0.000418169	0.000618877	0.00190873	0.00179177	0.000716418	0.00166629	0.00166703	0.00173246	0.00153762	0.00139047	0.000718395	0.000850958	0.00104159
Argininosuccinate lyase (EC 4.3.2.1)	0.0299524	0.0203403	0.0368582	0.0355149	0.0293851	0.0255073	0.0251657	0.0288712	0.0321219	0.0396951	0.0262914	0.029504	0.0293813	0.0247444	0.0352639	0.031966	0.0292575	0.0252496	0.0281876	0.0290802	0.0210688	0.0260973	0.0284669	0.03084	0.0329552	0.0316624	0.0307588	0.0277015	0.0302496	0.0311735	0.0281919	0.0324438	0.0319807	0.0307114	0.029662	0.0313964
Argininosuccinate synthase (EC 6.3.4.5)	0.0221311	0.0244373	0.0441586	0.0340839	0.0347166	0.026483	0.0286502	0.0296411	0.0436699	0.0383226	0.0250394	0.0230736	0.0279183	0.0287571	0.0352639	0.0394993	0.0317026	0.0288257	0.0292801	0.0303784	0.0127522	0.02922	0.0268631	0.0268674	0.0202682	0.033908	0.0356862	0.0294925	0.0316596	0.0285063	0.0374317	0.0296761	0.0326759	0.0373565	0.0275954	0.03095
Arginyl-tRNA synthetase (EC 6.1.1.19)	0.0431615	0.0393311	0.0430902	0.0404584	0.0411639	0.0458574	0.0456854	0.0431144	0.0452627	0.0537361	0.0413151	0.0480386	0.042548	0.0317665	0.0456103	0.0481525	0.0355305	0.03717	0.0417351	0.0402449	0.0207361	0.0421571	0.0465093	0.0281219	0.0492007	0.0406447	0.0421067	0.0429851	0.04217	0.0395087	0.0494014	0.0467436	0.0371949	0.0488508	0.0373206	0.0413658
Arginyl-tRNA synthetase (EC 6.1.1.19), chloroplast	0	0	0	0	0	0	0	0	0	0	0	0	0	0	0	0	0	0	0	0	0	0	0	0	0	0	0	0	0	0	0.000104998	0	0	0	0	0
Arginyl-tRNA synthetase (EC 6.1.1.19), mitochondrial	0	0	0.000178059	0.000260183	0.000495951	0.000278769	0	0	0	0.000105572	0	0	0	0	8.62199e-05	0	0	0	0.000218509	0.00155787	0.000110888	0	0.000100236	0	0	0	0	0.000238806	0.000128176	0	0.000104998	0	0	0.000359197	0.000243131	0.000297596
Arginyl-tRNA synthetase related protein 1	0	0	0	0.000260183	0	0	0	0	0	0.000316716	0	0	0	0	0	0	3.37262e-05	0.000108367	0	0	0	0	0	0	0	0	0	0	0	0	0	0	0	0	0	0
Arginyl-tRNA synthetase related protein 2	0	0	0	0	0.000123988	0	0	0	0	0	0	0	0.000121914	0.000668769	0	0.000101802	0	0	0	0	0	0.000111527	0.000200471	0	0	0	0	0	0	0	0	0	0	0	0	0
Arogenate dehydratase (EC 4.2.1.91)	0	0.000192799	0	0.000780548	0.000619939	0.000139384	0	0	0.00026547	0	0	0	0.000731484	0.000334384	0.00017244	0.000101802	0	0.000216735	0	0.000519289	0	0.000111527	0.000200471	0	0.000309438	0.000449113	0.0010452	0.000477612	0.000384529	0.000666813	0	0	0.00104285	0.000359197	0.000486262	0.000297596
Arogenate dehydrogenase (EC 1.3.1.43)	0.00330229	0.00221719	0.00854683	0.00416292	0.00371963	0.00418153	0.0108406	0.0061592	0.0116807	0.00675661	0.00500789	0.00226954	0.00682719	0.00468138	0.0162093	0.0168992	0.00256319	0.00650204	0.00393315	0.00363502	0.00199599	0.00892214	0.0090212	0	0.00495102	0	0.00358355	0.00549254	0.00230717	0	0	0.00492038	0	0.000718395	0.00607827	0.00595192
AroM protein	0	0	0	0	0	0	0	0	0	0	0.000417324	0	0	0	0	0	0	0	0	0.000259644	0	0	0	0	0	0.000112278	0	0.000119403	0	0.000166703	0.000104998	0.000307524	0	0	0	0
Aromatase WhiE VI	5.79349e-05	0	0.000356118	0.000130091	0.000123988	0.000139384	0	0.00038495	0.00292017	0.00179472	0	0	0.000487656	0	0	0.000203605	0.00192239	0.00346775	0.00109254	0.000519289	0.000110888	0	0.000300707	0.000104542	0.000154719	0	0	0	0	0	0	0.000153762	0	0	0.000364696	0.000446394
Aromatic amino acid aminotransferase gamma (EC 2.6.1.57)	8.69024e-05	0	0.00160253	0.00507356	0	0	0	0	0.000132735	0	0	0	0	0	0	0	0	0	0	0	0	0	0	0	0	0	0	0	0.000128176	0	0	0	0	0	0.000121565	0
Aromatic amino acid transport protein AroP	0.00735774	0.000626598	0.00124641	0.000780548	0.00161184	0.001812	0.000774329	0	0.000530941	0.00285044	0	0	0.00109723	0	0.00137952	0.000916222	0.0042495	0.00780244	0.00393315	0.00337538	0.0154135	0.00111527	0.00100236	0.000522711	0.00123775	0.000785947	0.00149315	0.000955224	0.000640882	0.00116692	0	0.00107633	0.000869041	0.000718395	0.00133722	0.00133918
Aromatic hydrocarbon utilization transcriptional regulator CatR (LysR family)	0.00173805	0.00154239	0.00320506	0.00195137	0.00359565	0.00306645	0.00232299	0.0007699	0.00199103	0.00158358	0	0.00226954	0.00268211	0.00133754	0.00198306	0.00264686	0.00537932	0.00704387	0.00393315	0.00337538	0.0156353	0.00390344	0.00240565	0.00784067	0.00278495	0.00269468	0.00223972	0.00298507	0.00205082	0.00333407	0.000839982	0.00276771	0.00295474	0.00233478	0.00255287	0.00371995
Aromatic ring-opening dioxygenase	0.000869024	0	0.000356118	0.000520365	0.00161184	0.00153323	0.00232299	0.00269465	0	0.000211144	0.000417324	0.00264779	0.00109723	0.00300946	0.00155196	0.00203605	0	0.000325102	0.000218509	0.000259644	0.000110888	0.00156137	0.00180424	0.00114996	0.000309438	0	0.000149315	0.000716418	0.000512705	0	0	0.000922572	0.000173808	0	0.000121565	0.00148798
Aromatic-amino-acid aminotransferase (EC 2.6.1.57)	0.00199875	0.00303659	0	0.00195137	0.00446356	0.00334522	0.00464598	0.0092388	0	0.00221701	0.00625986	0	0.00987504	0.00802523	0.0292285	0.024738	0.0814993	0.0422632	0.00655526	0.0093472	0.118762	0.00769534	0.00511201	0.0023522	0.00417742	0.0087577	0.00806299	0.00286567	0.00538341	0.0050011	0.000629986	0.003229	0.00521424	0.00431037	0.00583514	0.00401755
Aromatic-L-amino-acid decarboxylase (EC 4.1.1.28)	0.0220732	0.0282451	0.0195865	0.0137897	0.0364524	0.0367975	0.0255529	0.0284863	0.0313255	0.0179472	0.0517482	0.0272345	0.0387687	0.034776	0.0282801	0.0285047	0.00681269	0.0164718	0.0345244	0.0368695	0.00532265	0.0298892	0.0286674	0.0428623	0.035276	0.0316624	0.0328492	0.032	0.035633	0.0260057	0.048194	0.03229	0.0590948	0.0466957	0.040846	0.0336284
Arrested fork binding	0.00153528	0.0013496	0.00106835	0.000780548	0.00347166	0.00306645	0.000774329	0.0007699	0.000530941	0.00052786	0.00709451	0.00529559	0.00292594	0.00133754	0.00034488	0.000610814	0.0010961	0.00238408	0.00349614	0.0023368	0.000110888	0.00211901	0.00270636	0.00146359	0.00371326	0.00325607	0.00238903	0.00274627	0.00115359	0.00166703	0.00209995	0.00553543	0.00121666	0.00143679	0.00267444	0.00282716
Arsenate reductase (EC 1.20.4.1)	0.052489	0.0524414	0.0487881	0.0418894	0.0376923	0.0367975	0.0433624	0.0523532	0.0339802	0.0409619	0.0467403	0.0461473	0.0499848	0.0535015	0.0462139	0.0509012	0.0521744	0.0630697	0.050694	0.0540061	0.0796179	0.0388113	0.0475117	0.040876	0.0405364	0.0413184	0.0376273	0.0410746	0.0389656	0.0373415	0.0197396	0.0501264	0.0323283	0.0369973	0.046438	0.0371995
Arsenic efflux pump protein	0	0	0.0222574	0.0335636	0.0060754	0.0103144	0	0	0.000929146	0.00506746	0	0	0	0	0.00017244	0.000101802	3.37262e-05	0	0.000874034	0.00155787	0	0.000111527	0.000400942	0	0.000618877	0.000224556	0.000149315	0	0.000256353	0	5.24989e-05	0.000153762	0.000173808	0.000359197	0.000486262	0.000148798
Arsenic resistance protein ArsH	0	0	0	0.000130091	0.000247976	0	0	0	0	0	0	0.000378256	0	0	0.00025866	0	0.00473853	0.00314265	0.000655526	0.00129822	0.0120868	0.000557634	0.00090212	0	0.000618877	0.000449113	0.0010452	0.000238806	0.00115359	0.000666813	0.000157497	0.000153762	0.000869041	0.000897993	0.000121565	0.000892788
Arsenical pump-driving ATPase (EC 3.6.3.16)	0.0192054	0.0168217	0.0480759	0.0643952	0.0158704	0.0207683	0.0224556	0.0215572	0.0347766	0.0251261	0.0242048	0.0208041	0.0164584	0.0264164	0.0218136	0.0221929	0.00649229	0.0110535	0.0201028	0.019733	0.00953641	0.0185134	0.0260612	0.0100361	0.0120681	0.00684897	0.0061219	0.015403	0.00858782	0.00583462	0.0111298	0.0139923	0.00747375	0.00754314	0.0158035	0.0217245
Arsenical resistance operon repressor	0.00451892	0.00409699	0.0110397	0.00572402	0.00669534	0.00696921	0.00271015	0.00500435	0.00690223	0.00707332	0.00292127	0.000756513	0.00475465	0.00267508	0.00534563	0.00559913	0.00087688	0.00379285	0.0026221	0.00337538	0.000776219	0.00379191	0.00521225	0.00350217	0.0032491	0.00269468	0.00328492	0.00262687	0.00281988	0.00116692	0.00047249	0.00369029	0.00278093	0.00323278	0.00364696	0.00327356
Arsenical resistance operon trans-acting repressor ArsD	0.000434512	0	0.00373924	0.00494347	0.000371963	0	0	0	0.000398205	0.00137244	0.000417324	0.000756513	0.000243828	0.00133754	0	0	0.000455303	0.000216735	0	0	0.00110888	0.00033458	0	0	0	0.000112278	0.000149315	0	0.000512705	0.000166703	0	0	0.000173808	0.000359197	0.000121565	0.000446394
Arsenical-resistance protein ACR3	0.00338919	0.00467538	0.00516371	0.00208146	0.00669534	0.00585414	0.00542031	0.007699	0.00769864	0.0184751	0.015441	0.0151303	0.00487656	0.0063533	0.00250038	0.00213785	0.0164752	0.0206981	0.00874034	0.011684	0.0237301	0.00568786	0.00551296	0.00564528	0.00464158	0.00348062	0.00418081	0.00322388	0.00666517	0.00333407	0.00341243	0.00522791	0.00260712	0.00305318	0.00510575	0.00669591
Arylsulfatase (EC 3.1.6.1)	0.445751	0.44286	0.193016	0.153508	0.419079	0.422056	0.396457	0.338756	0.20335	0.17905	0.52082	0.482655	0.500335	0.428012	0.275904	0.31966	0.16917	0.214134	0.514806	0.560832	0.26081	0.511685	0.576555	0.50243	0.62816	0.376806	0.361939	0.564537	0.563976	0.552788	0.608567	0.492038	0.468587	0.471985	0.543155	0.544006
Arylsulfatase B precursor (EC 3.1.6.12)	0	0	0.000356118	0	0	0	0	0	0	0	0	0	0	0	0	0	0	0	0	0	0	0	0	0	0	0	0	0.000238806	0	0	0	0	0.000347616	0	0	0
AscBF operon repressor	5.79349e-05	4.81998e-05	0	0.000260183	0	0	0	0	0.000796411	0.000739004	0	0	0.000243828	0	0	0	5.05893e-05	0	0	0	0.000332665	0.000111527	0	0	0.000309438	0	0	0	0.000512705	0.000166703	0	0	0.000173808	0.000538796	0	0.000148798
Ascorbate-specific PTS system, EIIA component (EC 2.7.1.-)	0	0	0.00427341	0.0059842	0	0	0	0	0.000398205	0.000316716	0.000417324	0	0	0	0	0	0	0	0	0	0	0	0.000100236	0	0	0	0	0	0	0	0	0	0	0	0	0
Ascorbate-specific PTS system, EIIB component (EC 2.7.1.69)	0	0	0	0	0	0	0	0	0	0	0	0	0	0	0	0	0	0	0	0	0	0	0	0	0	0	0	0	0	0.000166703	0	0	0	0	0	0
Asparagine synthetase [glutamine-hydrolyzing] (EC 6.3.5.4)	0.265661	0.26881	0.261747	0.259142	0.28232	0.291034	0.310119	0.34299	0.267196	0.238804	0.26041	0.274614	0.271015	0.316996	0.223223	0.219282	0.200131	0.168403	0.236645	0.295216	0.0156353	0.244578	0.236957	0.229104	0.261785	0.316624	0.334614	0.28406	0.316083	0.304067	0.221755	0.30122	0.350919	0.342135	0.273158	0.224983
Asparagine synthetase [glutamine-hydrolyzing] (EC 6.3.5.4) AsnB	0.00141941	0.00236179	0.00623206	0.00988694	0.00781123	0.0114295	0.000387165	0.00038495	0.0022565	0.00200587	0	0	0.00195062	0	0.00146574	0.00111983	0.000455303	0.00130041	0.00152956	0.000778933	0.000110888	0.0016729	0.00210495	0.000836338	0.000618877	0.000673669	0.000895887	0.00119403	0.00102541	0.00133363	0.00230995	0.000615048	0.00139047	0.00107759	0.00145879	0.00267836
Asparagine synthetase [glutamine-hydrolyzing] (EC 6.3.5.4) AsnH	0.0264183	0.0254495	0.033119	0.0174322	0.030253	0.0292707	0.0441368	0.0646716	0.0185829	0.0162581	0.0350552	0.0385821	0.0314538	0.034776	0.0155196	0.0150668	0.00994922	0.00606857	0.0279691	0.0389467	0.00199599	0.0305583	0.0226532	0.0172495	0.0290872	0.0386237	0.0379259	0.0346269	0.0402474	0.0400088	0.0258294	0.0448985	0.0549234	0.0413077	0.0347677	0.0270812
Asparagine synthetase [glutamine-hydrolyzing] (EC 6.3.5.4) YisO	0	0	0.00427341	0.00832584	0.000867915	0.00236953	0	0	0.00106188	0.00147801	0	0	0.000243828	0	0	0.000101802	0	0	0.000437017	0.000778933	0	0	0.000200471	0	0.000154719	0	0.000298629	0	0.000128176	0	0	0.000153762	0.000347616	0	0.000121565	0
Asparagine--tRNA ligase related protein	0	0	0	0	0	0.000139384	0	0	0	0	0	0	0.000121914	0	0.00017244	0	0.0010961	0.000758571	0	0	0	0	0	0	0	0	0	0.000119403	0	0	0	0	0	0	0.000121565	0.000148798
Asparaginyl-tRNA synthetase (EC 6.1.1.22)	0.0395116	0.0282451	0.0217232	0.0405885	0.0369484	0.0348461	0.0193582	0.0477338	0.0249542	0.0434957	0.0567561	0.0469038	0.0346236	0.0334384	0.0291423	0.0213785	0.0951078	0.030993	0.0367094	0.046736	0.00110888	0.0316736	0.0431013	0.0478804	0.0383704	0.0366027	0.042704	0.0475224	0.048707	0.0523448	0.094708	0.0436684	0.0305902	0.0287358	0.0454655	0.0330332
Asparaginyl-tRNA synthetase (EC 6.1.1.22), chloroplast	0	0	0	0	0	0	0	0	0	0	0	0	0	0	0	0	0	0	0	0	0	0	0	0	0	0	0	0	0.000128176	0.000166703	0	0	0	0	0.000243131	0
Asparaginyl-tRNA synthetase (EC 6.1.1.22), mitochondrial	0	0	0	0	0	0	0	0	0	0	0	0	0	0	0	0	0	0	0	0	0	0.000111527	0	0	0	0.000112278	0	0.000119403	0.000128176	0.000166703	0	0.000153762	0	0	0.000243131	0
Aspartate 1-decarboxylase (EC 4.1.1.11)	0.00727083	0.00240999	0.00819071	0.00728511	0.00285172	0.00459968	0.00851762	0.0053893	0.00796411	0.00992377	0.00500789	0.00680861	0.00390125	0.00200631	0.00819089	0.0084496	0.00858331	0.00834428	0.00305912	0.00207716	0.00687509	0.0033458	0.00380895	0.00402488	0.00464158	0.00381746	0.00298629	0.00286567	0.004358	0.00416758	0.00729734	0.0012301	0.0041714	0.00466957	0.00364696	0.00401755
Aspartate aminotransferase (EC 2.6.1.1)	0.300914	0.348388	0.6054	0.558872	0.408168	0.394736	0.391811	0.392649	0.400329	0.392305	0.495781	0.565871	0.402804	0.458775	0.385231	0.416168	0.437631	0.612925	0.495577	0.398814	1.17852	0.471981	0.440235	0.336417	0.444973	0.395668	0.411511	0.421731	0.387093	0.406089	0.304283	0.422538	0.401844	0.436066	0.384633	0.392827
Aspartate aminotransferase family	0	0	0	0	0	0	0	0	0	0.00052786	0	0	0	0	0	0	0	0	0	0.000259644	0	0	0	0	0	0	0	0	0	0	0	0	0	0	0	0
Aspartate ammonia-lyase (EC 4.3.1.1)	0.00645974	0.00226539	0.00747847	0.0160012	0.00681933	0.00376338	0.00309732	0.0015398	0.00345111	0.0104516	0.00918113	0.00907815	0.00487656	0.00267508	0.00767357	0.00987483	0.00510951	0.0123539	0.00655526	0.00960685	0.0128631	0.00591092	0.00320754	0.00527938	0.00820012	0.00684897	0.00776436	0.00644776	0.00948505	0.00966879	0.00850482	0.00738057	0.0104285	0.00808194	0.00692923	0.00863028
Aspartate carbamoyltransferase (EC 2.1.3.2)	0.0942022	0.10122	0.0833316	0.0839089	0.0803441	0.0748494	0.0650437	0.0808395	0.0772519	0.0804459	0.0938979	0.105534	0.0859494	0.0802523	0.0726834	0.0586382	0.0990538	0.0773742	0.0825962	0.094251	0.0662004	0.0782918	0.0670576	0.0657048	0.0775143	0.0703984	0.0828696	0.0691343	0.0699843	0.0690152	0.135132	0.0724219	0.0808208	0.0808194	0.0784097	0.0696375
Aspartate carbamoyltransferase regulatory chain (PyrI)	8.69024e-05	0	0.000178059	0	0.000123988	0	0	0	0.000132735	0.000633432	0.0016693	0.000378256	0	0	0	0	0	0.000108367	0	0	0	0	0	0	0	0.000336835	0	0	0	0.000333407	0.000367492	0	0	0	0	0
Aspartate racemase (EC 5.1.1.13)	0.00205669	0.000626598	0.00160253	0.00130091	0.00148785	0.00125446	0	0.0015398	0.000929146	0.00168915	0.00250394	0.00302605	0.00231637	0.00334384	0.000603539	0.000509012	0.00207416	0.00704387	0.00131105	0.00311573	0.0261697	0.00401496	0.00260612	0.00146359	0.00216607	0.00269468	0.00238903	0.00286567	0.00192265	0.00350077	0.00146997	0.00107633	0.0020857	0.00179599	0.00255287	0.00193437
Aspartate/ornithine carbamoyltransferase family protein protein YgeW	0.00202772	0	0	0	0	0.000139384	0	0	0	0	0	0.000378256	0.000121914	0	0	0.000101802	0	0	0.000218509	0	0	0	0	0	0.000154719	0	0	0	0	0	0.000104998	0	0.000173808	0	0	0
Aspartate--ammonia ligase (EC 6.3.1.1)	0.000724187	0.00144599	0	0.000130091	0.000619939	0.000836306	0	0	0.00199103	0.00929033	0.00125197	0.00226954	0.000121914	0.00200631	0.00017244	0.000203605	0.000134905	0	0.00196658	0.00207716	0.000110888	0.000446107	0.000100236	0	0.000773596	0.000112278	0.000447944	0.000119403	0.000128176	0.000166703	0	0.00107633	0.000347616	0.000359197	0.000850958	0
Aspartate-semialdehyde dehydrogenase (EC 1.2.1.11)	0.0981997	0.0749025	0.09081	0.0979587	0.0848077	0.084885	0.0975655	0.0866137	0.0943747	0.109267	0.0788742	0.0851077	0.0925328	0.078246	0.0946695	0.0833762	0.0616683	0.0838763	0.102918	0.0841248	0.0485692	0.0806338	0.0808901	0.125137	0.0928315	0.0848823	0.0922764	0.0970746	0.0753677	0.0900198	0.0845757	0.0788799	0.102199	0.102371	0.09008	0.0834757
Aspartokinase (EC 2.7.2.4)	0.131136	0.116981	0.0886733	0.122936	0.136511	0.133809	0.145187	0.144356	0.138974	0.16976	0.136465	0.161137	0.115575	0.125394	0.149505	0.135601	0.19922	0.106308	0.123239	0.114503	0.0489018	0.129148	0.132311	0.12451	0.105364	0.144502	0.126768	0.12609	0.151504	0.152033	0.121115	0.112554	0.130356	0.144936	0.144055	0.115616
Aspartokinase (EC 2.7.2.4) associated with ectoine biosynthesis	0	0	0	0.000130091	0	0	0	0	0	0.000105572	0	0	0	0	8.62199e-05	0	0	0	0	0	0	0	0	0	0	0.000112278	0	0	0	0.000166703	0	0	0	0	0	0.000148798
Aspartyl-tRNA synthetase (EC 6.1.1.12)	0.101386	0.0945681	0.0872488	0.0900232	0.114565	0.101472	0.0898222	0.100087	0.135921	0.113807	0.0667718	0.0733817	0.0931423	0.0749021	0.094497	0.0853104	0.0889022	0.0739065	0.0795371	0.0784126	0.0574402	0.0994818	0.0934195	0.0882337	0.0875711	0.0985802	0.0866025	0.103403	0.0958759	0.104356	0.101323	0.102405	0.0907279	0.119972	0.0994406	0.105349
Aspartyl-tRNA synthetase (EC 6.1.1.12), chloroplast	0	0	0	0	0	0	0	0	0	0	0	0	0	0	8.62199e-05	0.000101802	0	0	0	0	0	0	0	0	0	0	0	0.000119403	0	0	0	0	0	0	0	0
Aspartyl-tRNA synthetase (EC 6.1.1.12), mitochondrial	0	0	0	0	0.000619939	0	0	0	0	0	0	0.000378256	0	0	0.00017244	0	0	0	0	0	0	0	0.000100236	0	0	0.000112278	0	0.000238806	0	0.000166703	0	0	0	0.000179599	0.000243131	0
Aspartyl-tRNA(Asn) amidotransferase subunit A (EC 6.3.5.6)	0.0748519	0.0845425	0.0886733	0.0949666	0.106134	0.0984053	0.0743356	0.0639017	0.0868088	0.102827	0.0742837	0.0786773	0.0826577	0.0642018	0.0757011	0.0775734	0.0488018	0.0574346	0.0887145	0.100223	0.0370367	0.104389	0.0922167	0.105379	0.105828	0.108236	0.103624	0.115104	0.102285	0.0926871	0.091348	0.104558	0.102894	0.103808	0.107464	0.0931476
Aspartyl-tRNA(Asn) amidotransferase subunit B (EC 6.3.5.6)	0.0807613	0.0924473	0.0947273	0.0772742	0.0748886	0.0677408	0.0573004	0.0523532	0.0764554	0.0912142	0.0609293	0.086999	0.0646144	0.063533	0.0570776	0.0570094	0.0580765	0.0500657	0.0742929	0.0685461	0.0390327	0.0756151	0.0755776	0.0768386	0.0795257	0.0776965	0.0824216	0.08	0.0833146	0.0760167	0.100693	0.0857992	0.0743899	0.0768682	0.0761	0.0842197
Aspartyl-tRNA(Asn) amidotransferase subunit C (EC 6.3.5.6)	0.0110656	0.0145563	0.018162	0.0163915	0.0163664	0.014496	0.0131636	0.0107786	0.0140699	0.0114018	0.0108504	0.0181563	0.0134105	0.0133754	0.0153471	0.0171028	0.0106237	0.0125706	0.0109254	0.0093472	0.00798397	0.0100374	0.0152358	0.00919972	0.0114492	0.0134734	0.0146328	0.0114627	0.0133303	0.0133363	0.0109198	0.00953324	0.0132094	0.0176007	0.0119134	0.0130942
Aspartyl-tRNA(Asn) synthetase (EC 6.1.1.23)	0.0379474	0.0323903	0.0265308	0.0196438	0.0323608	0.0267618	0.0286502	0.0350304	0.0513685	0.0339942	0.0221182	0.0264779	0.0313319	0.0297602	0.032936	0.032475	0.0306402	0.0241659	0.0275321	0.0249259	0.0273895	0.0315621	0.0311733	0.0340808	0.0284683	0.0334589	0.028967	0.0312836	0.0279424	0.0268392	0.0258819	0.0321362	0.030764	0.0359197	0.0302698	0.0343723
Asp-X dipeptidase	0.00674942	0.00843497	0.00587594	0.0059842	0.0040916	0.0044603	0.0108406	0.0119334	0.00557488	0.0086569	0.0125197	0.0086999	0.0134105	0.0137098	0.00991529	0.00692256	0.00917352	0.00379285	0.00699227	0.00778933	0.00742953	0.00881061	0.0105247	0.0058021	0.00866428	0.00561391	0.00433012	0.00740299	0.00679335	0.00816846	0.00698235	0.0076881	0.00312855	0.00826154	0.00765862	0.00848149
Assimilatory nitrate reductase large subunit (EC:1.7.99.4)	0.0136726	0.0145563	0.0176278	0.00767539	0.0190941	0.0154717	0.0116149	0.0092388	0.0461918	0.019003	0.0150237	0.0208041	0.021335	0.0203974	0.023538	0.0243308	0.0243166	0.0472481	0.0284061	0.019733	0.0480147	0.0226399	0.0217511	0.0177722	0.0272306	0.0297537	0.0273246	0.0263881	0.0351203	0.0318403	0.0268794	0.0206041	0.0248546	0.025503	0.0251641	0.0270812
ATP phosphoribosyltransferase (EC 2.4.2.17)	0.0107759	0.0109414	0.0142447	0.0111879	0.0159944	0.0104538	0.0143251	0.0184776	0.0148663	0.00971262	0.0104331	0.017778	0.0140201	0.0117035	0.0178475	0.0151686	0.0121751	0.0113786	0.00983288	0.0119436	0.00121977	0.0150561	0.00972285	0.00747477	0.0111398	0.0106664	0.00970545	0.0107463	0.0097414	0.0210046	0.0139122	0.0104558	0.00799518	0.0147271	0.0119134	0.0110111
ATP phosphoribosyltransferase catalytic subunit (EC 2.4.2.17)	0.00703909	0.00554298	0.00498565	0.00910639	0.00669534	0.00571476	0.00619464	0.00577425	0.00424752	0.0126686	0.0100158	0.0060521	0.00329168	0.00769084	0.00232794	0.00223965	0.0111971	0.00400959	0.0050257	0.00415431	0.0067642	0.00546481	0.00461084	0.00501803	0.00649821	0.00808403	0.0110493	0.00656716	0.00589611	0.00400088	0.00351742	0.00676553	0.00695233	0.00790234	0.00571358	0.00446394
ATP phosphoribosyltransferase regulatory subunit (EC 2.4.2.17)	0.00252017	0.00380779	0.00587594	0.00962676	0.00669534	0.00850244	0.00309732	0.0038495	0.00411479	0.0163637	0.0104331	0.00945641	0.00536422	0.00535015	0.00224172	0.00234146	0.00440127	0.00455142	0.00415166	0.00337538	0.0130848	0.00423802	0.00420989	0.00444305	0.00587933	0.00819631	0.0125424	0.00680597	0.00448617	0.00350077	0.00414741	0.00415157	0.00677852	0.00592676	0.00461949	0.00610072
ATP synthase A chain (EC 3.6.3.14)	0.0150631	0.0226539	0.0154911	0.015611	0.0174823	0.0223015	0.0197454	0.0246368	0.0144681	0.0156247	0.0217008	0.0208041	0.0153612	0.0210662	0.0178475	0.0191389	0.0246876	0.0235157	0.013766	0.0147997	0.018851	0.0150561	0.018744	0.0119701	0.017638	0.0180768	0.0170219	0.0191045	0.0176883	0.0216714	0.0187946	0.0132235	0.013557	0.0170619	0.0178701	0.013243
ATP synthase alpha chain (EC 3.6.3.14)	0.0512145	0.0592376	0.0427341	0.0480037	0.0452555	0.0379125	0.0445239	0.0434993	0.0484483	0.0512024	0.0396458	0.0510646	0.0435233	0.0448075	0.0488867	0.0444877	0.0625789	0.0358696	0.0447943	0.0501114	0.0316032	0.0413764	0.0449055	0.0593277	0.0386798	0.0426657	0.0383738	0.0448955	0.0485788	0.0480106	0.0633661	0.0421308	0.0467544	0.0499284	0.0474105	0.0476154
ATP synthase B chain (EC 3.6.3.14)	0.00654665	0.0176411	0.00587594	0.00338237	0.00619939	0.00766614	0.0127764	0.0138582	0.00769864	0.00665103	0.0112677	0.0117259	0.00536422	0.0113691	0.010605	0.008246	0.0144685	0.0102949	0.00458868	0.00493325	0.00942552	0.00780687	0.00701649	0.00601118	0.00773596	0.00538935	0.00746573	0.00776119	0.00602429	0.00750165	0.00887231	0.00615048	0.00556186	0.00502876	0.00741549	0.00654711
ATP synthase B&#39; chain (EC 3.6.3.14)	0.00153528	0.00265099	0.000712235	0.000390274	0.000991902	0.00167261	0.00116149	0.0007699	0.000663676	0	0.00250394	0.00453908	0.00195062	0.00267508	0.000862199	0	0.000944333	0	0.00109254	0.00129822	0.000110888	0.000780687	0.00120283	0.00256129	0.00371326	0.00213329	0.000746573	0.00143284	0.00179447	0.00150033	0.00257244	0.00138386	0.00364997	0.00125719	0.00206661	0.00163678
ATP synthase beta chain (EC 3.6.3.14)	0.0664803	0.0522486	0.0414877	0.0411088	0.0482313	0.0380519	0.0487828	0.0523532	0.0436699	0.0470851	0.0459056	0.0431212	0.0405974	0.04347	0.0412993	0.0413318	0.0755972	0.0376034	0.0410796	0.0376485	0.0393654	0.0448337	0.0414975	0.062464	0.0410006	0.0378377	0.0395684	0.0429851	0.0451181	0.0503444	0.0729209	0.0418232	0.0378902	0.0431037	0.0513006	0.0394315
ATP synthase C chain (EC 3.6.3.14)	0.0247961	0.00703718	0.0156692	0.0140499	0.0171103	0.0242529	0.0209069	0.0130883	0.0172556	0.0177361	0.0300473	0.0219389	0.015605	0.017388	0.0182786	0.0254506	0.0601	0.0190726	0.0166066	0.0228487	0.016855	0.0149446	0.0198466	0.0132769	0.0185663	0.0204346	0.0140356	0.0138507	0.0171756	0.0166703	0.0284544	0.0209116	0.0201617	0.0132903	0.0182348	0.0172606
ATP synthase delta chain (EC 3.6.3.14)	0.00793708	0.0119536	0.00445147	0.00468329	0.00471154	0.00627229	0.0127764	0.00808395	0.00915872	0.00897362	0.00918113	0.0117259	0.00621762	0.0167192	0.011381	0.0122163	0.00979745	0.0105116	0.00677376	0.00571218	0.00532265	0.00780687	0.00651531	0.00292718	0.00634349	0.00707353	0.00970545	0.0078806	0.00653699	0.00433429	0.00262494	0.00661176	0.00764756	0.00628595	0.00753706	0.00848149
ATP synthase epsilon chain (EC 3.6.3.14)	0.00947236	0.00732637	0.00801265	0.00806566	0.00644737	0.00892059	0.00542031	0.0103936	0.00570761	0.00770675	0.00918113	0.013239	0.00597379	0.00869399	0.00758735	0.00895861	0.0181784	0.0114869	0.00830332	0.00804898	0.00942552	0.00724924	0.00821932	0.00512257	0.00820012	0.00886998	0.00686847	0.00847761	0.0105105	0.010669	0.00818982	0.00630424	0.00903802	0.00933913	0.00875271	0.00520793
ATP synthase gamma chain (EC 3.6.3.14)	0.0312559	0.0370175	0.0261747	0.0260183	0.0267814	0.0328947	0.0356192	0.0396498	0.0253524	0.024176	0.0267087	0.0253432	0.0321853	0.0287571	0.0268144	0.0311515	0.0402016	0.0312098	0.0216323	0.0319363	0.0194055	0.0306699	0.0233549	0.0259265	0.0255287	0.0229047	0.0229944	0.0250746	0.0292242	0.0316736	0.0303443	0.0241406	0.0231165	0.0226294	0.0277169	0.0247005
ATP synthase protein I	0.00179598	0.0013496	0.003027	0.0015611	0.0019838	0.00195138	0.00116149	0.0015398	0.00238923	0.00242816	0.00500789	0.00302605	0.00158488	0.00300946	0.0034488	0.00152704	0.00529501	0.0059602	0.0026221	0.00181751	0.00842752	0.00111527	0.00270636	0.00355444	0.00371326	0.00213329	0.00149315	0.00131343	0.0026917	0.00250055	0.00104998	0.00184514	0.0020857	0.00143679	0.00182348	0.00119038
ATP/GTP-binding site motif A	0.0199296	0.014219	0.00178059	0.00169119	0.00347166	0.00376338	0.00193582	0.0038495	0.00530941	0.00306159	0.00375592	0.00529559	0.00633953	0.0107003	0.00448344	0.00671896	0.004064	0.00260081	0.00371465	0.00441396	0.000443554	0.00434954	0.00461084	0.0361716	0.00556989	0.00595074	0.00582327	0.00513433	0.00397347	0.00316736	0.0151197	0.00507414	0.00538805	0.00628595	0.00522732	0.00639831
ATP:Cob(I)alamin adenosyltransferase (EC 2.5.1.17)	0.000260707	0	0	0	0	0	0	0	0	0.000422288	0	0	0	0	0	0	0.000303536	0	0	0	0	0	0.000100236	0	0	0	0	0.000358209	0	0	0	0.000153762	0	0	0	0
ATPase component BioM of energizing module of biotin ECF transporter	0	0	0.00249282	0.00338237	0.000991902	0.000557537	0.000774329	0.0015398	0	0.00232258	0.0016693	0.00302605	0	0	0.00120708	0.000203605	0	0.00173388	0	0.000519289	0.000221777	0	0.000601413	0	0.000618877	0	0.000895887	0.000477612	0.00179447	0	0.000104998	0	0.0020857	0.000718395	0	0
ATPase component CbiO of energizing module of cobalt ECF transporter	0.00147734	0.00419339	0.00373924	0.00312219	0.00185982	0.00376338	0	0.00115485	0.0071677	0.0110851	0.00250394	0.00907815	0.00219445	0.00401261	0.00181062	0.00183244	0.00197298	0.00325102	0.00524421	0.00311573	0.00232866	0.00234206	0.00270636	0.00125451	0.00464158	0.00235784	0.00358355	0.00250746	0.00730605	0.0050011	0.00866231	0.00369029	0.0041714	0.00161639	0.00255287	0.00178558
ATPase component NikO of energizing module of nickel ECF transporter	0.00110076	0.0011568	0.00569788	0.0124888	0.00421559	0.00390276	0	0.0023097	0.00610582	0.020481	0.0116851	0.0128607	0.00243828	0.00601892	0.00155196	0.00183244	0.00394596	0.0069355	0.00437017	0.00519289	0	0.0028997	0.00320754	0.00344989	0.00216607	0.00449113	0.00418081	0.00262687	0.00820329	0.00733495	0.00955479	0.00492038	0.0041714	0.00431037	0.00437636	0.00386875
ATPase component of energizing module of predicted pantothenate ECF transporter	0	0	0.000178059	0	0.000247976	0	0	0	0.000796411	0.000211144	0	0	0	0	0	0	0	0	0	0	0	0	0	0	0	0	0	0	0	0	0	0	0	0.000179599	0	0
ATPase component of general energizing module of ECF transporters	0.00188289	0.00159059	0.0311603	0.0443611	0.00830718	0.00989628	0	0	0.0131408	0.0273431	0.00250394	0.00680861	0.00121914	0.00100315	0.00181062	0.00152704	8.43154e-05	0.000866938	0.00218509	0.00285609	0	0.00189595	0.00230542	0.00292718	0.00108303	0	0	0.000955224	0.00128176	0.00183374	0.00141747	0.000615048	0.00104285	0.000897993	0	0.000892788
ATPase component STY3232 of energizing module of queuosine-regulated ECF transporter	0	0.000289199	0.000890294	0.001431	0.000247976	0.000278769	0.000387165	0	0	0.00105572	0	0	0.000243828	0	0.00103464	0.00122163	0	0	0	0.000519289	0	0.000223053	0.000100236	0	0.000464158	0	0	0	0.000128176	0	0.000104998	0	0.000173808	0	0	0.000148798
ATPase component STY3233 of energizing module of queuosine-regulated ECF transporter	0	0.000289199	0.00124641	0.00572402	0.000371963	0.000418153	0.000774329	0	0	0.00105572	0.000834648	0	0.000487656	0	0.0017244	0.00244326	0	0	0	0.000519289	0	0.000111527	0.000400942	5.22711e-05	0.000464158	0	0.000298629	0	0.000384529	0	0.000367492	0	0.000173808	0	0	0.000148798
ATPase component YkoD of energizing module of thiamin-regulated ECF transporter for HydroxyMethylPyrimidine	0	0	0.00854683	0.0115781	0.000495951	0	0.000387165	0.0015398	0.00305291	0.00126686	0	0	0.000365742	0	0.00474209	0.00488652	0.000303536	0.000108367	0	0.00103858	0.000554442	0.00033458	0.000601413	0	0	0	0	0.00107463	0.000640882	0	0	0	0.00121666	0.000897993	0.000972524	0.00074399
ATPase of the AAA+ family protein associated with FIG137771 hypothetical protein	0.000289675	0.000722997	0.000178059	0.000390274	0.000371963	0.000836306	0	0.00038495	0.000796411	0.00052786	0	0	0.000975312	0	0.00025866	0.000203605	1.68631e-05	0.000108367	0.000218509	0.000778933	0.000110888	0.000780687	0.000601413	0.000261356	0.000928315	0.000449113	0.000597258	0.000955224	0.00102541	0.00166703	0.00146997	0.000922572	0.000521424	0.000359197	0.000850958	0.000892788
ATPase required for both assembly of type IV secretion complex and secretion of T-DNA complex, VirB11	0.00425822	0.000722997	0.000534177	0.000390274	0.00260374	0.00125446	0.00929195	0.0277164	0	0.00126686	0	0.00453908	0.00987504	0.00902838	0.00103464	0.00213785	0.0276723	0.0123539	0.00393315	0.0046736	0.0359279	0.00468412	0.00390919	0.0023522	0.00510574	0.00437885	0.00806299	0.00143284	0.00384529	0.00400088	0.00157497	0.00369029	0.00521424	0.00323278	0.00401166	0.0075887
ATPase required for both assembly of type IV secretion complex and secretion of T-DNA complex, VirB4	0.00669148	0.00607318	0.00160253	0.000780548	0.00520749	0.00627229	0.0116149	0.0334906	0.000796411	0.00158358	0.00500789	0.00907815	0.0208473	0.0140441	0.00362124	0.00671896	0.0625789	0.0234073	0.00917736	0.0070104	0.085495	0.0187365	0.0129304	0.00689979	0.0120681	0.010105	0.0107506	0.00537313	0.00845964	0.00900198	0.00125997	0.0119934	0.00573567	0.00431037	0.00765862	0.00803509
ATPase with chaperone activity, associated with Flp pilus assembly	0.00173805	0.00231359	0.000356118	0.000520365	0.00285172	0.00153323	0.00154866	0.0023097	0.00132735	0.00116129	0.0016693	0.00189128	0.00121914	0.00167192	0.000948419	0.000916222	0.000590208	0.00205898	0.00437017	0.00363502	0.000443554	0.0033458	0.00190448	0.00397261	0.00340382	0.00628758	0.0050767	0.00429851	0.0114077	0.0166703	0.0183221	0.00307524	0.00712613	0.0116739	0.0031607	0.00401755
ATPase YjeE, predicted to have essential role in cell wall biosynthesis	0.024912	0.0173519	0.0309822	0.0267988	0.0148785	0.0200713	0.0224556	0.0246368	0.0201757	0.0232258	0.0250394	0.0204258	0.0236513	0.0294258	0.0186235	0.0183244	0.081786	0.0143045	0.0139845	0.00986649	0.0124195	0.0247589	0.0206485	0.023522	0.025374	0.023803	0.024189	0.0241194	0.0230717	0.0216714	0.0299244	0.0227568	0.018076	0.0233478	0.0226112	0.0235101
ATPase, AFG1 family	0.00118767	0.000578398	0.000534177	0	0.000371963	0.000278769	0.00154866	0.0007699	0.000398205	0.000211144	0	0	0.0017068	0	0.00396612	0.00193425	0.00792565	0.00281755	0.00131105	0.00103858	0.000221777	0.00133832	0.00110259	0.00114996	0.00201135	0.00202101	0.00134383	0.000477612	0.00140994	0.00116692	0.000892481	0.00107633	0.00173808	0.00107759	0.00109409	0.000892788
ATP-binding protein ManX	0.000260707	4.81998e-05	0	0	0.000123988	0.000278769	0	0.00038495	0	0.000105572	0.000417324	0.000378256	0.00060957	0.000334384	8.62199e-05	0	0.000455303	0.000325102	0	0	0	0.000446107	0.000701649	5.22711e-05	0.000154719	0	0.000597258	0.000597015	0.00140994	0	5.24989e-05	0.000615048	0.000173808	0	0.000607827	0.000148798
ATP-binding protein p271	2.89675e-05	4.81998e-05	0.000356118	0.000780548	0.000495951	0.000557537	0	0.00038495	0	0.000316716	0.00125197	0	0.000365742	0.000668769	0.00327636	0.00386849	0.00333889	0.00260081	0.000218509	0.000519289	0	0.000111527	0.000200471	0	0.000618877	0.000224556	0	0.000358209	0.00102541	0.00050011	0	0.000461286	0	0.000718395	0.000121565	0.000148798
ATP-binding protein PhnN	0.000695219	0	0	0	0.000495951	0.000557537	0.000774329	0	0	0.000211144	0.00208662	0.00151303	0.000243828	0.00167192	0.00034488	0	0.0010961	0.00151714	0	0.000519289	0.00898197	0.000780687	0.000400942	0.000365898	0.000773596	0	0.000746573	0.000477612	0	0.00183374	0.000367492	0.000307524	0.000521424	0	0.000243131	0.000297596
ATP-dependent Clp protease adaptor protein ClpS	0.0228553	0.0326795	0.0117519	0.00819575	0.0167384	0.0204895	0.0243914	0.0219421	0.01553	0.00696775	0.0212835	0.0215606	0.0219445	0.0230725	0.0346604	0.0210731	0.0598977	0.012679	0.00917736	0.0218101	0.0182966	0.016729	0.0315742	0.0249333	0.035276	0.034694	0.0282205	0.0268657	0.0223027	0.0175039	0.0187421	0.0212191	0.0391068	0.026401	0.0277169	0.016963
ATP-dependent Clp protease adaptor protein ClpS Cyano2	0.000637284	0.00183159	0.000534177	0	0.000247976	0	0.000387165	0	0	0	0	0	0.00109723	0.000668769	0	0	0	0.000108367	0	0.000519289	0	0	0.00090212	0.00167268	0	0	0.000298629	0	0.000512705	0.000166703	0	0.00076881	0.00173808	0.00197559	0.00133722	0
ATP-dependent Clp protease adaptor protein ClpS like	0.00147734	0.0012532	0	0	0.000619939	0.000836306	0.00116149	0.0007699	0.00026547	0.000211144	0.00250394	0.00340431	0.000975312	0.00267508	0.000862199	0	0.000944333	0.000433469	0.00109254	0.00207716	0.000110888	0.000223053	0.001704	0.000993151	0.00355854	0.00550163	0.00373286	0.00131343	0.00192265	0.00100022	0.00283494	0.00138386	0.00347616	0.00197559	0.00230974	0.00133918
ATP-dependent Clp protease ATP-binding subunit ClpA	0.0857727	0.121608	0.0865366	0.0803964	0.103406	0.0924118	0.0975655	0.0866137	0.126629	0.0832963	0.0989058	0.116881	0.108991	0.0922901	0.12157	0.116055	0.113118	0.125814	0.110784	0.094251	0.182633	0.105393	0.109157	0.112435	0.108149	0.118566	0.120497	0.0938507	0.100747	0.118026	0.0927655	0.12916	0.117842	0.112608	0.10175	0.113384
ATP-dependent Clp protease ATP-binding subunit ClpX	0.153933	0.191546	0.0762092	0.0829982	0.106877	0.0811217	0.111503	0.107786	0.0953038	0.0975485	0.0834648	0.0779208	0.114355	0.0916213	0.0974285	0.0965087	0.128328	0.0639367	0.0922106	0.0919142	0.0359279	0.104389	0.108655	0.122942	0.108922	0.0913944	0.0898874	0.116299	0.0830583	0.0670147	0.116967	0.0854916	0.0841231	0.0775866	0.0989543	0.0985043
ATP-dependent Clp protease proteolytic subunit (EC 3.4.21.92)	0.138436	0.112498	0.172539	0.152207	0.111217	0.113319	0.141702	0.145511	0.147336	0.121936	0.100158	0.106668	0.111551	0.116366	0.132434	0.133158	0.124753	0.105658	0.117339	0.102819	0.0598798	0.0926787	0.107352	0.14913	0.0909749	0.0906085	0.0824216	0.0888358	0.103438	0.0895197	0.152299	0.09687	0.086035	0.100216	0.102844	0.117402
ATP-dependent Clp protease, ATP-binding subunit ClpC	0.0570369	0.0374031	0.0941931	0.111488	0.0461235	0.0504571	0.0216812	0.0165528	0.0842868	0.0660881	0.012937	0.0117259	0.0486437	0.0163848	0.0426789	0.0425534	0.0105057	0.0185308	0.0380205	0.0428413	0.00299399	0.0427147	0.0456072	0.0465213	0.0437855	0.0272836	0.0258314	0.0404776	0.0415291	0.0413424	0.0559638	0.0319825	0.0401497	0.0466957	0.0347677	0.0382411
ATP-dependent DNA helicase pcrA (EC 3.6.1.-)	0.00926959	0.00809757	0.0206548	0.0163915	0.0143826	0.00892059	0.0108406	0.0146281	0.00929146	0.00696775	0.0191969	0.0189128	0.0112161	0.0140441	0.00586295	0.00570094	0.00634052	0.0242743	0.0152956	0.0176558	0.00177422	0.0115988	0.00741743	0.00407715	0.00866428	0.0087577	0.0119452	0.00716418	0.00948505	0.0126695	0.0170096	0.0156837	0.00869041	0.00395117	0.00826645	0.00863028
ATP-dependent DNA helicase RecG (EC 3.6.1.-)	0.0730559	0.0885913	0.0762092	0.0892426	0.0791042	0.0733161	0.0929195	0.0854589	0.0793756	0.0815016	0.073449	0.0650601	0.0819262	0.0842649	0.0841506	0.0861248	0.0573682	0.066971	0.0703598	0.073739	0.0374803	0.0798531	0.0841979	0.0842611	0.0878805	0.0720826	0.0785395	0.0759403	0.0658827	0.0553455	0.0517639	0.0802637	0.0764756	0.0750722	0.0814489	0.0818389
ATP-dependent DNA helicase RecQ	0.0818621	0.0515738	0.118231	0.11448	0.0724089	0.0777764	0.0782073	0.0731405	0.0838886	0.0787567	0.073449	0.0748948	0.070954	0.0621955	0.101912	0.091215	0.0551423	0.0723893	0.0563752	0.043101	0.0467949	0.0836451	0.0783842	0.0576028	0.0761219	0.0765737	0.0707751	0.0790448	0.0866472	0.098355	0.0902981	0.0716531	0.0809946	0.0912361	0.0680767	0.0854101
ATP-dependent DNA helicase Rep	0.00405544	0.00467538	0.00534177	0.00377265	0.00359565	0.00376338	0.0131636	0.0142431	0.00331838	0.00390616	0.0087638	0.00643036	0.00719293	0.00367823	0.0131916	0.0111983	0.0165427	0.0157133	0.00633675	0.00493325	0.0243955	0.00446107	0.00471107	0.00355444	0.00495102	0.00684897	0.00671916	0.00513433	0.00653699	0.00583462	0.00236245	0.00553543	0.0064309	0.00520836	0.00437636	0.00491033
ATP-dependent DNA helicase SCO5183	0.00561969	0.00322939	0.0140667	0.00468329	0.00632338	0.0103144	0.00851762	0.00731405	0.0142027	0.00823461	0.00459056	0.00189128	0.00877781	0.00601892	0.0231932	0.0266722	0.00483971	0.00823591	0.00546271	0.00519289	0.000665331	0.00702618	0.010224	0.00282264	0.00386798	0.000898225	0.00149315	0.00441791	0.00192265	0.00050011	0	0.00353652	0.00104285	0.000897993	0.00753706	0.00624952
ATP-dependent DNA helicase SCO5184	0.0121084	0.00660338	0.0146008	0.00676475	0.00793522	0.00822367	0.0317475	0.0315659	0.0207067	0.0124575	0.00792916	0.00680861	0.00853398	0.0150473	0.0281939	0.0304389	0.00564913	0.0111618	0.00524421	0.00441396	0.00321577	0.0157253	0.0161379	0.00282264	0.00417742	0.000449113	0.0020904	0.00692537	0.00371711	0.00100022	0.000629986	0.00522791	0.00104285	0.00197559	0.00692923	0.0120526
ATP-dependent DNA helicase UvrD/PcrA	0.159321	0.190871	0.263527	0.257321	0.19962	0.183151	0.227653	0.187856	0.226712	0.197842	0.184457	0.191398	0.205547	0.219356	0.220206	0.199533	0.11133	0.124622	0.173933	0.171885	0.111776	0.192049	0.190848	0.171554	0.207014	0.183912	0.162156	0.198209	0.145608	0.146032	0.137862	0.175904	0.16477	0.179599	0.19572	0.190759
ATP-dependent DNA helicase UvrD/PcrA, actinomycete paralog	0.00654665	0.00968817	0.0115738	0.00559393	0.00830718	0.0104538	0.0189711	0.0130883	0.0205739	0.0124575	0.00667718	0.00907815	0.0086559	0.0160505	0.0213825	0.016492	0.00303536	0.00758571	0.0104884	0.00856827	0.00177422	0.0107066	0.00952238	0.0094088	0.00572461	0.00314379	0.00358355	0.00991045	0.00397347	0.00283396	0.00047249	0.00630424	0.00451901	0.00646555	0.0102115	0.00580312
ATP-dependent DNA helicase UvrD/PcrA, clostridial paralog	0	0	0	0	0	0	0	0	0	0.000211144	0	0	0	0	0	0	0	0	0	0	0	0	0	0	0	0	0.000298629	0	0	0	0	0	0	0	0	0
ATP-dependent DNA helicase UvrD/PcrA, clostridial paralog 2	0	0	0	0	0	0	0	0	0	0.000211144	0	0	0	0	0	0	0	0	0	0	0	0	0	0	0	0	0.000149315	0	0	0	0	0	0	0	0	0
ATP-dependent DNA helicase UvrD/PcrA, proteobacterial paralog	0.0195241	0.0260279	0.00480759	0.00520365	0.0151265	0.0164473	0.0247785	0.0180926	0.00703496	0.00686218	0.0250394	0.0329083	0.0257239	0.0230725	0.00939797	0.0109947	0.00691386	0.00910285	0.0185732	0.0179155	0.0212906	0.0204094	0.0210495	0.0213789	0.0326458	0.0162803	0.0171712	0.0269851	0.0148685	0.0145032	0.0149097	0.0227568	0.0179022	0.0172415	0.0227327	0.0238077
ATP-dependent DNA helicase UvrD/PcrA/Rep	0.0023174	0.000578398	0.00267088	0.00260183	0.000247976	0	0	0	0.000663676	0.00285044	0.000417324	0.000756513	0.00219445	0	0.00112086	0.000509012	0.00021922	0.000325102	0.000655526	0.000778933	0	0.00278817	0.00230542	0.00172495	0.00293967	0.00202101	0.00164246	0.00310448	0.000897235	0.00116692	0.00288744	0.00215267	0.00139047	0.000897993	0.00145879	0.00238077
ATP-dependent DNA helicase UvrD/PcrA/Rep, cyanobacterial paralog	0	0	0.000178059	0	0	0	0	0	0.000132735	0.00232258	0.000417324	0.000756513	0	0	0	0	0	0	0	0	0	0.000111527	0.000100236	0	0	0	0	0	0.000128176	0	0	0	0	0	0	0
ATP-dependent DNA helicase UvrD/PcrA/Rep, epsilon proteobacterial type 1	0	0	0	0	0	0	0	0	0	0	0	0	0	0	0	0	0.000134905	0	0	0	0	0	0	0	0	0	0	0	0	0	0	0	0	0.000179599	0.000121565	0
ATP-dependent DNA helicase UvrD/PcrA/Rep, epsilon proteobacterial type 2	0.000318642	0	0.00213671	0.00169119	0.000123988	0	0	0	0	0.000211144	0	0	0.00060957	0	0.000603539	0.000305407	0	0.000108367	0	0.000259644	0	0	0.000200471	0.000418169	0.000464158	0.000561391	0.000298629	0.000238806	0.000256353	0.000333407	0.000524989	0.000307524	0	0.000179599	0.000121565	0.000446394
ATP-dependent DNA helicase, RecQ family	0.00370784	0.00221719	0.00498565	0.00988694	0.00471154	0.00390276	0.00348448	0.00423445	0	0.00221701	0.000834648	0.00302605	0.00548613	0.00234069	0.00362124	0.00366489	0.00121414	0.00140877	0.00174807	0.00259644	0.000443554	0.0033458	0.00220518	0.00266583	0.00309438	0.00145962	0.00238903	0.00238806	0.00294806	0.00583462	0.00414741	0.00153762	0.00469282	0.00448997	0.00145879	0.00386875
ATP-dependent DNA ligase (EC 6.5.1.1)	0.247498	0.248326	0.163458	0.0829982	0.248472	0.244759	0.268692	0.220961	0.216093	0.170393	0.340536	0.27991	0.257482	0.300277	0.209687	0.223762	0.135276	0.155399	0.255655	0.235757	0.0869366	0.25272	0.258608	0.229888	0.300465	0.244542	0.233229	0.287522	0.199442	0.173371	0.159072	0.292455	0.254108	0.227731	0.281059	0.29462
ATP-dependent DNA ligase (EC 6.5.1.1) clustered with Ku protein, LigD	0.113263	0.105461	0.054486	0.0372061	0.0999342	0.103423	0.0805303	0.0785298	0.066633	0.0667215	0.0918113	0.088512	0.102895	0.0755709	0.078805	0.0798131	0.0652601	0.0721726	0.100951	0.0986649	0.0722993	0.0972513	0.0946224	0.0960743	0.127798	0.123506	0.11766	0.122985	0.109206	0.0920202	0.0994329	0.123625	0.120275	0.0908769	0.112813	0.114574
ATP-dependent DNA ligase (EC 6.5.1.1) LigC	0.0424084	0.0545622	0.0306261	0.0148304	0.0545546	0.0596565	0.0410395	0.0323358	0.0453954	0.0331496	0.0709451	0.0408517	0.0592502	0.052164	0.0422478	0.0468291	0.0180098	0.0322934	0.0559382	0.0498517	0.00643153	0.0555403	0.0565329	0.0436987	0.0652915	0.0509743	0.0534546	0.0616119	0.0387093	0.0370081	0.0212095	0.0559693	0.0639614	0.0607044	0.0537319	0.0752918
ATP-dependent helicase DinG/Rad3	0.00023174	0.0011568	0	0	0	0	0.00154866	0.00038495	0	0	0	0	0.00060957	0.00200631	0.00784601	0.00631175	0.00866763	0.00509326	0.000218509	0	0	0.000780687	0.000501178	0	0	0.000561391	0.00119452	0	0.000384529	0.000333407	0.000262494	0	0.000347616	0	0.000243131	0.000148798
ATP-dependent helicase, DEAD/DEAH box family, associated with Flp pilus assembly	8.69024e-05	0.000192799	0.000356118	0.000650456	0.000619939	0.000557537	0	0	0.000398205	0.000316716	0.000834648	0.000378256	0.000731484	0	8.62199e-05	0.000305407	0.000118042	0.000433469	0.00152956	0.000519289	0.000221777	0.00066916	0.000801884	0.000156813	0.00108303	0.00134734	0.00134383	0.000716418	0.00102541	0.00133363	0.000314993	0.00076881	0.00156427	0.00143679	0.00170192	0.000892788
ATP-dependent hsl protease ATP-binding subunit HslU	0.0358617	0.0214007	0.00854683	0.0101471	0.0416599	0.0354036	0.0271015	0.0261766	0.0212376	0.0335719	0.0492442	0.0476603	0.0324291	0.0414637	0.0289699	0.0248398	0.0834048	0.0390122	0.0406426	0.043101	0.0292746	0.028997	0.0316744	0.0300036	0.0278495	0.0392974	0.042704	0.0315224	0.0453744	0.0430095	0.0522889	0.0405932	0.041714	0.0344829	0.0354971	0.0374971
ATP-dependent nuclease, subunit A	0.00495344	0.00303659	0.0122861	0.0280997	0.0169863	0.0177018	0.0209069	0.0146281	0.00783137	0.0314605	0.015441	0.0139955	0.00621762	0.0133754	0.00577673	0.00529373	0.00123101	0.00249245	0.0076478	0.00830862	0	0.00724924	0.00471107	0.00627254	0.00603405	0.00639986	0.00582327	0.00776119	0.00628064	0.00766835	0.0044624	0.0106096	0.00834279	0.00754314	0.00802332	0.00684471
ATP-dependent nuclease, subunit B	0.0011587	0.00168699	0.00712235	0.0212049	0.0111589	0.0164473	0.00387165	0.0015398	0.00730043	0.0230147	0.00459056	0.00378256	0.00134105	0.00267508	0.00155196	0.00142523	0.000792565	0.000758571	0.00174807	0.00415431	0.000221777	0.00100374	0.00130306	0.000993151	0.00170191	0	0	0	0	0.00166703	0.000734984	0	0.000695233	0.000538796	0.00133722	0.000892788
ATP-dependent protease domain protein (EC 3.4.21.-)	0.000202772	0.000481998	0	0	0.000247976	0.000278769	0	0	0	0.000105572	0	0.000756513	0	0.000334384	0	0	0.00112983	0.00238408	0.000655526	0.000778933	0.0120868	0.000223053	0.000400942	0.000522711	0.000154719	0.000785947	0.0010452	0.000238806	0.000128176	0.000833517	0.000419991	0.000461286	0.000347616	0.000538796	0.000364696	0.000297596
ATP-dependent protease HslV (EC 3.4.25.-)	0.0176702	0.0161951	0.00498565	0.0044231	0.0166144	0.0195138	0.0116149	0.015398	0.00584035	0.0137244	0.0191969	0.0249649	0.0143859	0.0167192	0.0122432	0.0109947	0.0130183	0.017989	0.0174807	0.0171365	0.0166333	0.0160598	0.010224	0.0187131	0.0136153	0.0208837	0.0220986	0.0112239	0.0271734	0.0223382	0.0319193	0.0175289	0.025376	0.0136495	0.0106978	0.0107135
ATP-dependent protease La (EC 3.4.21.53)	0.0855409	0.0716732	0.0868927	0.0961375	0.1225	0.109138	0.0871121	0.092003	0.0986222	0.122991	0.106	0.10856	0.0918013	0.0936276	0.0699243	0.0744176	0.0712465	0.0705471	0.120617	0.113984	0.0512305	0.0983666	0.0985315	0.0908995	0.102269	0.10992	0.125424	0.101015	0.083571	0.0933539	0.0592187	0.114553	0.105849	0.113147	0.119742	0.103712
ATP-dependent protease La (EC 3.4.21.53) LonB Type I	0	4.81998e-05	0.0105055	0.0214651	0.00458755	0.00892059	0	0	0.00384932	0.0168915	0.000834648	0.00113477	0	0	0	0	3.37262e-05	0.000108367	0.00109254	0.00311573	0	0.000780687	0.000400942	0	0	0	0	0	0	0.000166703	0	0	0	0	0	0
ATP-dependent protease La (EC 3.4.21.53) Type I	0.161638	0.138719	0.143872	0.138157	0.214003	0.1812	0.164158	0.176307	0.178661	0.201854	0.182788	0.193667	0.169461	0.177224	0.132606	0.140284	0.133724	0.120288	0.20365	0.195772	0.100687	0.182458	0.184233	0.172286	0.186901	0.206367	0.238306	0.186507	0.158682	0.174038	0.110458	0.205426	0.190494	0.211567	0.216873	0.192545
ATP-dependent protease La (EC 3.4.21.53) Type II	0.00376577	0.00221719	0.000712235	0.00312219	0.00595141	0.00334522	0.00154866	0.0038495	0.00451299	0.0202698	0.00751183	0.00832164	0.00243828	0.00535015	0.000862199	0.00122163	0.000809428	0.00195061	0.00961438	0.00675076	0.000221777	0.00401496	0.00420989	0.00313627	0.00464158	0.00291923	0.00298629	0.00334328	0.00307623	0.00333407	0.00188996	0.00553543	0.00243331	0.00179599	0.00510575	0.00357115
ATP-dependent protease LonB Type II	0	0	0	0	0	0	0	0	0	0.000422288	0.00125197	0.00378256	0	0	0	0	0	0	0	0	0	0	0	0	0	0	0	0	0	0.000166703	0	0	0	0	0	0
ATP-dependent protease LonB-like Type I	0.000202772	0.0011568	0.000356118	0.000780548	0.000247976	0	0	0.00038495	0.00132735	0.0115073	0	0.00113477	0.000243828	0	0	0.000509012	0	0.000325102	0	0.000519289	0	0	0.000400942	0	0	0.000224556	0	0	0.000128176	0.000333407	0.000262494	0	0.000173808	0.000179599	0	0
ATP-dependent RNA helicase Atu1833	0.00350506	0.00361499	0.000534177	0.000520365	0.00210779	0.00292707	0.00387165	0.00192475	0.0022565	0.00126686	0.00542521	0.00264779	0.00377934	0.00200631	0.00155196	0.00111983	0.00138277	0.00151714	0.00349614	0.00285609	0.000221777	0.00490718	0.00410966	0.00480894	0.00448686	0.00741036	0.0050767	0.00274627	0.00589611	0.00550121	0.00614237	0.00338276	0.00590948	0.00700435	0.00401166	0.00431514
ATP-dependent RNA helicase BA2475	5.79349e-05	0	0.000534177	0.000260183	0.00173583	0.000557537	0	0	0.000398205	0.00316716	0	0.000756513	0	0	0.00017244	0	5.05893e-05	0.000108367	0.000437017	0.00103858	0	0.00033458	0.000701649	0	0.000309438	0.000112278	0	0.000119403	0.000897235	0.00050011	0.000577488	0	0.000173808	0.000179599	0.000243131	0.000297596
ATP-dependent RNA helicase Bcep18194_A5658	0.000724187	0.0010604	0.000178059	0.000780548	0.000743927	0.00139384	0.000774329	0	0.00026547	0.000633432	0.000834648	0.000756513	0.00158488	0.00100315	0.000775979	0.00101802	0.00284986	0.00292592	0.00152956	0.00103858	0.0103126	0.000446107	0.00210495	0.000365898	0.00139247	0.00190873	0.00223972	0.00214925	0.00102541	0.00200044	0.000787483	0.00107633	0.000347616	0.00125719	0.00158035	0.00104159
ATP-dependent RNA helicase DbpA	0.0011587	0.00178339	0.000178059	0.000910639	0.000867915	0.000278769	0.00425881	0	0	0.000422288	0.000834648	0.000378256	0.00158488	0.00100315	0.00672515	0.00631175	0.00885312	0.00834428	0.000874034	0.000519289	0.0137502	0.00200748	0.0014033	0.00172495	0.00123775	0.00247012	0.00179177	0.000477612	0.00192265	0.00200044	0.000839982	0.000307524	0.00104285	0.00197559	0.00133722	0.00148798
ATP-dependent RNA helicase NGO0650	5.79349e-05	0.00168699	0.000534177	0.000390274	0.00111589	0.000557537	0	0	0.000530941	0.000316716	0.00125197	0	0.000853398	0.000334384	0.00103464	0.00040721	0.00340634	0.00335938	0.00131105	0.00103858	0.0149699	0.00111527	0.000701649	0.000627254	0.00139247	0.00179645	0.00253835	0.000835821	0.00153812	0.00266725	0.000419991	0.0012301	0.00225951	0.00125719	0.00145879	0.00133918
ATP-dependent RNA helicase PA3950	0	0	0	0	0	0.000278769	0	0	0.000132735	0	0	0	0.000243828	0	8.62199e-05	0	0.00207416	0.00422632	0.000437017	0.000778933	0.0210688	0.00033458	0.000501178	0	0.000154719	0.000898225	0.000597258	0.000238806	0.000512705	0.00100022	0	0	0.00104285	0.000179599	0.000121565	0.000297596
ATP-dependent RNA helicase RhlB	0.00191185	0.000385599	0.000356118	0.000260183	0.0019838	0.00195138	0.00193582	0	0.00026547	0.000422288	0.000834648	0.00151303	0.0025602	0.000334384	0.00853577	0.00641355	0.00915666	0.00455142	0.00240359	0.00129822	0.000110888	0.00200748	0.00160377	0.00172495	0.00232079	0.000673669	0.000597258	0.00131343	0	0	0.00110248	0.003229	0.00104285	0.000179599	0.00170192	0.000892788
ATP-dependent RNA helicase RhlE	0.0204221	0.0203403	0.006054	0.00585411	0.0115309	0.0107326	0.0131636	0.007699	0.00623855	0.0127742	0.0187796	0.0219389	0.0206035	0.0180568	0.0128468	0.0101802	0.0151262	0.0119204	0.0146401	0.0166172	0.0137502	0.0173982	0.0204481	0.0348648	0.0267664	0.023803	0.0277725	0.022806	0.0237126	0.0246721	0.0162746	0.0196815	0.0234641	0.0251438	0.0182348	0.0202365
ATP-dependent RNA helicase SO1501	0	0	0	0	0	0	0	0	0	0	0	0	0	0	0	0	0	0	0.000218509	0	0	0	0	0	0.000154719	0.000112278	0	0	0	0	0	0	0	0	0	0
ATP-dependent RNA helicase SrmB	0.000202772	0.000289199	0	0.000130091	0.000123988	0	0	0	0	0.000316716	0	0	0.000731484	0	8.62199e-05	0.000101802	0	0.000325102	0	0.000519289	0	0	0.000200471	0.000156813	0.000309438	0.000561391	0.000597258	0.000716418	0.000384529	0	0.000367492	0	0.000521424	0	0.000364696	0.000595192
ATP-dependent RNA helicase VC1407	0.000202772	4.81998e-05	0	0.000130091	0.000247976	0	0	0	0	0	0	0	0	0	0	0	0	0.000108367	0	0	0	0	0	0.000418169	0	0.000336835	0.000149315	0	0.000256353	0.000166703	0	0	0	0.000359197	0.000607827	0.000148798
ATP-dependent RNA helicase VCA0061	0	0	0	0	0.000123988	0	0	0	0	0.000422288	0	0	0	0	0	0	0	0	0	0	0	0	0	0	0	0	0	0	0	0	0	0	0	0	0.000121565	0
ATP-dependent RNA helicase VCA0768	0.000463479	9.63997e-05	0.000178059	0.000520365	0.000123988	0.000278769	0	0	0	0.000105572	0	0	0.000243828	0	0	0	0	0	0	0	0	0.000223053	0	0.000679525	0	0.000224556	0	0.000119403	0.000256353	0.000166703	0	0.000153762	0.000173808	0.000179599	0.000243131	0
ATP-dependent RNA helicase VCA0990	0	4.81998e-05	0	0	0	0	0	0	0.000132735	0.000105572	0	0	0.000121914	0	0.00017244	0	0.000168631	0	0	0	0	0	0	0	0	0	0.000149315	0.000119403	0	0	0	0	0	0	0.000121565	0
ATP-dependent RNA helicase VF1437	0	0	0	0	0.000247976	0	0	0	0	0	0	0	0	0	0	0	0	0	0	0	0	0.000111527	0.000100236	0	0	0.000112278	0	0	0	0	0	0	0	0	0	0
ATP-dependent RNA helicase VVA0939	0	0.00154239	0	0	0.000247976	0	0	0	0	0	0	0	0	0	0	0	0	0	0	0	0	0	0	0	0	0.000336835	0.000149315	0.000119403	0	0	0.000787483	0	0.000173808	0.000179599	0	0
ATP-dependent RNA helicase YfmL	0.000202772	9.63997e-05	0.000356118	0.0015611	0.000371963	0.000696921	0	0	0.000929146	0.00327273	0.000417324	0.000756513	0	0	0	0	0.000910607	0.000108367	0.000218509	0.00103858	0	0.000446107	0.000400942	0.000313627	0	0.000224556	0.000298629	0	0	0.000166703	0	0	0	0	0	0.000297596
ATP-dependent RNA helicase YqfR	5.79349e-05	9.63997e-05	0.000534177	0.000260183	0.000371963	0.000139384	0	0	0.000796411	0.000422288	0	0	0	0	0.00017244	0	0	0.000216735	0	0.00155787	0	0.000223053	0.000200471	0	0.000618877	0.000112278	0	0	0.000128176	0.000333407	0	0.000153762	0	0	0.000121565	0.000595192
ATP-dependent RNA helicase YxiN	0.000202772	0.000337399	0.00124641	0.00117082	0.000619939	0.00097569	0	0	0.000530941	0.0033783	0.000417324	0.000756513	0	0	8.62199e-05	0	1.68631e-05	0.000433469	0.000874034	0.00103858	0.000221777	0.00033458	0.000601413	0.000209085	0.000154719	0.000112278	0	0.000119403	0	0	0	0	0	0.000179599	0	0
ATP-energized glutathione S-conjugate pump, putative	0.000434512	0	0.00213671	0.00325228	0.00247976	0.0026483	0	0.00038495	0.00026547	0.000316716	0	0	0.000121914	0	0.000517319	0.000101802	0.000303536	0.000108367	0.00480719	0.00804898	0.000221777	0.00033458	0.000400942	0.000209085	0.000154719	0	0	0.000477612	0.000769058	0.00050011	0	0	0.000869041	0.000359197	0	0.000297596
Autoinducer 1 sensor kinase/phosphatase LuxN (EC 2.7.3.-) (EC 3.1.3.-)	0	0	0	0	0	0	0	0	0	0	0	0	0	0	0	0	0	0	0	0	0	0	0	0	0	0	0	0	0	0	0	0	0.000173808	0	0	0
Autoinducer 2 (AI-2) ABC transport system, fused AI2 transporter subunits and ATP-binding component	8.69024e-05	0.000289199	0.000178059	0.000260183	0.000371963	0.000557537	0	0	0.000796411	0.0019003	0.000417324	0	0.000487656	0	0.000775979	0.00040721	0.000134905	0.000108367	0.000655526	0.000778933	0.000332665	0.00033458	0.000501178	0.00047044	0.000154719	0.000449113	0.000597258	0.000358209	0.000512705	0.000833517	0.00115498	0	0	0	0.000121565	0.000297596
Autoinducer 2 (AI-2) ABC transport system, membrane channel protein LsrC	0	0	0	0	0	0	0	0	0.000398205	0.00105572	0	0	0.000243828	0	0	0	0	0	0	0.000519289	0	0	0.000300707	0	0	0	0	0	0	0.000333407	0.000157497	0.000153762	0	0.000179599	0	0
Autoinducer 2 (AI-2) ABC transport system, membrane channel protein LsrD	2.89675e-05	0	0	0	0	0	0	0	0	0.000316716	0	0	0	0	0	0.000101802	0	0	0	0	0	0.000223053	0	0	0	0.000449113	0	0	0.000128176	0.000333407	0	0.000153762	0.000521424	0.000718395	0	0
Autoinducer 2 (AI-2) ABC transport system, periplasmic AI-2 binding protein LsrB	0	0	0.000178059	0	0.000247976	0	0	0	0.000132735	0.00052786	0	0	0	0	0	0	0	0	0	0.000259644	0.000110888	0	0	0	0	0	0.000149315	0	0.000128176	0	0	0	0	0	0	0
Autoinducer 2 (AI-2) aldolase LsrF (EC 4.2.1.-)	0.0037368	0.00284379	0.000890294	0.000260183	0.00136387	0.00195138	0.00348448	0.0015398	0.000663676	0.000633432	0.000417324	0.00226954	0.00109723	0.00200631	0.0012933	0.00162884	0.000944333	0.000325102	0.000437017	0.00155787	0.000332665	0.00211901	0.00200471	0.00203857	0.00139247	0.00145962	0.000746573	0.00143284	0.000256353	0.000333407	0.000787483	0.003229	0.000695233	0.00125719	0.00158035	0.000297596
Autoinducer 2 (AI-2) kinase LsrK (EC 2.7.1.-)	0.000869024	0.00477178	0.000178059	0.000390274	0.00210779	0.00139384	0	0.00192475	0.000530941	0.00126686	0	0.00264779	0.000853398	0.000668769	0.0021555	0.00152704	0.00101179	0	0.000655526	0.000259644	0	0.00111527	0.001704	0.00250901	0.000928315	0.000336835	0.000447944	0.00179104	0	0	0	0.00107633	0	0.00161639	0.000850958	0.000892788
Autoinducer 2 (AI-2) modifying protein LsrG	0.00252017	9.63997e-05	0	0.000260183	0.000247976	0.000418153	0.00348448	0.0015398	0.000132735	0	0	0.00113477	0.000243828	0.000334384	0.000603539	0.00040721	6.74523e-05	0.000108367	0	0.000519289	0	0.00100374	0.000701649	0.000365898	0.000309438	0.000224556	0.000149315	0.000597015	0.000384529	0.00116692	5.24989e-05	0.000461286	0.000695233	0.000179599	0.000364696	0.000297596
Autoinducer 2 sensor kinase/phosphatase LuxQ (EC 2.7.3.-) (EC 3.1.3.-)	0.000463479	0	0	0	0	0	0	0	0	0	0	0	0.000243828	0	0	0	0	0	0	0	0	0.000223053	0	0	0	0	0	0	0	0.000666813	0	0	0.000347616	0	0.000486262	0
Autoinducer synthase BpsI	0	0	0	0	0	0	0	0	0	0	0	0	0	0	0	0	0.000337262	0.000433469	0.000437017	0	0.000665331	0	0	0	0	0	0	0	0	0	0	0	0	0	0	0
Autoinducer synthesis protein LuxI	0.000521414	0.0010604	0	0	0	0	0	0.0007699	0	0	0.0016693	0.00151303	0.000731484	0.00133754	0	0	0.000236083	0.00455142	0.000437017	0	0.016855	0.00066916	0.000200471	0.000313627	0.000309438	0.000449113	0.000298629	0	0.00102541	0.00133363	0.000419991	0.000307524	0.00104285	0	0.000729393	0.000595192
Autoinducer synthesis protein SolI	0	0	0	0	0	0	0	0	0	0	0	0	0.000121914	0	8.62199e-05	0.000101802	0.000472166	0.00314265	0	0	0	0.000111527	0	0	0.000309438	0.000112278	0	0	0	0	0	0.000153762	0	0	0.000121565	0
Autoinducer-binding transcriptional regulator BpsR	0	4.81998e-05	0	0	0	0	0	0	0	0	0	0	0	0	0	0	0	0.000108367	0	0	0	0	0.000200471	0	0	0.000112278	0	0	0	0	0	0	0	0	0	0
Autolysis histidine kinase LytS	0.000144837	0.00197619	0.00231477	0.00403283	0.00123988	0.00167261	0.000387165	0	0.00451299	0.00348388	0	0	0.00134105	0	0.00198306	0.00234146	0.0017369	0.00227571	0.00174807	0.0023368	0	0.00133832	0.001704	0.00120224	0.00154719	0.00168417	0.0020904	0.00119403	0.000897235	0.00116692	0	0.00276771	0.00121666	0.00125719	0.00170192	0.00074399
Autolysis response regulater LytR	0.000724187	0.000771197	0.00124641	0.00130091	0.00223178	0.00153323	0	0.00192475	0.00119462	0.0033783	0.000417324	0	0.0017068	0.00100315	0.000862199	0.000712617	0.000590208	0.00205898	0	0.00181751	0.000332665	0.0016729	0.001704	0.00250901	0.00216607	0.00202101	0.0020904	0.00202985	0.00205082	0.00233385	0.000157497	0.00338276	0.00191189	0.00143679	0.00218818	0.00208317
autotransporter domain, T5aSS type secretion	0	0	0	0	0	0	0	0	0	0	0	0	0	0	0	0	0	0	0.000218509	0	0	0	0.000100236	0	0	0.000336835	0	0	0	0.000333407	0	0	0	0.000179599	0.000121565	0
B12 binding domain of Methylmalonyl-CoA mutase (EC 5.4.99.2)	0.0129774	0.00481998	0.0153131	0.0101471	0.0136387	0.011987	0.00774329	0.0069291	0.00584035	0.0105572	0.0150237	0.00983466	0.0129229	0.0100315	0.00620783	0.00529373	0.00681269	0.00303428	0.0113624	0.0119436	0.00110888	0.00825298	0.0090212	0.0117087	0.00773596	0.0136979	0.010452	0.0109851	0.0097414	0.0136697	0.00745484	0.0141461	0.0100809	0.00969833	0.00875271	0.0110111
Bacillibactin synthetase component F (EC 2.7.7.-)	0.00602523	0.00361499	0.00195865	0.00234164	0.00247976	0.00250892	0	0	0.00477847	0.00496188	0	0	0.00365742	0.000668769	0.00112086	0.00162884	0.00445185	0.00585183	0.00458868	0.00363502	0.00532265	0.00200748	0.00330777	0.00214312	0.00278495	0.0025824	0.00253835	0.00370149	0.00243535	0.00133363	0.000577488	0.00246019	0.00173808	0.00161639	0.00206661	0.00223197
Bacillolysin (EC 3.4.24.28)	2.89675e-05	0	0	0.000260183	0.000743927	0.000418153	0	0	0	0	0	0	0	0	0	0.00040721	0	0	0.000437017	0.000259644	0	0.00033458	0.000400942	0	0	0	0	0	0	0	0	0	0	0.000179599	0	0.000148798
Bacillolysin, extracellular neutral metalloprotease (EC 3.4.24.28)	0.000666252	0	0	0	0.000495951	0.001812	0	0	0	0.000211144	0	0	0.000121914	0	0	0	1.68631e-05	0	0	0	0	0.000111527	0.000100236	0	0	0	0	0	0	0	0	0	0.000173808	0.000179599	0	0.000148798
Bacillosamine/Legionaminic acid biosynthesis aminotransferase PglE	0.000550382	0.00187979	0.00124641	0.00169119	0.00173583	0.001812	0.00116149	0.00038495	0.0022565	0.00211144	0.000834648	0.000378256	0.000731484	0.00133754	0.0012933	0.00203605	0.000387851	0.000541836	0.00152956	0.0023368	0.000221777	0.00111527	0.00150353	0.000888609	0.00201135	0.00179645	0.00283698	0.00131343	0.00140994	0.00300066	0.00215245	0.00153762	0.00156427	0.00143679	0.00182348	0.00238077
Bacillosamine/Legionaminic acid biosynthesis N-acetyltrasferase PglD (PseH and NeuD homolog)	2.89675e-05	0.000385599	0	0	0	0.000139384	0	0	0	0	0	0	0	0	0	0	0	0.000216735	0	0.000259644	0	0	0	5.22711e-05	0	0.000224556	0	0.000119403	0.000384529	0	0	0	0.000173808	0	0	0.000297596
Bacilysin biosynthesis oxidoreductase BacC	5.79349e-05	0.000337399	0	0	0.000743927	0.000139384	0.000774329	0.00038495	0.00026547	0.000211144	0	0.000378256	0.000243828	0.000334384	0.00025866	0.000610814	0	0.000108367	0.000218509	0	0.000887108	0.00033458	0.000400942	0.000156813	0.000464158	0.000112278	0	0.000238806	0.000897235	0.000333407	0	0	0.000347616	0	0.000121565	0.000148798
Bacitracin export ATP-binding protein BceA	0	0	0	0.000260183	0.000495951	0.000696921	0	0	0.000530941	0.000950148	0	0	0	0	0.00017244	0.000101802	0	0	0	0	0	0	0.000200471	0	0	0.000112278	0	0	0	0	5.24989e-05	0	0	0	0	0
Bacitracin export permease protein BceB	0	0	0.000356118	0.000260183	0.000991902	0.000836306	0	0	0.000663676	0.000950148	0	0	0	0	0	0.000203605	0	0.000108367	0	0.00103858	0	0	0	0	0	0	0	0	0	0	0	0	0	0	0	0
Bacterial luciferase family protein YtmO, in cluster with L-cystine ABC transporter	0	0.000481998	0.000890294	0.000780548	0	0	0	0	0	0.000105572	0	0	0	0	0	0	0	0	0	0.000259644	0	0	0.000100236	0	0	0	0.000298629	0.000119403	0	0	0	0	0	0	0.000121565	0.000148798
Bacterial proteasome-activating AAA-ATPase (PAN)	0.0225367	0.0212079	0.0320506	0.0137897	0.0213259	0.0203501	0.0356192	0.0323358	0.0522976	0.0304047	0.0175276	0.0113477	0.0334044	0.0254132	0.0332809	0.0344092	0.0303873	0.0247077	0.02491	0.0140208	0.000887108	0.0390344	0.0457074	0.022163	0.0210418	0.00830859	0.00985476	0.0305672	0.00845964	0.00733495	0.0121797	0.0166063	0.00764756	0.0143679	0.0233406	0.0276764
Bacterial sugar transferase	0.00150631	0.00790477	0.00373924	0.00273192	0.00210779	0.001812	0.00116149	0.0023097	0.00159282	0.000739004	0.00208662	0.00340431	0.00219445	0.00133754	0.00379368	0.00447931	0.00301849	0.00108367	0.0026221	0.00311573	0.000110888	0.00301122	0.00240565	0.00167268	0.00201135	0.00336835	0.00343424	0.00298507	0.00320441	0.00616802	0.00204746	0.00307524	0.00364997	0.00359197	0.0035254	0.00416634
Bacteriochlorophyllide c C12 methyltransefase BchR	0	0	0	0	0	0	0	0	0	0	0	0	0	0.000334384	0	0	0	0	0	0	0	0	0	0	0	0	0	0	0	0	0	0	0	0	0.000121565	0
Bacteriochlorophyllide c C8 methyltransefase BchQ	5.79349e-05	0	0	0	0.000247976	0.000278769	0	0	0	0.000105572	0	0	0.000121914	0	8.62199e-05	0.000101802	1.68631e-05	0.000108367	0	0.000519289	0	0.000223053	0.000300707	5.22711e-05	0.000154719	0.000112278	0.000447944	0.000238806	0.000384529	0.000333407	0.000157497	0.000461286	0.000347616	0.000179599	0.000364696	0.000297596
Bacteriocin	0	0	0	0	0	0	0	0	0	0.000316716	0	0	0	0	0	0	0	0	0	0	0	0	0	0	0	0	0.000149315	0	0	0.00050011	0	0	0	0	0	0
Bacterioferritin	0.0109497	0.0292091	0.00747847	0.00312219	0.0171103	0.0178412	0.0201326	0.0323358	0.0106188	0.0086569	0.0242048	0.0234519	0.0160927	0.0160505	0.0246589	0.0195461	0.0533211	0.0218902	0.0235989	0.0223294	0.0483474	0.0171751	0.0160377	0.0139041	0.0142342	0.0168417	0.0200082	0.0133731	0.0212773	0.0220048	0.0415791	0.0184514	0.0121666	0.0132903	0.0119134	0.0163678
Bacterioferritin-associated ferredoxin	0	0	0	0	0	0.000139384	0	0	0	0	0	0	0	0	0	0	0.00215847	0.00140877	0	0.000519289	0.00310488	0.00033458	0.000100236	0	0	0.000224556	0.000746573	0.000238806	0.000128176	0.000333407	0	0	0	0	0	0
bacteriophytochrome heme oxygenase BphO	0.000202772	0	0	0	0	0	0	0	0.000132735	0.000105572	0	0.000378256	0	0	0	0	1.68631e-05	0.000650204	0	0	0.000110888	0	0	0	0.000309438	0	0.000149315	0	0	0	0	0.000461286	0	0.000179599	0	0
BarA sensory histidine kinase (= VarS = GacS)	0.00139044	0.00886877	0.0131764	0	0.00669534	0.00613291	0	0	0.00424752	0.00316716	0.000834648	0.00453908	0.0060957	0.00267508	0.00189684	0.00162884	0.00182121	0.00325102	0.00874034	0.00830862	0	0.00691466	0.00380895	0.00261356	0.00711709	0.010105	0.0131397	0.00668657	0.0115359	0.0133363	0.00787483	0.0101483	0.00938564	0.00862074	0.00680767	0.0071423
BarA-associated response regulator UvrY (= GacA = SirA)	0.00625697	0.00963997	0.00284894	0.00260183	0.00545546	0.00724798	0.0216812	0.0354154	0.00371658	0.00548974	0	0.00302605	0.00877781	0.00802523	0.0189684	0.0187316	0.00755466	0.0108367	0.00699227	0.00623147	0	0.00490718	0.00521225	0.00146359	0.00928315	0.00898225	0.00836162	0.00668657	0.0143558	0.00933539	0.0627886	0.00615048	0.0111237	0.00933913	0.00826645	0.00595192
BAT1 Bidirectional amino acid transporter	0.000202772	0	0	0	0.000123988	0.000139384	0	0	0.00026547	0.000316716	0	0	0.000121914	0	0.000775979	0.000203605	0	0	0.000655526	0	0	0	0.000200471	0	0.000309438	0.000224556	0.000447944	0.000597015	0.000256353	0.000166703	0	0.000153762	0	0.000359197	0	0.000148798
BAT1-like	0.00842953	0.0106522	0.012108	0.0059842	0.010663	0.0107326	0.0181967	0.0177077	0.00968967	0.00844576	0.00625986	0.00567384	0.0146297	0.0157161	0.0177613	0.0221929	0.00463735	0.0193977	0.0166066	0.0122033	0.00110888	0.0131602	0.00972285	0.0109769	0.00820012	0.00651213	0.00642053	0.00740299	0.00371711	0.00283396	0.00094498	0.0076881	0.00938564	0.00844114	0.00972524	0.0116062
BatA (Bacteroides aerotolerance operon)	0.00396854	0.00496458	0.00249282	0.00117082	0.0040916	0.00278769	0.0065818	0.0115485	0.0022565	0.00179472	0.00500789	0.00416082	0.00597379	0.00535015	0.00715625	0.00386849	0.0065766	0.00281755	0.00349614	0.00259644	0.0103126	0.00713771	0.00771814	0.00297945	0.00974731	0.00673669	0.0061219	0.00776119	0.00525523	0.00416758	0.00335993	0.00615048	0.00556186	0.00826154	0.0066861	0.00505913
BatB	0.000811089	0.00236179	0.000890294	0	0.00136387	0.000557537	0.000774329	0.00192475	0	0.000211144	0.0016693	0.00416082	0.000975312	0	0	0.000712617	6.74523e-05	0.000541836	0	0	0	0.00200748	0.00210495	0.00224766	0.00355854	0.00224556	0	0.00370149	0.00128176	0.00416758	0.00236245	0.00169138	0	0.00377157	0.0035254	0.00193437
BatC	0	0	0	0	0	0	0	0	0	0	0.000417324	0	0	0	8.62199e-05	0	0	0	0	0	0	0	0	0	0.000464158	0.000449113	0.000149315	0	0	0.00116692	0	0	0	0	0	0
BatD	0	0.000674798	0.000178059	0	0.000123988	0	0.00232299	0.0007699	0	0	0	0	0	0	0	0	0.00121414	0.000325102	0.000437017	0.000519289	0.00920374	0.000780687	0	0.000365898	0	0.000449113	0.000746573	0	0.000769058	0.00166703	0	0.000461286	0.000869041	0.00215518	0	0.000595192
BatE	0	0	0	0	0.000247976	0	0	0.00038495	0	0.000211144	0	0	0	0	0	0.000101802	3.37262e-05	0.000108367	0	0	0	0.000111527	0.000200471	0	0	0.000224556	0	0	0	0.000333407	0	0	0	0	0	0
BclA protein	0.000376577	0	0	0	0.000371963	0.000696921	0	0	0.000796411	0.00052786	0.000417324	0.000378256	0.000731484	0.000334384	0.000517319	0.000305407	0.000843154	0.000325102	0	0.000519289	0.000110888	0.00100374	0	0.00047044	0.00108303	0.000336835	0.000447944	0.000716418	0.00102541	0.000833517	0	0.00107633	0.000521424	0.00143679	0.000972524	0.00074399
Believed to be an alternative form of N-formylglutamate deformylase (EC 3.5.1.68), but experimentally invalidated	0.00344713	0.00187979	0.00462953	0.00325228	0.00458755	0.00752675	0.00464598	0.0061592	0.00849505	0.00538417	0.00125197	0.00151303	0.00402316	0.00501577	0.00767357	0.00895861	0.00244515	0.00303428	0.00655526	0.00519289	0.000332665	0.0062455	0.00481131	0.00381579	0.00386798	0.00123506	0.000746573	0.00346269	0.00102541	0.00200044	0.00125997	0.00353652	0.00139047	0.00107759	0.0035254	0.00446394
Believed to be involved in assembly of Fe-S clusters	0.000811089	0.00327759	0.00213671	0.000520365	0.00471154	0.00195138	0	0	0	0.000633432	0.0016693	0.00302605	0.00243828	0	0.000862199	0.000610814	0.00563227	0.00368449	0.00393315	0.00519289	0.00842752	0.00200748	0.00300707	0.00229993	0.00340382	0.00291923	0.00418081	0.00429851	0.00410164	0.00533451	0.105523	0.00461286	0.00382378	0.00107759	0.00267444	0.00208317
benABC operon transcriptional activator BenR	0	0	0	0	0.000495951	0	0	0	0.00026547	0	0.000834648	0.000378256	0.00060957	0	0.00025866	0.000203605	0.000623934	0	0	0	0	0	0.000300707	0	0	0	0.000149315	0.000597015	0	0.000833517	5.24989e-05	0	0	0.000359197	0.000243131	0.000595192
Benzoate 1,2-dioxygenase (EC 1.14.12.10)	0.000926959	0.000433798	0.00106835	0.000390274	0.000619939	0.000557537	0	0	0.000530941	0.00052786	0	0.000756513	0.000853398	0.00200631	0.00025866	0.000509012	0.000674523	0.00151714	0.000655526	0.00259644	0.000776219	0.00100374	0.000701649	0.00047044	0.000464158	0.00168417	0.00179177	0.00119403	0.00128176	0.00116692	0.000682485	0.000615048	0.00225951	0.00287358	0.000972524	0.000892788
Benzoate 1,2-dioxygenase alpha subunit (EC 1.14.12.10)	0.00110076	0.0011568	0.000178059	0.000260183	0.000371963	0.00097569	0.000387165	0.0007699	0.000530941	0.000316716	0.000417324	0.000378256	0.00219445	0.00100315	0.00120708	0.00173064	0.00195612	0.00130041	0.00131105	0.00103858	0.0139719	0.00122679	0.0014033	0.00125451	0.00247551	0.0010105	0.00238903	0.00191045	0.000640882	0.00050011	0.000157497	0.000922572	0.00104285	0.00179599	0.00121565	0.00163678
Benzoate 1,2-dioxygenase beta subunit (EC 1.14.12.10)	0.000521414	0.0013496	0	0	0.000247976	0.000278769	0	0	0	0.000211144	0.0016693	0.000756513	0.000731484	0.00200631	0.00120708	0.00142523	0.00070825	0.00130041	0.000437017	0.00103858	0.00953641	0.000446107	0.000400942	0	0.000928315	0.000898225	0	0.000477612	0	0.000666813	0	0.00153762	0.0020857	0.000718395	0.000729393	0.00148798
Benzoate catabolic operon transcription regulator	0	0	0	0	0	0	0	0	0	0.000105572	0	0	0	0	8.62199e-05	0	0	0	0	0	0.000665331	0	0	0	0	0.000112278	0	0	0	0	0	0	0	0	0	0
benzoate degradation ring-cleavage hydrolase	0.00104283	0.00149419	0.000534177	0.000780548	0.00334767	0.00125446	0.00387165	0	0.000796411	0.000422288	0.00292127	0.00189128	0.00353551	0.00334384	0.00163818	0.000814419	0.00197298	0.00455142	0.00152956	0.00311573	0.00731864	0.00111527	0.0014033	0.00250901	0.0032491	0.00336835	0.00433012	0.00250746	0.00281988	0.00233385	0.00167996	0.00261395	0.00243331	0.00197559	0.00364696	0.00252957
benzoate dioxygenase, ferredoxin reductase component	0.000405544	0	0	0	0.000495951	0.000139384	0.00154866	0.0007699	0	0	0.000417324	0.000378256	0.00060957	0.000668769	0.0017244	0.00244326	0.00139964	0.000975305	0.000874034	0.00103858	0.012974	0.00133832	0.000801884	0	0.00154719	0.000336835	0.000298629	0.00107463	0.000384529	0	0	0.000461286	0.000695233	0.000538796	0.000486262	0.00133918
benzoate MFS transporter BenK	0.00466376	0.00178339	0.00338312	0.00429301	0.00247976	0.00250892	0.00348448	0.0007699	0.00318564	0.00559532	0.00208662	0.00189128	0.00231637	0.00100315	0.00836333	0.00590454	0.0111802	0.0160384	0.00480719	0.00727005	0.0433574	0.00423802	0.00410966	0.000784067	0.00386798	0.00247012	0.0020904	0.00202985	0.00243535	0.00233385	0.000157497	0.00230643	0.00121666	0.00179599	0.00243131	0.00401755
Benzoate transport protein	0.000955926	0.000481998	0.00142447	0.00221155	0.000743927	0	0.000774329	0.0007699	0	0.00158358	0.00125197	0.000378256	0.000365742	0.000334384	0.00267282	0.00315587	0.00376047	0.00303428	0.000874034	0	0.0179639	0.00144985	0.001704	0.00214312	0.000928315	0.00190873	0.00283698	0.00191045	0.00294806	0.000833517	0.000892481	0.00215267	0.00173808	0.00143679	0.000607827	0.00104159
Benzoate transport related protein	0.000811089	0.0010604	0.000356118	0.000260183	0.000371963	0.000418153	0	0	0.000398205	0.000422288	0.000417324	0	0.00060957	0.000334384	0.00025866	0.000305407	3.37262e-05	0.000433469	0.00152956	0.00129822	0.000221777	0.000892214	0.000501178	0.000209085	0.000618877	0.00145962	0.00134383	0.000477612	0.00102541	0.000666813	0.000157497	0.000153762	0.00139047	0.00107759	0.000364696	0.00074399
Benzoate transport, ATP binding protein	0.00112973	0.000771197	0.000534177	0	0.00173583	0.00097569	0.00116149	0.00038495	0.000663676	0.000844576	0.000834648	0.000378256	0.00231637	0	0.000775979	0.000509012	5.05893e-05	0.000866938	0.00131105	0.00103858	0.000332665	0.00100374	0.00090212	0.00193403	0.00108303	0.00202101	0.00253835	0.00238806	0.00166629	0.00100022	0.000577488	0.00199891	0.00191189	0.00143679	0.00158035	0.00133918
Benzoate transport, ATPase component	0.00110076	0.000385599	0.000356118	0.000130091	0.0019838	0.00153323	0.00193582	0.0007699	0.00132735	0.000739004	0.0016693	0.000756513	0.00158488	0.00167192	0.000775979	0.00040721	0.000472166	0.000975305	0.0026221	0.0023368	0.00110888	0.00144985	0.00130306	0.00188176	0.00154719	0.00190873	0.00388218	0.00202985	0.00166629	0.000666813	0.000524989	0.00138386	0.00139047	0.00215518	0.00291757	0.00208317
Benzoate transport, extracellular ligand-binding receptor	0.00295468	0.00236179	0.00142447	0.000650456	0.00185982	0.00111507	0.00271015	0.0030796	0.00836231	0.00253373	0.00375592	0.00491733	0.00268211	0.00300946	0.00155196	0.000814419	0.000185494	0.000758571	0.00240359	0.00285609	0.000665331	0.00178443	0.00330777	0.00151586	0.00340382	0.00774719	0.00492738	0.0039403	0.00307623	0.00333407	0.00220495	0.00353652	0.00260712	0.00323278	0.00461949	0.00386875
Benzoate transport, inner membrane transport component	0.000202772	9.63997e-05	0	0.000130091	0.000619939	0.000696921	0	0	0	0.000211144	0.000417324	0	0.000243828	0	0.00025866	0	0.00021922	0	0.000437017	0.000519289	0.000221777	0.000223053	0.000701649	0	0.000464158	0.000561391	0.0010452	0.000358209	0.000256353	0.000166703	5.24989e-05	0.000615048	0.000521424	0.000538796	0.00109409	0.000595192
Benzoate transport, inner-membrane translocator	0.00683632	0.00621778	0.00160253	0.00104073	0.00495951	0.00641168	0.00232299	0.00192475	0.0049112	0.00274487	0.00667718	0.00416082	0.00829016	0.00501577	0.00405234	0.00366489	0.00143336	0.00303428	0.0050257	0.00752969	0.000887108	0.00535328	0.00551296	0.00846792	0.0117587	0.0134734	0.0119452	0.0103881	0.00717788	0.00650143	0.00398991	0.00799562	0.0106023	0.00610635	0.0102115	0.00996947
Benzoate transport, inner-membrane translocator precursor	0.00179598	0.00144599	0.000534177	0	0.00136387	0.00153323	0.00154866	0.00038495	0.00146009	0.00116129	0.00292127	0.00226954	0.00268211	0.00200631	0.00120708	0.000305407	0.000556482	0.000758571	0.00152956	0.00207716	0.000443554	0.00156137	0.0014033	0.00245674	0.00371326	0.00494024	0.00328492	0.00322388	0.00140994	0.00250055	0.000367492	0.00292148	0.00295474	0.00143679	0.00303914	0.00208317
Benzoate-CoA ligase (EC 6.2.1.25)	0.0203352	0.0227503	0.00641012	0.00728511	0.0257895	0.0273193	0.0131636	0.0130883	0.0276089	0.00971262	0.0175276	0.0302605	0.0214569	0.0394574	0.0167267	0.0118091	0.00924097	0.0151714	0.02491	0.0264837	0.0292746	0.0178443	0.0162382	0.0269719	0.0263023	0.0350308	0.0310574	0.033194	0.0215336	0.0193376	0.0184796	0.0359803	0.0330235	0.0330462	0.0342815	0.0270812
benzoate-specific porin	0.000202772	0.000337399	0	0	0.000123988	0	0	0.0007699	0	0	0	0	0	0.000334384	0	0.000101802	0	0	0	0.000259644	0	0.000111527	0.000100236	0	0	0.000112278	0	0.000358209	0	0	0	0	0	0	0.000243131	0
Benzoylacetate CoA-ligase	0.00011587	0	0	0	0.000247976	0.000139384	0	0.00038495	0	0.000105572	0.000834648	0	0	0.000668769	8.62199e-05	0.00040721	0	0	0	0.000259644	0	0	0	0	0	0	0	0.000477612	0.000128176	0	0	0.000307524	0	0.000179599	0.000243131	0.000148798
Benzoyl-CoA oxygenase component A	0.000521414	0	0	0.000130091	0.000495951	0	0	0	0.000530941	0.000211144	0.000834648	0.000756513	0.000731484	0.000334384	0.000517319	0.000814419	0.00126473	0.00303428	0.00109254	0.000519289	0.0148591	0.000557634	0.000400942	0.00047044	0.000464158	0.00179645	0.00164246	0.000716418	0.000769058	0.00050011	0.00047249	0.000153762	0.00173808	0.00161639	0.00121565	0.000892788
Benzoyl-CoA oxygenase component B	0.0117318	0.00992917	0.00730041	0.00390274	0.0125228	0.0124052	0.0120021	0.00731405	0.0124771	0.00390616	0.00584254	0.00680861	0.0078025	0.00936276	0.0105188	0.00875501	0.00451931	0.00726061	0.0122365	0.0142804	0.0145264	0.00981435	0.0118278	0.00998379	0.0117587	0.0115647	0.0123931	0.0124179	0.00858782	0.00583462	0.00719234	0.0169138	0.00729994	0.0104167	0.0130075	0.0129454
Benzoyl-CoA reductase subunit BadD (EC 1.3.99.15)	5.79349e-05	0	0.000356118	0.000260183	0.000247976	0.000278769	0	0	0	0.000316716	0.0016693	0.000378256	0.000243828	0	8.62199e-05	0	3.37262e-05	0.000216735	0	0.000259644	0	0.00033458	0.000100236	0	0.000154719	0.000224556	0.000746573	0.000358209	0.000128176	0.000166703	0	0	0.000347616	0	0.000243131	0
Benzoyl-CoA reductase subunit BadE (EC 1.3.99.15)	0.000463479	0	0.000890294	0.001431	0	0	0	0.00038495	0	0.000422288	0.000417324	0.00189128	0.000487656	0.000334384	0	0.000101802	0	0.000216735	0	0	0	0	0.000300707	5.22711e-05	0	0.000224556	0.000447944	0.000835821	0.000128176	0.000333407	0	0.000307524	0.000521424	0	0.000972524	0.000446394
Benzoyl-CoA reductase subunit BadF (EC 1.3.99.15)	0.00034761	0	0	0.000130091	0.000247976	0.000278769	0	0	0	0.000950148	0.0016693	0	0.000121914	0	0	0	0	0	0.000655526	0.000259644	0	0	0.000200471	0	0.000618877	0.000561391	0.000149315	0.000597015	0.000512705	0.000333407	0	0.000153762	0	0.000179599	0.000364696	0.000297596
Benzoyl-CoA reductase subunit BadG (EC 1.3.99.15)	0.000608317	0.000481998	0.000534177	0.00130091	0.000619939	0.000418153	0	0.0007699	0.000663676	0.00390616	0.000834648	0.00226954	0.000487656	0.000334384	0.00025866	0.000305407	1.68631e-05	0.000433469	0.000655526	0.000259644	0	0.000557634	0.00090212	0.000784067	0	0.00112278	0.000597258	0.000358209	0	0.00050011	0	0.000461286	0.000347616	0.000179599	0.000850958	0.000297596
benzoyl-CoA-dihydrodiol lyase (BoxC)	0.00813986	0.00838677	0.00783459	0.00455319	0.010415	0.0121264	0.0112278	0.0111635	0.00889325	0.00580646	0.0116851	0.0143737	0.0115818	0.0117035	0.0112948	0.0131325	0.00542991	0.00812754	0.00939587	0.00882791	0.016855	0.0117103	0.0115271	0.0104542	0.00943787	0.0114524	0.0128411	0.016	0.0092287	0.0115025	0.00671986	0.0141461	0.0102547	0.0114943	0.0114272	0.0104159
Benzoylformate decarboxylase (EC 4.1.1.7)	0.0112683	0.010845	0.0110397	0.00832584	0.00880313	0.00878121	0.00580747	0.0084689	0.00504394	0.00422288	0.0116851	0.00718687	0.0129229	0.017388	0.00767357	0.00794059	0.00396282	0.00791081	0.0107069	0.00986649	0.00532265	0.0108181	0.0101238	0.00987924	0.0119134	0.0126874	0.0149315	0.0119403	0.0102541	0.00816846	0.00876731	0.0115321	0.0179022	0.0167027	0.0116703	0.011755
Benzoylsuccinyl-CoA thiolase beta subunit (EC:2.3.1.-)	0	0	0	0	0	0.000139384	0	0	0	0	0	0	0	0	0	0.000101802	0	0.000108367	0.000218509	0	0	0	0	0	0.000154719	0.000112278	0	0.000119403	0	0	0	0	0	0	0	0.000148798
Benzylsuccinate synthase activating enzyme (EC 1.97.1.4)	0	0	0	0	0	0	0	0	0	0.000105572	0	0	0	0	0	0	0	0	0	0	0	0	0	0	0	0	0	0	0	0	0	0	0	0	0	0
Beta N-acetyl-glucosaminidase (EC 3.2.1.52)	0.0152369	0.00742277	0.00641012	0.00572402	0.00495951	0.00362399	0.00929195	0.0177077	0	0.00274487	0.00918113	0.00756513	0.0117037	0.0187255	0.0179337	0.00732977	0.0108936	0.0136543	0.00655526	0.0046736	0.0243955	0.00936825	0.0110259	0.0119178	0.0114492	0.0112278	0.0116465	0.00716418	0.0128176	0.0126695	0.00881981	0.0119934	0.0152951	0.00897993	0.00753706	0.00684471
Beta-(1-->2)glucan export ATP-binding/permease protein NdvA (EC 3.6.3.42)	0.00466376	0.00930257	0.000890294	0.000650456	0.00396761	0.00473907	0.00580747	0.0084689	0.000663676	0.00126686	0.00834648	0.00945641	0.00914355	0.00902838	0.0017244	0.00193425	0.00214161	0.00151714	0.00480719	0.00285609	0	0.00356886	0.00410966	0.00695206	0.008819	0.0110033	0.0109	0.00549254	0.00551158	0.00316736	0.00965979	0.0076881	0.00990706	0.00646555	0.00680767	0.00639831
Beta-1,3-glucosyltransferase	0.00254914	0.00380779	0.00587594	0.00494347	0.00619939	0.00682983	0.00232299	0.00192475	0.0026547	0.0052786	0.0016693	0.00189128	0.00292594	0.00300946	0.00310392	0.00366489	0.00212475	0.00184224	0	0.00415431	0.00144155	0	0.00431013	0.0050703	0	0.00471568	0.00358355	0.00489552	0.00551158	0.00416758	0.00388492	0.00492038	0.00608329	0.00377157	0.00474105	0.00327356
Beta-1,4-galactosyltransferase	0	0.000722997	0	0.000130091	0.000123988	0.000278769	0	0	0.000796411	0	0	0	0	0	0.00025866	0	0.000674523	0.000325102	0	0.000259644	0.00155244	0	0.000300707	0.000104542	0.000464158	0.000449113	0.000149315	0.000119403	0.000384529	0.000333407	0	0	0.000173808	0	0.000121565	0.000595192
Beta-amylase (EC 3.2.1.2)	2.89675e-05	4.81998e-05	0.003027	0.00247173	0.000123988	0.000139384	0	0	0.000132735	0	0	0	0.000121914	0	0	0	0	0	0	0	0	0	0	0.000104542	0	0.000112278	0.000149315	0	0	0.000333407	0	0.000307524	0	0	0.000364696	0
Beta-carotene hydroxylase	0.00011587	0.0011568	0	0	0	0	0	0.0007699	0	0.000633432	0.000834648	0.000756513	0	0	0	0	3.37262e-05	0.000650204	0	0	0	0.000446107	0.000601413	0	0.000618877	0.000449113	0.00149315	0.000238806	0.00153812	0.000666813	0.000629986	0	0	0	0.000243131	0.000297596
Beta-carotene ketolase (EC 1.14.-.-)	0.0710282	0.0893625	0.0409535	0.0267988	0.0632338	0.0657894	0.105309	0.0954676	0.0565452	0.0335719	0.101827	0.105912	0.083633	0.117703	0.0605264	0.060267	0.0284649	0.0340273	0.0738559	0.0716619	0.00776219	0.0785148	0.0847993	0.0762113	0.08819	0.0732054	0.0752545	0.0914627	0.0612683	0.0493442	0.0869381	0.0864142	0.0656995	0.080101	0.0867977	0.0735062
Beta-fimbriae chaperone protein	0	0	0	0	0	0	0	0	0	0	0	0	0	0	0	0	0	0	0	0	0	0.000111527	0	0	0	0	0.000149315	0	0	0	0	0	0.000173808	0	0	0
Beta-fimbriae probable major subunit	0	0	0	0	0	0	0	0	0	0	0	0	0	0	0	0	0	0	0	0	0	0	0	0	0	0	0	0	0	0.00050011	0	0	0	0	0	0
Beta-fimbriae usher protein	0	0	0	0	0	0	0	0	0	0	0	0	0.000121914	0	0	0.000101802	0.000185494	0.000216735	0	0	0.000110888	0	0.000100236	0	0	0.000112278	0.000298629	0	0	0	0	0	0.000347616	0	0.000243131	0
Beta-galactosidase (EC 3.2.1.23)	0.139855	0.150769	0.378909	0.362695	0.297571	0.33954	0.215264	0.206333	0.399798	0.358522	0.392285	0.399439	0.283328	0.207318	0.410407	0.413725	0.338746	0.732563	0.364472	0.399853	0.262584	0.20164	0.205282	0.13026	0.21475	0.172459	0.200082	0.194388	0.157913	0.220715	0.0598487	0.249709	0.152256	0.0962649	0.236323	0.254147
Beta-galactosidase (EC 3.2.1.23), LacA family	0.00214359	0.00163879	0	0	0.00123988	0.00195138	0	0	0.00292017	0.00485631	0.000834648	0.00151303	0.00121914	0	0.00017244	0.00040721	0.0127822	0.020373	0.00480719	0.00259644	0.0607669	0.00312275	0.00160377	0.000418169	0.00154719	0.000898225	0.00298629	0.000477612	0.00230717	0.00300066	0.00262494	0.00215267	0.00243331	0.00251438	0.00194505	0.00148798
Beta-galactosidase (EC 3.2.1.23), LacZ family	0	0	0	0	0.0019838	0.000836306	0	0	0.00026547	0.00126686	0.000834648	0.00302605	0.000731484	0	0	0.000610814	0	0	0.000437017	0	0	0.000223053	0	0	0	0	0	0.000477612	0	0.00100022	0	0.000615048	0	0	0.000243131	0.000297596
Beta-galactosidase 3	0	0	0	0	0.000991902	0.000278769	0	0	0	0	0	0	0	0	0.00103464	0.00223965	0.000134905	0.00216735	0	0	0	0	0	0	0	0.000224556	0	0	0	0	0	0	0.000347616	0.000359197	0	0.000297596
Beta-galactosidase large subunit (EC 3.2.1.23)	0	0	0	0	0	0	0	0	0	0.000422288	0	0	0	0	0	0	0	0	0	0	0	0	0	0	0	0	0	0	0	0	0	0	0	0	0	0
Beta-galactosidase small subunit (EC 3.2.1.23)	0	0	0.000712235	0.000260183	0	0	0	0	0	0	0	0	0	0	0	0	0	0	0	0	0	0	0	0	0	0	0	0	0	0	0	0	0	0	0	0
Beta-glucanase precursor (EC 3.2.1.73)	0.000260707	0.000722997	0.00106835	0.000520365	0.000991902	0.00167261	0	0.00038495	0.00238923	0.00380059	0.00250394	0.00189128	0.000975312	0	0	0.000305407	0.000269809	0.000650204	0.00174807	0.00103858	0	0.00111527	0.000801884	0.000104542	0.00108303	0	0.00164246	0.000835821	0.00115359	0.00166703	0.00047249	0.00153762	0.000869041	0.000538796	0.00121565	0.00133918
Beta-glucosidase (EC 3.2.1.21)	0.12401	0.10093	0.457789	0.329001	0.203092	0.187332	0.173063	0.181311	0.516871	0.272692	0.136465	0.141846	0.207742	0.181571	0.276249	0.258069	0.138463	0.256505	0.214357	0.193954	0.0475712	0.19138	0.165689	0.111494	0.141568	0.0939768	0.111986	0.135761	0.0834428	0.0790174	0.0543363	0.142537	0.103763	0.0781254	0.152808	0.175879
Beta-glucoside ABC transport system, ATP-binding protein 1	5.79349e-05	0	0.000356118	0	0	0	0	0	0.00026547	0.000633432	0	0	0	0	0.00034488	0	0	0	0.000874034	0	0	0	0	0.000104542	0	0	0	0	0	0	0	0.000615048	0	0	0	0
Beta-glucoside ABC transport system, ATP-binding protein 2	0	0	0	0	0.000247976	0	0	0	0	0.000422288	0	0	0	0	0.00017244	0	0	0	0	0	0	0	0.000200471	0	0	0.000449113	0	0.000238806	0	0	0	0	0.000695233	0	0	0
Beta-glucoside ABC transport system, permease protein 1	0	0	0	0	0.000247976	0	0	0	0	0.000422288	0	0	0	0	0.00034488	0.000203605	0	0	0.000437017	0.000519289	0	0	0.000200471	0.000104542	0.000309438	0	0	0	0.000256353	0	0	0	0.000695233	0	0.000486262	0.000297596
Beta-glucoside ABC transport system, permease protein 2	5.79349e-05	0	0	0	0	0	0	0	0	0.000211144	0	0	0.000487656	0	0	0	0	0	0	0	0	0	0	0	0	0	0	0	0.000512705	0	0	0	0	0	0	0.000297596
Beta-glucoside ABC transport system, sugar-binding protein	0	0	0	0	0	0.000278769	0.000774329	0	0	0.00147801	0	0	0	0	0	0.000203605	0	0	0	0	0	0	0	0	0	0.000224556	0	0	0	0	0	0	0	0	0	0
Beta-glucoside bgl operon antiterminator, BglG family	0	0	0.000178059	0.000520365	0.000123988	0	0	0	0.000132735	0.000422288	0	0	0	0	0	0	0	0	0.000437017	0	0	0	0.000200471	0	0	0	0	0	0	0	0	0	0	0	0	0
Beta-glucuronidase (EC 3.2.1.31)	0.00643078	0.00187979	0.00373924	0.00273192	0.00483552	0.00334522	0.00232299	0	0.00438026	0.00538417	0.00125197	0.00340431	0.00402316	0	0.00103464	0.00274867	0.00232711	0.00617693	0.00786631	0.0101261	0	0.00267664	0.00240565	0.000156813	0.00232079	0.00336835	0.00403149	0.00250746	0.00115359	0.00550121	0	0.00461286	0.000521424	0.00107759	0.00328227	0.00357115
Beta-hexosaminidase (EC 3.2.1.52)	0.0423215	0.0507544	0.147967	0.0960074	0.0833198	0.0853032	0.102211	0.182466	0.187555	0.120669	0.112677	0.12369	0.0932642	0.0842649	0.143297	0.134685	0.112865	0.158975	0.110128	0.103598	0.012974	0.0685889	0.0694632	0.0409283	0.0779785	0.0663564	0.0595765	0.0587463	0.0342231	0.0490108	0.0182696	0.0881056	0.0510996	0.0382545	0.0776803	0.0691911
Betaine aldehyde dehydrogenase (EC 1.2.1.8)	0.00880611	0.0174483	0.0174498	0.00988694	0.0297571	0.0359611	0.0108406	0.0046194	0.0246887	0.0192141	0.00667718	0.0060521	0.0126791	0.00535015	0.0153471	0.0144559	0.0158176	0.0281755	0.025347	0.0202523	0.0361496	0.0147215	0.0142334	0.0141132	0.0154719	0.0105541	0.0110493	0.0126567	0.0107668	0.00966879	0.00818982	0.00891819	0.0132094	0.0122127	0.0116703	0.0151774
Betaine reductase component B alpha subunit (EC 1.21.4.4)	0	0	0	0.000130091	0	0	0	0	0	0.000211144	0	0	0	0	0	0	0	0	0.000218509	0	0	0	0	0	0	0	0	0	0	0	0	0	0	0	0	0
Betaine reductase component B beta subunit (EC 1.21.4.4)	0	0	0	0.000130091	0	0	0	0	0	0.000211144	0	0	0.000121914	0	0	0	0	0	0	0	0	0	0.000100236	0	0	0	0	0.000119403	0	0	0	0	0	0.000179599	0	0
Betaine--homocysteine S-methyltransferase (EC 2.1.1.5)	0.00509827	0.00366319	0.00213671	0.00234164	0.0109109	0.0131021	0.00464598	0.0030796	0.0111498	0.0033783	0.0016693	0.00302605	0.00829016	0.00401261	0.00931175	0.0083478	0.00151768	0.00238408	0.00437017	0.00363502	0	0.0104835	0.00882073	0.00459986	0.00526045	0.00628758	0.00477807	0.00668657	0.00410164	0.00266725	0.000839982	0.00676553	0.00660471	0.00790234	0.00996837	0.00863028
Beta-ketoadipate enol-lactone hydrolase (EC 3.1.1.24)	0.0583984	0.105268	0.0571569	0.0409788	0.0591422	0.0719223	0.0871121	0.0681361	0.0657039	0.0383226	0.0550868	0.0635471	0.0672966	0.0712239	0.074494	0.0845978	0.0422926	0.0425883	0.0544086	0.0521885	0.0585491	0.0595553	0.0529244	0.0561392	0.058948	0.0538935	0.0492738	0.0601791	0.0569103	0.0405089	0.0223645	0.0502802	0.055271	0.05819	0.0652807	0.0647271
Beta-ketoadipyl CoA thiolase (EC 2.3.1.-)	0.0228264	0.0294019	0.018162	0.0104073	0.0210779	0.0175624	0.0193582	0.0169378	0.0207067	0.0145689	0.028378	0.031017	0.0236513	0.0220694	0.0136227	0.0191389	0.0167956	0.0227571	0.0332133	0.0285609	0.0319359	0.0205209	0.0246579	0.0306309	0.0238268	0.0264977	0.0352382	0.0334328	0.0248662	0.0176706	0.0501889	0.0246019	0.0222474	0.0269398	0.0255287	0.0202365
Beta-ketoadipyl CoA thiolase (EC 2.3.1.9)	0	0.000674798	0	0	0	0	0	0	0.00026547	0	0	0	0.000243828	0	0	0	0.000269809	0	0	0	0	0.000223053	0.000601413	0	0	0.000224556	0.000298629	0	0	0	0	0.000615048	0	0.000359197	0.000729393	0
Beta-lactamase	0.0953609	0.0902301	0.0714016	0.0499551	0.110969	0.105375	0.123893	0.158214	0.0880034	0.077701	0.127284	0.124068	0.128254	0.128069	0.152351	0.139368	0.111381	0.128198	0.121928	0.125668	0.0627629	0.120895	0.134917	0.0933562	0.135689	0.133611	0.13289	0.126448	0.149582	0.168537	0.115655	0.137002	0.143739	0.132005	0.14442	0.126627
Beta-lactamase (Cephalosporinase) (EC 3.5.2.6)	0.000637284	0.000144599	0.000890294	0.000910639	0.00111589	0.000696921	0.00890479	0.0130883	0.0098224	0.00316716	0.000417324	0.000378256	0.000853398	0.000334384	0	0.00142523	0.000303536	0.00216735	0	0.00389467	0	0.000557634	0	0.000888609	0.00108303	0.000785947	0.0010452	0.00107463	0.000256353	0	0.000209995	0.00107633	0.00104285	0.000538796	0.000486262	0.000297596
Beta-lactamase (EC 3.5.2.6)	0.106542	0.109896	0.0630328	0.0460523	0.10229	0.0811217	0.177709	0.252912	0.0828267	0.0810793	0.148985	0.130498	0.136056	0.156492	0.199168	0.173166	0.168361	0.15865	0.133727	0.122293	0.0728537	0.130486	0.148248	0.0702524	0.122073	0.117555	0.108402	0.112119	0.139584	0.141531	0.126785	0.120396	0.104806	0.115302	0.126914	0.120526
Beta-lactamase AmpS	0	0	0	0	0	0	0	0	0	0	0	0	0	0	0	0	0	0	0	0	0	0	0	0	0	0	0	0	0.000384529	0	0	0	0	0	0	0
Beta-lactamase class A	0	0.0012532	0.00534177	0.00104073	0.000991902	0.000557537	0	0	0.00132735	0.00380059	0.000834648	0.00151303	0.000731484	0.000668769	0.000689759	0.0042757	0.0079931	0.00238408	0.00218509	0.00259644	0.000221777	0.00066916	0.00100236	0.00209085	0.000928315	0.00134734	0.00119452	0.00143284	0.000512705	0.000666813	0.00157497	0.000615048	0.000695233	0.000718395	0.00121565	0.000892788
Beta-lactamase class C and other penicillin binding proteins	0.0421766	0.0400541	0.0334751	0.0228961	0.0583983	0.0599352	0.039878	0.03811	0.0339802	0.0307214	0.0571734	0.062034	0.0615666	0.0555078	0.0437135	0.0467273	0.0315677	0.0455142	0.0589973	0.0576411	0.0266132	0.0556518	0.0626472	0.0529507	0.075503	0.0729808	0.0770463	0.0691343	0.0824174	0.100022	0.0602162	0.0771885	0.0846446	0.075611	0.080841	0.0688935
Beta-lactamase class D	0	0	0	0	0	0	0	0	0	0	0	0	0	0	0	0	0.000118042	0	0	0.000259644	0	0	0	0	0	0.000336835	0	0.000119403	0	0.000333407	0.000629986	0.000153762	0.000521424	0	0.000121565	0
Beta-lactamase CTX-M-16	0	0	0	0	0	0	0	0	0	0	0	0	0	0	0	0	0	0	0	0	0	0	0	0	0	0	0	0	0	0.000166703	0	0	0	0	0	0
Beta-lactamase regulatory sensor-transducer BlaR1	0	0	0	0	0	0	0	0	0	0.000316716	0	0	0	0	0	0	0	0	0	0	0	0	0	0	0	0.000336835	0	0	0	0	0	0	0	0	0	0
Beta-lactamase repressor BlaI	0	0	0.000712235	0	0.00148785	0.000557537	0	0	0.00159282	0.00971262	0	0	0	0	0.00793223	0	0.00431695	0	0.00174807	0.00103858	0	0	0	0	0	0	0	0	0	0	0	0.0012301	0	0	0.000486262	0.000595192
Beta-lysine acetyltransferase (EC 2.3.1.-)	0	0	0	0.000130091	0	0	0	0	0.000398205	0.00137244	0	0	0	0	0	0	0	0	0.000437017	0	0	0	0.000200471	0	0	0.000112278	0	0.000119403	0	0.000166703	0.000577488	0	0.000347616	0.000179599	0.000121565	0
Beta-mannosidase (EC 3.2.1.25)	0.0119346	0.00568758	0.0370362	0.0254979	0.0332287	0.0381913	0.0247785	0.046194	0.0602618	0.0318827	0.014189	0.00983466	0.0285279	0.0133754	0.0450068	0.0323732	0.0447209	0.0624195	0.0319022	0.0327152	0.0394763	0.0140524	0.0172405	0.00574982	0.0117587	0.0110033	0.0101534	0.0138507	0.00640882	0.0103356	0.00829482	0.0138386	0.00903802	0.00431037	0.0145879	0.015475
Beta-N-acetylhexosaminidase, (GlcNAc)2 catabolism	0	0	0	0.000130091	0.000123988	0.000139384	0	0	0	0.000105572	0	0	0	0	0	0.000101802	0.000202357	0.000216735	0	0	0	0	0.000100236	0	0	0.000112278	0	0	0.000384529	0	0	0	0	0	0	0
Beta-phosphoglucomutase (EC 5.4.2.6)	0.00585143	0.0109896	0.0274211	0.0312219	0.0131427	0.00892059	0.00464598	0.0061592	0.0209722	0.0181584	0.00500789	0.00983466	0.014142	0.00601892	0.0131054	0.0171028	0.0124787	0.0186392	0.00830332	0.0103858	0.000887108	0.012491	0.0132311	0.00637708	0.0117587	0.00920681	0.00866025	0.0107463	0.00743423	0.0100022	0.00556488	0.0110709	0.0111237	0.00754314	0.0116703	0.00684471
beta-ribofuranosylaminobenzene 5&#39;-phosphate synthase	0.000608317	0.0010122	0	0	0.00148785	0	0.00232299	0	0	0.00411731	0.00500789	0.00113477	0.00146297	0	0.000775979	0	0.000910607	0.00195061	0.000655526	0.000778933	0.000332665	0	0	0.00047044	0.00510574	0.00437885	0.00627121	0.00465672	0.00384529	0	0	0	0.00260712	0.00215518	0.00255287	0.000892788
Beta-ureidopropionase (EC 3.5.1.6)	0.0172646	0.0231359	0.00783459	0.00988694	0.0148785	0.0167261	0.0123893	0.0123184	0.00743317	0.0130909	0.0350552	0.0242084	0.0151173	0.0187255	0.00793223	0.00977303	0.014165	0.0247077	0.0297172	0.0280416	0.15347	0.0236437	0.0152358	0.022163	0.0445591	0.0305397	0.0352382	0.0253134	0.0276861	0.0313402	0.0115498	0.025832	0.0333712	0.0359197	0.0301482	0.0244029
Beta-ureidopropionase, eukaryotic type (EC 3.5.1.6)	0	0.000963997	0	0	0	0	0	0	0	0	0	0	0	0	0	0	0	0	0	0	0	0	0	0	0	0	0	0	0	0	0	0	0	0	0	0
Beta-xylosidase (EC 3.2.1.37)	0.0193503	0.0221719	0.0103274	0.00962676	0.0424038	0.044603	0.00929195	0.0223271	0.0605272	0.0521526	0.0258741	0.0393387	0.038281	0.0200631	0.0441446	0.0435714	0.0663057	0.084093	0.0419536	0.0358309	0.00665331	0.0272125	0.0296697	0.0216402	0.040227	0.0422166	0.0418081	0.0286567	0.0297369	0.0350077	0.00997478	0.0464361	0.0333712	0.0111351	0.0359834	0.0416634
BH1670 unknown conserved protein in B. subtilis	0	0	0	0.000520365	0.0019838	0.00167261	0	0	0	0.000844576	0	0	0	0	0	0	0	0	0.000218509	0	0	0	0	0	0	0	0	0	0	0	0	0	0	0	0	0
BH2577 unknown conserved protein in B. subtilis	0	0.000771197	0.000712235	0.000520365	0.00446356	0.00418153	0	0	0.000929146	0.00327273	0.000417324	0.000756513	0.00060957	0.000668769	0.0004311	0	0.000337262	0.000541836	0.00174807	0.00103858	0	0.00066916	0	0	0.000928315	0.00112278	0.0010452	0.000477612	0.000897235	0.000833517	0	0	0	0	0	0
Bicarbonate transport system permease protein	0	0	0	0	0	0	0	0	0	0	0	0	0.000121914	0	0	0	0	0	0	0.000259644	0	0	0	0	0	0	0	0.000119403	0	0	0	0	0.000173808	0	0	0.000148798
Bicarbonate transporter, bicarbonate binding protein	0	0	0	0	0	0	0	0	0	0	0	0	0	0	8.62199e-05	0	0	0.000108367	0	0.000259644	0	0.00033458	0	0.000156813	0	0	0	0.000119403	0	0	0.000367492	0.000153762	0.000173808	0	0	0
Bicarbonate transporter, bicarbonate binding protein 2	0	0	0	0	0	0	0	0	0	0	0	0	0	0	8.62199e-05	0	0	0.000108367	0	0.000259644	0	0.00033458	0	0.000156813	0	0	0	0.000119403	0	0	0	0.000153762	0.000173808	0	0	0
Bicarbonate utilisation transcription factor, related to RuBisCO operon transcriptional regulator	0	0	0	0	0	0	0	0	0	0	0	0	0	0	0	0	0	0	0	0	0	0	0	0	0.000154719	0	0	0	0	0	0	0	0	0	0	0
Bifunctional autolysin Atl	0	0	0.00178059	0.00234164	0.00347166	0.00278769	0	0	0.000530941	0.000844576	0	0	0	0	0	0.000203605	0	0	0.000437017	0.000519289	0	0	0	0	0	0	0	0	0	0	0	0	0	0	0	0
bifunctional hemolysin-adenylate cyclase precursor	2.89675e-05	0.000530198	0.000178059	0.000260183	0.000123988	0.000139384	0	0	0	0	0	0	0	0	8.62199e-05	0.000101802	0.000185494	0	0	0.000259644	0	0.000446107	0.000701649	0	0.000154719	0	0.00119452	0.000238806	0.000769058	0	0.00146997	0	0.000521424	0	0.000243131	0.00074399
bifunctional outer membrane translocase / extracellular lipase, PlpD	0.00173805	0.00279559	0.00106835	0.000780548	0.00309969	0.00306645	0.000387165	0	0.00119462	0.00232258	0.0016693	0.00113477	0.00316977	0.00200631	0.00112086	0.000814419	0.0031534	0.00140877	0.00437017	0.00623147	0.000110888	0.00267664	0.00400942	0.00392033	0.00293967	0.0035929	0.00358355	0.00214925	0.00307623	0.00466769	0.00131247	0.00507414	0.00295474	0.00179599	0.0038901	0.00446394
Bifunctional PLP-dependent enzyme with beta-cystathionase and maltose regulon repressor activities	0.000202772	0.000674798	0.000712235	0.000390274	0.000867915	0.00209076	0.00464598	0.00731405	0	0.000211144	0.000834648	0.00151303	0.000853398	0.00133754	0.00232794	0.00223965	0.00021922	0.000216735	0.000437017	0.00103858	0	0.00122679	0.00110259	0.000156813	0.00123775	0.000449113	0.000895887	0.000835821	0.000640882	0	0.000314993	0.000461286	0.000521424	0.00107759	0.000729393	0.00208317
Bile acid 7-alpha dehydratase BaiE (EC 4.2.1.106)	0.00689426	0.0013496	0.00284894	0.000780548	0.00421559	0.00278769	0.00542031	0.0069291	0.00238923	0.00232258	0.00751183	0.00226954	0.0017068	0.00267508	0.004311	0.00366489	0.000168631	0	0	0	0	0.0062455	0.00400942	0.00240447	0.00247551	0.00134734	0.00149315	0.00238806	0.000512705	0.00133363	0	0.00276771	0.00104285	0.00107759	0.00170192	0.00208317
Biliverdin reductase (EC 1.3.1.24)	0	0	0	0	0	0	0	0	0	0	0	0	0	0	0	0	0	0	0	0	0	0	0	0	0	0	0	0	0	0	0	0	0	0	0	0.000148798
Binding-protein-dependent transport systems inner membrane component:ATP/GTP-binding site motif A (P-loop) :TrkA-N:Potassium e	0.000318642	0.000337399	0	0	0.000371963	0.000139384	0.00116149	0.00192475	0.000132735	0	0.000417324	0	0.000853398	0.00167192	8.62199e-05	0.000305407	0.000421577	0.000866938	0.000437017	0.000519289	0.000110888	0.000446107	0.000701649	0	0.000309438	0.000673669	0.000447944	0.000477612	0.000512705	0.00050011	0.00104998	0.000461286	0.000695233	0.000359197	0.000729393	0.000148798
Biofilm operon icaABCD HTH-type negative transcriptional regulator IcaR	2.89675e-05	0	0.000178059	0	0.000247976	0.000139384	0	0	0	0	0	0	0.000243828	0.000334384	8.62199e-05	0.000101802	0	0	0	0	0	0	0.000100236	5.22711e-05	0.000154719	0	0	0.000119403	0	0	5.24989e-05	0.000153762	0.000173808	0.000179599	0.000121565	0.000148798
Biofilm PGA outer membrane secretin PgaA	0	0	0	0	0	0	0	0	0	0	0	0	0	0	0.00034488	0.000101802	0	0	0	0	0	0	0	0	0	0.000112278	0.000149315	0	0	0	0	0.000153762	0	0	0	0
Biofilm PGA synthesis auxiliary protein PgaD	0	0	0	0	0	0	0	0	0	0	0	0	0	0	0	0	0	0	0	0	0	0	0	0	0	0	0	0	0.000128176	0	0	0	0	0	0	0
Biofilm PGA synthesis deacetylase PgaB (EC 3.-)	0.000289675	0.000819397	0	0.000130091	0.000123988	0.000139384	0	0	0	0.000633432	0.000834648	0	0.000365742	0.000334384	0	0	0.000286672	0.000108367	0.000218509	0	0	0.00066916	0.000200471	0.000418169	0.000464158	0.00112278	0.00179177	0.000119403	0.000640882	0.00133363	0	0.000615048	0.000521424	0.000718395	0.000364696	0.000446394
Biofilm PGA synthesis N-glycosyltransferase PgaC (EC 2.4.-.-)	0.000492447	0.00207259	0.000534177	0	0.000123988	0	0	0.00038495	0	0.000844576	0.00250394	0.00264779	0	0.000334384	0	0	0.00087688	0	0.000655526	0.000259644	0.000332665	0	0.00250589	0.00114996	0.000928315	0.00123506	0.00119452	0.000835821	0.00140994	0.00150033	0.000629986	0.00076881	0.000869041	0.00107759	0.000729393	0.00119038
Biopolymer transport protein ExbD/TolR	0.0137595	0.0163397	0.00427341	0.00338237	0.010291	0.0117083	0.0135508	0.0138582	0.00371658	0.00422288	0.0279607	0.0287475	0.0145078	0.0177224	0.0102602	0.0137433	0.0458845	0.01593	0.013329	0.0179155	0.0347081	0.0180673	0.0159375	0.0284878	0.0143889	0.016954	0.0182164	0.016597	0.0162784	0.01517	0.0209995	0.0184514	0.016338	0.0114943	0.0171407	0.0168142
Biosynthetic arginine decarboxylase (EC 4.1.1.19)	0.0387585	0.0315227	0.018162	0.0124888	0.0215739	0.0284344	0.0418138	0.0785298	0.0306618	0.0411731	0.0300473	0.0204258	0.0413289	0.0210662	0.0336258	0.0256542	0.0436079	0.0344608	0.0281876	0.035052	0.000332665	0.0625665	0.0529244	0.0556688	0.0645179	0.0511989	0.0524094	0.0662687	0.0872881	0.0860189	0.104105	0.0567382	0.041714	0.0678883	0.0550692	0.0504425
Biosynthetic Aromatic amino acid aminotransferase alpha (EC 2.6.1.57)	0.00918269	0.00597678	0.0195865	0.0265386	0.010539	0.0105932	0.0247785	0.0188625	0.0151318	0.0123519	0.0246221	0.0336648	0.00975312	0.0227381	0.0175026	0.0163902	0.0112308	0.015063	0.0113624	0.00571218	0.019849	0.0110411	0.00942214	0.00601118	0.0100568	0.00673669	0.00686847	0.00895522	0.00474253	0.00783506	0.00262494	0.00784186	0.00712613	0.00754314	0.00850958	0.00684471
Biosynthetic Aromatic amino acid aminotransferase beta (EC 2.6.1.57)	0.0200745	0.0210151	0.0133544	0.0137897	0.0182262	0.0189563	0.0166481	0.015398	0.0132735	0.019003	0.0175276	0.0158868	0.0173118	0.0133754	0.0182786	0.0150668	0.0110453	0.00953632	0.0198843	0.018954	0.0365932	0.0218592	0.0216509	0.024097	0.0270759	0.0207715	0.0279218	0.0261493	0.0202519	0.0176706	0.0171146	0.0207579	0.0231165	0.0278378	0.0220034	0.0217245
Biotin biosynthesis protein BioI of cytochrome P450 family, pimeloyl-ACP producing	0	4.81998e-05	0.00213671	0.00481338	0.000743927	0.000836306	0.00116149	0	0.00106188	0.000422288	0	0	0.000365742	0	8.62199e-05	0.000305407	0.000252946	0.000325102	0.000218509	0.000778933	0.00155244	0	0.000801884	0	0.000154719	0.000561391	0.000597258	0.000716418	0.000897235	0.00133363	0	0.00107633	0.000695233	0	0.000607827	0.000892788
Biotin carboxyl carrier protein	0.0670886	0.0998701	0.0776337	0.0554189	0.0776164	0.0716435	0.0813046	0.0739104	0.0791101	0.063132	0.0642679	0.0703557	0.0775373	0.0936276	0.0746664	0.0901969	0.065766	0.077591	0.0817222	0.089837	0.0915939	0.070931	0.0737734	0.10057	0.0550801	0.0541181	0.061219	0.0611343	0.0553722	0.0406756	0.0508189	0.0685778	0.0629186	0.0524428	0.063214	0.089874
Biotin carboxyl carrier protein of ACAC1	0.000260707	0.000289199	0.00142447	0.00273192	0.00285172	0.001812	0.000387165	0	0.000929146	0.000844576	0	0	0.000365742	0	0.00103464	0.000814419	0	0	0.00152956	0.00337538	0	0.000557634	0.000701649	0	0.000309438	0	0	0.000477612	0.000384529	0.000166703	5.24989e-05	0.000153762	0	0.000359197	0.000729393	0.000148798
Biotin carboxyl carrier protein of acetyl-CoA carboxylase	0.0200745	0.0329205	0.0274211	0.0196438	0.0210779	0.0217439	0.0290374	0.0300261	0.029069	0.0205865	0.0187796	0.016265	0.0219445	0.0220694	0.0274179	0.0326786	0.02032	0.0239492	0.0183547	0.0171365	0.00687509	0.0189595	0.0212499	0.0275992	0.0129964	0.0141471	0.0128411	0.0176716	0.0137149	0.0113358	0.0121797	0.0166063	0.0151213	0.0132903	0.0141016	0.0218733
Biotin carboxyl carrier protein of glutaconyl-CoA decarboxylase	0	0	0	0	0	0	0	0	0	0.000105572	0	0	0	0	0	0	0	0	0	0	0	0	0	0	0	0	0	0	0	0	0	0	0	0	0	0
Biotin carboxyl carrier protein of methylcrotonyl-CoA carboxylase	0.00254914	0.00202439	0.00106835	0	0.00322368	0.00306645	0	0.0007699	0.00212376	0.00168915	0	0	0.000731484	0	0.00120708	0.00203605	0.000472166	0	0	0.000519289	0	0.00066916	0.000801884	0.00804975	0.00154719	0.000224556	0	0.000716418	0.000769058	0.000333407	0	0.000615048	0.000347616	0.000718395	0.00170192	0.000595192
Biotin carboxyl carrier protein of methylmalonyl-CoA decarboxylase	0.000289675	0.000915797	0.000178059	0.000260183	0.000743927	0.000278769	0.000387165	0	0.00026547	0.00348388	0.000834648	0.00151303	0.00060957	0.000668769	0	0.000203605	0.000151768	0.000433469	0.000874034	0.00103858	0.000110888	0.000557634	0.000400942	0.000679525	0.00108303	0.000449113	0.000597258	0.000477612	0.000128176	0.000833517	0.00047249	0	0	0.000179599	0.000972524	0
Biotin carboxyl carrier protein of methylmalonyl-CoA:Pyruvate transcarboxylase	0	0	0	0	0.000247976	0.000139384	0	0	0	0.000316716	0.000417324	0.00189128	0.000243828	0.000668769	0	0	0	0	0	0	0	0.000223053	0.000300707	0.000418169	0.000154719	0	0.000298629	0	0.000256353	0.000333407	0.000577488	0	0.000173808	0.000179599	0	0
Biotin carboxyl carrier protein of oxaloacetate decarboxylase	0.00139044	0	0.000356118	0	0	0	0	0	0	0.000422288	0	0	0.000243828	0	0.00017244	0	0	0.000650204	0	0	0	0	0.000200471	0.00209085	0	0	0.000895887	0.000238806	0.000512705	0	0	0	0	0.000359197	0.000243131	0
Biotin carboxylase (EC 6.3.4.14)	0.0182495	0.0167735	0.0153131	0.00806566	0.0185982	0.0146353	0.0116149	0.00731405	0.0181847	0.00739004	0.0137717	0.0151303	0.0153612	0.0197287	0.0101739	0.0135397	0.0127485	0.0152798	0.0196658	0.0238873	0.0389219	0.016506	0.0163384	0.0174586	0.0143889	0.0126874	0.0168725	0.0127761	0.0129458	0.00833517	0.0127572	0.0195278	0.0156427	0.0125719	0.0158035	0.0232125
Biotin carboxylase of ACAC1 (EC 6.3.4.14)	0.000260707	0.000289199	0.00142447	0.00273192	0.00285172	0.001812	0.000387165	0	0.000929146	0.000844576	0	0	0.000365742	0	0.00103464	0.000814419	0	0	0.00152956	0.00337538	0	0.000557634	0.000701649	0	0.000309438	0	0	0.000477612	0.000384529	0.000166703	5.24989e-05	0.000153762	0	0.000359197	0.000729393	0.000148798
[truncated: 7,386 more rows]
